# Supplementary material for: [Tpy2Co][Co(CO)4]: a mixed-valent cobalt(III)/cobalt(−I) com­plex based on phenyl­tris­(pyridin-2-yl)borate (Tpy−)
Source: Acta Crystallogr E Crystallogr Commun. 2026 May 22;82(Pt 6):712–6. doi: 10.1107/S2056989026004093 (PMC13238981; doi:10.1107/S2056989026004093)
Supplement: Supplementary file 1 [file e-82-00712-sup1.cif]

##############################################################################
#                                                                            #
# This CIF contains the data in a paper accepted for publication in          #
# Acta Crystallographica Section E. It conforms to the requirements of       #
# Notes for Authors for Acta Crystallographica Section E, and has been       #
# peer reviewed under the auspices of the IUCr Commission on Journals.       #
#                                                                            #
# Full details of the Crystallographic Information File format               #
# are given in the paper "The Crystallographic Information File (CIF):       #
# a New Standard Archive File for Crystallography" by S. R. Hall, F. H.      #
# Allen and I. D. Brown [Acta Cryst. (1991), A47, 655-685].                  #
#                                                                            #
# The current version of the core CIF dictionary is obtainable from          #
# ftp://ftp.iucr.org/pub/cif_core.dic.                                       #
#                                                                            #
# Software is freely available for graphical display of the structure(s)     #
# in this CIF. For information consult the CIF software page                 #
# http://www.iucr.org/resources/cif/software.                                #
#                                                                            #
# This file may be used for bona fide research purposes within the           #
# scientific community so long as proper attribution is given to the journal # 
# article from which it was obtained.                                        #
#                                                                            #
##############################################################################
data_I
_audit_creation_method     'SHELXL-2025/1'
_journal_date_recd_electronic     2026-02-02
_journal_date_accepted     2026-04-17
_journal_name_full     'Acta Crystallographica, Section E'
_journal_year     2026
_journal_volume     82
_journal_issue      1
_journal_page_first     0
_journal_page_last     0
_journal_paper_category     GM
_journal_paper_doi     10.1107/S2056989026004093
_journal_coeditor_code     JY2070
_publ_contact_author_name     'Oshani Wijesinghe'
_publ_contact_author_address
;
The University of Houston
4800 Calhoun Road
Houston
TX 77004
USA
;
_publ_contact_author_email     rjcomito@central.uh.edu
_publ_contact_author_fax     ?
_publ_contact_author_phone     ?
_publ_section_title
;
[Tpy~2~Co][Co(CO)~4~]: a mixed-valent cobalt(III)/cobalt(--I) complex based on
phenyltris(pyridin-2-yl)borate (Tpy^-^)
;
loop_
    _publ_author_name
    _publ_author_footnote
    _publ_author_address
    'Wijesinghe, Oshani' .
;
The University of Houston
4800 Calhoun Road
Houston
TX 77004
USA
;
    'Comito, Robert Joseph' .
;
The University of Houston
4800 Calhoun Road
Houston
TX 77004
USA
;
_publ_section_synopsis
;
The reaction of hydrogen phenyltris(pyridin-2-yl)borate (TpyH), triethylamine,
and Co(CO)~4~I gives a mixed-valent salt [Tpy~2~Co][Co(CO)~4~], consisting of
a homoleptic cobalt(III) complex and a cobalt(--I) counter-ion.
[Tpy~2~Co][Co(CO)~4~] represents the first mixed-valent
tris(pyridin-2-yl)borate complex.
;
_chemical_name_systematic
;
Bis[phenyltris(pyridin-2-yl)borato]cobalt(III) tetracarbonylcobalt(-I)
dichloromethane monosolvate
;
_chemical_name_common     ?
_chemical_formula_moiety     'C42 H34 B2 Co N6 +, C4 Co O4 -, C H2 Cl2'
_chemical_formula_sum     'C47 H36 B2 Cl2 Co2 N6 O4'
_chemical_formula_iupac     '[Co (C21 H17 B N3)2] [Co (C O)4], C H2 Cl2'
_chemical_formula_weight     959.20
_chemical_melting_point     ?
_chemical_absolute_configuration     ad
_space_group_crystal_system     monoclinic
_space_group_name_H-M_alt     'C c'
_space_group_name_Hall     'C -2yc'
loop_
    _space_group_symop_operation_xyz
    'x, y, z'
    'x, -y, z+1/2'
    'x+1/2, y+1/2, z'
    'x+1/2, -y+1/2, z+1/2'
_cell_length_a     9.2341(5)
_cell_length_b     22.3721(13)
_cell_length_c     20.8218(14)
_cell_angle_alpha     90
_cell_angle_beta     97.593(3)
_cell_angle_gamma     90
_cell_volume     4263.8(4)
_cell_formula_units_Z     4
_cell_measurement_reflns_used     4368
_cell_measurement_theta_min     2.40
_cell_measurement_theta_max     19.96
_cell_measurement_temperature     100(2)
_exptl_crystal_description     'plate'
_exptl_crystal_colour     'brown'
_exptl_crystal_size_max     0.273
_exptl_crystal_size_mid     0.251
_exptl_crystal_size_min     0.011
_exptl_crystal_density_diffrn     1.494
_exptl_crystal_density_meas     ?
_exptl_crystal_density_method     ?
_exptl_crystal_F_000     1960
_exptl_absorpt_coefficient_mu     0.957
_exptl_absorpt_correction_type     empirical
_exptl_absorpt_process_details
;
(SADABS; Bruker, 2025)
;
_exptl_absorpt_correction_T_min     0.6427
_exptl_absorpt_correction_T_max     0.7457
_diffrn_ambient_temperature     100(2)
_diffrn_source     ?
_diffrn_radiation_type     MoK\a
_diffrn_radiation_wavelength     0.71073
_diffrn_measurement_device_type     'Bruker D8 Venture'
_diffrn_measurement_method     '\f and \w scans'
_diffrn_detector_area_resol_mean     ?
_diffrn_reflns_number     45755
_diffrn_reflns_av_R_equivalents     0.1166
_diffrn_reflns_av_unetI/netI     0.1087
_diffrn_reflns_theta_min     2.071
_diffrn_reflns_theta_max     28.296
_diffrn_reflns_theta_full     25.242
_diffrn_measured_fraction_theta_max     0.998
_diffrn_measured_fraction_theta_full     0.999
_diffrn_reflns_limit_h_min     -12
_diffrn_reflns_limit_h_max     12
_diffrn_reflns_limit_k_min     -29
_diffrn_reflns_limit_k_max     29
_diffrn_reflns_limit_l_min     -27
_diffrn_reflns_limit_l_max     26
_refine_special_details
;
 All measurements were made with a Bruker D8 Venture
 four-circle diffractometer equipped with a Photon III detector,
 Oxford Cryostream 1000 cooling device and Cu/Mo Incoatec
 microfocus I\mS 3.0 sources with HELIOS mirror optics.
 The data were integrated using the Bruker SAINT program,
 with the intensities corrected for Lorentz factor, polarization,
 and background effects. The data were scaled, and an absorption
 correction was applied using SADABS. The structure was solved
 with the program SHELXT 2018, and refined with SHELXL 2025
 using full-matrix least-squares refinement. The non-H atoms
 were refined with anisotropic thermal parameters, and all of
 the H atoms were calculated in idealized positions and refined
 riding on their parent atoms.
;
_reflns_number_total     10229
_reflns_number_gt     7481
_reflns_threshold_expression     'I > 2\s(I)'
_refine_ls_structure_factor_coef     Fsqd
_refine_ls_matrix_type     full
_refine_ls_R_factor_all     0.0934
_refine_ls_R_factor_gt     0.0607
_refine_ls_wR_factor_gt     0.1075
_refine_ls_wR_factor_ref     0.1252
_refine_ls_goodness_of_fit_ref     1.013
_refine_ls_restrained_S_all     1.018
_refine_ls_number_reflns     10229
_refine_ls_number_parameters     732
_refine_ls_number_restraints     293
_refine_ls_hydrogen_treatment     constr
_refine_ls_weighting_scheme     calc
_refine_ls_weighting_details
              'w=1/[\s^2^(Fo^2^)+(0.0305P)^2^+7.1252P] where P=(Fo^2^+2Fc^2^)/3'
_atom_sites_solution_hydrogens     geom
_atom_sites_solution_primary     direct
_atom_sites_solution_secondary     difmap
_refine_ls_shift/su_max     0.000
_refine_ls_shift/su_mean     0.000
_refine_diff_density_max     0.825
_refine_diff_density_min     -0.511
_refine_ls_extinction_method     none
_refine_ls_extinction_coef     .
_refine_ls_abs_structure_details
;
Flack <i>x</i> determined using 2647 quotients [(I+)-(I-)]/[(I+)+(I-)]
(Parsons <i>et al.</i>,  2013)
;
_refine_ls_abs_structure_Flack     -0.015(13)
loop_
    _atom_type_symbol
    _atom_type_description
    _atom_type_scat_dispersion_real
    _atom_type_scat_dispersion_imag
    _atom_type_scat_source
    'C' 'C' 0.0033 0.0016
                         'International Tables Vol C Tables 4.2.6.8 and 6.1.1.4'
    'H' 'H' 0.0000 0.0000
                         'International Tables Vol C Tables 4.2.6.8 and 6.1.1.4'
    'Cl' 'Cl' 0.1484 0.1585
                         'International Tables Vol C Tables 4.2.6.8 and 6.1.1.4'
    'Co' 'Co' 0.3494 0.9721
                         'International Tables Vol C Tables 4.2.6.8 and 6.1.1.4'
    'N' 'N' 0.0061 0.0033
                         'International Tables Vol C Tables 4.2.6.8 and 6.1.1.4'
    'O' 'O' 0.0106 0.0060
                         'International Tables Vol C Tables 4.2.6.8 and 6.1.1.4'
    'B' 'B' 0.0013 0.0007
                         'International Tables Vol C Tables 4.2.6.8 and 6.1.1.4'
_computing_data_collection
;
APEX6 (Bruker, 2025)
;
_computing_cell_refinement
;
SAINT (Bruker, 2025)
;
_computing_data_reduction
;
SAINT (Bruker, 2025)
;
_computing_structure_solution
;
SHELXT2018 (Sheldrick, 2015<i>a</i>)
;
_computing_structure_refinement
;
SHELXL2025 (Sheldrick, 2015<i>b</i>)
;
_computing_molecular_graphics     ?
_computing_publication_material     ?
loop_
    _atom_site_type_symbol
    _atom_site_label
    _atom_site_fract_x
    _atom_site_fract_y
    _atom_site_fract_z
    _atom_site_U_iso_or_equiv
    _atom_site_adp_type
    _atom_site_calc_flag
    _atom_site_occupancy
    _atom_site_disorder_assembly
    _atom_site_disorder_group
    Co Co1 0.16619(10) 0.42442(4) 0.39521(6) 0.01777(19) Uani d 1 . .
    N N1 0.0949(6) 0.3467(2) 0.4175(3) 0.0207(12) Uani d 1 . .
    N N2 -0.0339(5) 0.4516(2) 0.3639(3) 0.0193(12) Uani d 1 . .
    N N3 0.1904(5) 0.3961(2) 0.3078(3) 0.0173(12) Uani d 1 . .
    N N4 0.2414(5) 0.5026(2) 0.3731(3) 0.0202(12) Uani d 1 . .
    N N5 0.1423(5) 0.4522(2) 0.4814(3) 0.0200(12) Uani d 1 . .
    N N6 0.3672(5) 0.3969(2) 0.4258(3) 0.0192(12) Uani d 1 . .
    C C1 -0.1833(6) 0.3069(3) 0.2660(3) 0.0177(13) Uani d 1 . .
    C C2 -0.3318(7) 0.3067(3) 0.2743(4) 0.0260(16) Uani d 1 . .
    H H2 -0.365424 0.335361 0.302539 0.031 Uiso calc 1 . .
    C C3 -0.4314(8) 0.2663(3) 0.2432(4) 0.0316(17) Uani d 1 . .
    H H3 -0.531168 0.268373 0.249736 0.038 Uiso calc 1 . .
    C C4 -0.3867(8) 0.2236(3) 0.2029(4) 0.0325(18) Uani d 1 . .
    H H4 -0.455041 0.196443 0.180791 0.039 Uiso calc 1 . .
    C C5 -0.2410(8) 0.2206(3) 0.1951(4) 0.0263(16) Uani d 1 . .
    H H5 -0.208222 0.190819 0.167864 0.032 Uiso calc 1 . .
    C C6 -0.1422(7) 0.2608(3) 0.2266(3) 0.0199(14) Uani d 1 . .
    H H6 -0.041971 0.256948 0.221243 0.024 Uiso calc 1 . .
    C C7 -0.0093(7) 0.3194(3) 0.3766(3) 0.0192(14) Uani d 1 . .
    C C8 -0.0670(8) 0.2648(3) 0.3957(4) 0.0294(17) Uani d 1 . .
    H H8 -0.140322 0.244886 0.367158 0.035 Uiso calc 1 . .
    C C9 -0.0180(9) 0.2399(3) 0.4554(4) 0.0328(18) Uani d 1 . .
    H H9 -0.058591 0.203528 0.468251 0.039 Uiso calc 1 . .
    C C10 0.0908(8) 0.2685(3) 0.4962(4) 0.0336(18) Uani d 1 . .
    H H10 0.127383 0.251900 0.537098 0.040 Uiso calc 1 . .
    C C11 0.1444(8) 0.3216(3) 0.4759(4) 0.0252(15) Uani d 1 . .
    H H11 0.218763 0.341629 0.503728 0.030 Uiso calc 1 . .
    C C12 -0.1236(7) 0.4176(3) 0.3225(4) 0.0221(16) Uani d 1 . .
    C C13 -0.2555(7) 0.4430(3) 0.2936(4) 0.0285(17) Uani d 1 . .
    H H13 -0.316736 0.420800 0.261935 0.034 Uiso calc 1 . .
    C C14 -0.2982(7) 0.4997(3) 0.3102(4) 0.0301(17) Uani d 1 . .
    H H14 -0.388184 0.516220 0.290682 0.036 Uiso calc 1 . .
    C C15 -0.2077(7) 0.5315(3) 0.3553(4) 0.0285(17) Uani d 1 . .
    H H15 -0.235382 0.569845 0.368976 0.034 Uiso calc 1 . .
    C C16 -0.0758(7) 0.5066(3) 0.3805(4) 0.0240(15) Uani d 1 . .
    H H16 -0.011791 0.529120 0.410727 0.029 Uiso calc 1 . .
    C C17 0.0776(6) 0.3673(3) 0.2711(3) 0.0202(14) Uani d 1 . .
    C C18 0.3124(7) 0.4105(3) 0.2816(4) 0.0229(15) Uani d 1 . .
    H H18 0.390211 0.429587 0.308338 0.027 Uiso calc 1 . .
    C C19 0.3291(7) 0.3989(3) 0.2185(4) 0.0254(16) Uani d 1 . .
    H H19 0.417417 0.408224 0.201853 0.030 Uiso calc 1 . .
    C C20 0.2116(8) 0.3731(3) 0.1795(4) 0.0291(16) Uani d 1 . .
    H H20 0.217064 0.365863 0.134917 0.035 Uiso calc 1 . .
    C C21 0.0883(7) 0.3580(3) 0.2057(3) 0.0228(15) Uani d 1 . .
    H H21 0.008142 0.340852 0.178669 0.027 Uiso calc 1 . .
    C C22 0.1941(7) 0.5283(3) 0.3151(4) 0.0237(15) Uani d 1 . .
    H H22 0.114435 0.510501 0.288261 0.028 Uiso calc 1 . .
    C C23 0.2566(7) 0.5790(3) 0.2935(4) 0.0267(16) Uani d 1 . .
    H H23 0.220306 0.596237 0.252841 0.032 Uiso calc 1 . .
    C C24 0.3736(8) 0.6044(3) 0.3324(4) 0.0275(16) Uani d 1 . .
    H H24 0.422351 0.638299 0.318170 0.033 Uiso calc 1 . .
    C C25 0.4178(6) 0.5793(3) 0.3922(3) 0.0193(14) Uani d 1 . .
    H H25 0.496906 0.596920 0.419516 0.023 Uiso calc 1 . .
    C C26 0.3498(6) 0.5285(3) 0.4140(3) 0.0170(14) Uani d 1 . .
    C C27 0.2516(6) 0.4826(3) 0.5166(3) 0.0164(13) Uani d 1 . .
    C C28 0.2354(7) 0.4966(3) 0.5807(3) 0.0220(15) Uani d 1 . .
    H H28 0.312779 0.516530 0.606831 0.026 Uiso calc 1 . .
    C C29 0.1107(7) 0.4822(3) 0.6072(4) 0.0285(16) Uani d 1 . .
    H H29 0.101608 0.492171 0.650882 0.034 Uiso calc 1 . .
    C C30 -0.0007(7) 0.4530(3) 0.5686(4) 0.0274(16) Uani d 1 . .
    H H30 -0.088733 0.443125 0.585157 0.033 Uiso calc 1 . .
    C C31 0.0173(7) 0.4388(3) 0.5073(4) 0.0224(15) Uani d 1 . .
    H H31 -0.059511 0.418612 0.481070 0.027 Uiso calc 1 . .
    C C32 0.4590(6) 0.4319(3) 0.4654(3) 0.0157(14) Uani d 1 . .
    C C33 0.5985(8) 0.4097(4) 0.4851(5) 0.052(3) Uani d 1 . .
    H H33 0.665919 0.433211 0.512878 0.062 Uiso calc 1 . .
    C C34 0.6412(9) 0.3542(4) 0.4653(6) 0.059(3) Uani d 1 . .
    H H34 0.736993 0.339843 0.479238 0.070 Uiso calc 1 . .
    C C35 0.5451(7) 0.3205(3) 0.4258(4) 0.0255(16) Uani d 1 . .
    H H35 0.572332 0.282100 0.411915 0.031 Uiso calc 1 . .
    C C36 0.4093(8) 0.3426(3) 0.4065(4) 0.0212(15) Uani d 1 . .
    H H36 0.341834 0.319158 0.378721 0.025 Uiso calc 1 . .
    B B1 -0.0656(7) 0.3510(3) 0.3071(4) 0.0194(16) Uani d 1 . .
    B B2 0.3980(7) 0.4969(3) 0.4840(4) 0.0159(15) Uani d 1 . .
    Co Co2_5 1.2099(16) 0.8480(7) 0.6903(8) 0.039(3) Uani d 0.369(17) A 1
    O O1_5 1.310(2) 0.7702(8) 0.5926(9) 0.048(5) Uani d 0.369(17) A 1
    O O2_5 0.9259(17) 0.8949(10) 0.6339(15) 0.066(6) Uani d 0.369(17) A 1
    O O3_5 1.206(3) 0.7871(19) 0.8129(15) 0.047(6) Uani d 0.369(17) A 1
    O O4_5 1.408(2) 0.9501(9) 0.7151(18) 0.032(5) Uani d 0.369(17) A 1
    C C46_5 1.270(2) 0.8005(10) 0.6312(12) 0.038(4) Uani d 0.369(17) A 1
    C C47_5 1.037(2) 0.8750(11) 0.6579(16) 0.044(4) Uani d 0.369(17) A 1
    C C48_5 1.206(4) 0.8097(16) 0.7619(14) 0.040(4) Uani d 0.369(17) A 1
    C C49_5 1.328(3) 0.9097(10) 0.7049(19) 0.034(4) Uani d 0.369(17) A 1
    Co Co2_6 1.2050(8) 0.8440(4) 0.7021(3) 0.0239(10) Uani d 0.631(17) A 2
    O O1_6 1.2172(18) 0.7556(5) 0.6000(5) 0.064(4) Uani d 0.631(17) A 2
    O O2_6 0.9458(10) 0.9188(5) 0.6774(6) 0.042(3) Uani d 0.631(17) A 2
    O O3_6 1.2367(19) 0.7831(10) 0.8280(7) 0.039(3) Uani d 0.631(17) A 2
    O O4_6 1.4403(13) 0.9316(6) 0.7139(9) 0.036(3) Uani d 0.631(17) A 2
    C C46_6 1.2139(17) 0.7907(6) 0.6405(6) 0.037(3) Uani d 0.631(17) A 2
    C C47_6 1.0446(11) 0.8877(6) 0.6873(7) 0.025(2) Uani d 0.631(17) A 2
    C C48_6 1.219(2) 0.8073(9) 0.7772(7) 0.028(2) Uani d 0.631(17) A 2
    C C49_6 1.3487(14) 0.8959(6) 0.7087(9) 0.026(3) Uani d 0.631(17) A 2
    Cl Cl1_1 1.0632(14) 0.6501(5) 0.4497(7) 0.110(4) Uani d 0.451(6) B 1
    Cl Cl2_1 0.9607(6) 0.7228(3) 0.5467(3) 0.066(2) Uani d 0.451(6) B 1
    C C1_1 0.904(3) 0.6809(17) 0.4782(14) 0.087(6) Uani d 0.451(6) B 1
    H H1A_1 0.850180 0.706542 0.444319 0.104 Uiso calc 0.451(6) B 1
    H H1B_1 0.838297 0.648450 0.488647 0.104 Uiso calc 0.451(6) B 1
    Cl Cl1_2 1.0929(8) 0.6542(3) 0.4223(4) 0.0492(15) Uani d 0.549(6) B 2
    Cl Cl2_2 0.9031(7) 0.6191(2) 0.5147(3) 0.0768(19) Uani d 0.549(6) B 2
    C C1_2 0.958(2) 0.6787(9) 0.4713(9) 0.046(4) Uani d 0.549(6) B 2
    H H1A_2 0.999634 0.710368 0.501401 0.056 Uiso calc 0.549(6) B 2
    H H1B_2 0.872815 0.695525 0.443254 0.056 Uiso calc 0.549(6) B 2
    C C1_3 0.5022(16) 0.5381(8) 0.5352(9) 0.016(3) Uani d 0.549(6) B 2
    C C2_3 0.4597(18) 0.5972(8) 0.5414(9) 0.018(3) Uani d 0.549(6) B 2
    H H2_3 0.378877 0.611885 0.512764 0.022 Uiso calc 0.549(6) B 2
    C C3_3 0.530(2) 0.6357(11) 0.5876(13) 0.021(3) Uani d 0.549(6) B 2
    H H3_3 0.493817 0.675021 0.591754 0.025 Uiso calc 0.549(6) B 2
    C C4_3 0.6538(13) 0.6172(5) 0.6276(6) 0.022(2) Uani d 0.549(6) B 2
    H H4_3 0.709056 0.644470 0.655940 0.027 Uiso calc 0.549(6) B 2
    C C5_3 0.6943(12) 0.5583(5) 0.6252(6) 0.019(2) Uani d 0.549(6) B 2
    H H5_3 0.775145 0.544146 0.654155 0.023 Uiso calc 0.549(6) B 2
    C C6_3 0.6188(11) 0.5192(5) 0.5810(6) 0.018(2) Uani d 0.549(6) B 2
    H H6_3 0.646932 0.478370 0.581782 0.022 Uiso calc 0.549(6) B 2
    C C1_4 0.506(2) 0.5441(10) 0.5268(13) 0.024(3) Uani d 0.451(6) B 1
    C C2_4 0.446(2) 0.5951(10) 0.5513(12) 0.024(3) Uani d 0.451(6) B 1
    H H2_4 0.342908 0.600432 0.543357 0.029 Uiso calc 0.451(6) B 1
    C C3_4 0.529(3) 0.6385(13) 0.5870(18) 0.027(3) Uani d 0.451(6) B 1
    H H3_4 0.483178 0.673616 0.600335 0.033 Uiso calc 0.451(6) B 1
    C C4_4 0.6780(18) 0.6309(7) 0.6029(9) 0.030(3) Uani d 0.451(6) B 1
    H H4_4 0.733622 0.657263 0.632241 0.036 Uiso calc 0.451(6) B 1
    C C5_4 0.7426(16) 0.5845(6) 0.5756(8) 0.031(3) Uani d 0.451(6) B 1
    H H5_4 0.845933 0.580670 0.582671 0.037 Uiso calc 0.451(6) B 1
    C C6_4 0.6590(15) 0.5418(6) 0.5367(8) 0.028(3) Uani d 0.451(6) B 1
    H H6_4 0.707624 0.510871 0.516811 0.033 Uiso calc 0.451(6) B 1
loop_
    _atom_site_aniso_label
    _atom_site_aniso_U_11
    _atom_site_aniso_U_22
    _atom_site_aniso_U_33
    _atom_site_aniso_U_12
    _atom_site_aniso_U_13
    _atom_site_aniso_U_23
    Co1 0.0131(4) 0.0176(4) 0.0211(5) 0.0003(3) -0.0035(3) -0.0019(4)
    N1 0.021(3) 0.020(3) 0.021(3) 0.004(2) 0.001(2) 0.004(2)
    N2 0.016(2) 0.017(3) 0.023(3) 0.001(2) -0.001(2) -0.002(2)
    N3 0.014(2) 0.017(3) 0.019(3) 0.001(2) -0.004(2) 0.000(2)
    N4 0.017(3) 0.020(3) 0.023(3) -0.001(2) -0.003(2) -0.005(2)
    N5 0.016(2) 0.019(3) 0.025(3) 0.000(2) -0.001(2) 0.000(2)
    N6 0.016(3) 0.017(3) 0.022(3) 0.004(2) -0.003(2) 0.000(2)
    C1 0.019(3) 0.018(3) 0.016(4) 0.000(2) -0.002(3) 0.004(3)
    C2 0.023(3) 0.028(4) 0.027(4) -0.004(3) 0.003(3) -0.004(3)
    C3 0.021(3) 0.035(4) 0.037(5) -0.010(3) -0.002(3) -0.001(4)
    C4 0.031(4) 0.028(4) 0.036(5) -0.014(3) -0.006(3) -0.003(3)
    C5 0.033(4) 0.018(3) 0.025(4) -0.003(3) -0.003(3) 0.000(3)
    C6 0.019(3) 0.022(3) 0.019(4) -0.001(3) 0.001(3) 0.002(3)
    C7 0.016(3) 0.023(3) 0.017(4) 0.002(3) -0.002(3) -0.002(3)
    C8 0.029(4) 0.025(4) 0.033(5) -0.009(3) 0.000(3) -0.004(3)
    C9 0.048(5) 0.020(4) 0.027(5) -0.013(3) -0.005(4) 0.004(3)
    C10 0.041(4) 0.030(4) 0.026(5) -0.005(3) -0.009(3) 0.008(3)
    C11 0.030(4) 0.020(3) 0.024(4) -0.002(3) -0.005(3) 0.001(3)
    C12 0.018(3) 0.021(3) 0.026(4) -0.005(3) -0.001(3) -0.002(3)
    C13 0.019(3) 0.023(4) 0.041(5) 0.001(3) -0.006(3) -0.007(3)
    C14 0.019(3) 0.028(4) 0.040(5) 0.011(3) -0.007(3) 0.002(3)
    C15 0.019(3) 0.027(4) 0.038(5) 0.009(3) 0.003(3) -0.004(3)
    C16 0.021(3) 0.022(4) 0.027(4) 0.000(3) -0.006(3) 0.000(3)
    C17 0.017(3) 0.019(3) 0.023(4) 0.000(2) -0.004(3) 0.004(3)
    C18 0.015(3) 0.029(4) 0.024(4) -0.002(3) -0.002(3) 0.001(3)
    C19 0.018(3) 0.036(4) 0.022(4) -0.009(3) 0.000(3) 0.003(3)
    C20 0.030(4) 0.041(4) 0.015(4) -0.007(3) -0.003(3) 0.005(3)
    C21 0.026(3) 0.025(3) 0.014(4) -0.008(3) -0.008(3) 0.001(3)
    C22 0.020(3) 0.023(3) 0.026(4) 0.006(3) -0.006(3) 0.000(3)
    C23 0.032(4) 0.022(3) 0.023(4) 0.003(3) -0.008(3) 0.002(3)
    C24 0.029(4) 0.022(3) 0.031(5) -0.003(3) 0.003(3) 0.003(3)
    C25 0.017(3) 0.017(3) 0.023(4) -0.004(2) 0.000(3) -0.006(3)
    C26 0.013(3) 0.017(3) 0.022(4) 0.001(2) 0.002(3) -0.002(3)
    C27 0.019(3) 0.014(3) 0.015(4) 0.002(2) -0.003(3) -0.001(3)
    C28 0.017(3) 0.029(4) 0.020(4) -0.004(3) 0.000(3) 0.003(3)
    C29 0.022(3) 0.044(4) 0.020(4) -0.006(3) 0.004(3) 0.000(3)
    C30 0.019(3) 0.036(4) 0.027(5) -0.006(3) 0.006(3) 0.000(3)
    C31 0.015(3) 0.025(3) 0.026(4) -0.002(3) -0.001(3) -0.002(3)
    C32 0.011(3) 0.021(3) 0.015(4) -0.001(2) -0.001(3) 0.004(3)
    C33 0.023(4) 0.033(4) 0.090(8) 0.005(3) -0.028(4) -0.029(5)
    C34 0.022(4) 0.037(5) 0.109(9) 0.008(3) -0.021(5) -0.028(5)
    C35 0.025(3) 0.019(3) 0.033(4) 0.005(3) 0.006(3) 0.001(3)
    C36 0.025(3) 0.018(3) 0.020(4) 0.001(3) 0.001(3) -0.003(3)
    B1 0.013(3) 0.018(3) 0.027(5) -0.001(3) 0.000(3) 0.002(3)
    B2 0.014(3) 0.017(3) 0.016(4) -0.001(3) -0.003(3) -0.001(3)
    Co2_5 0.018(3) 0.036(3) 0.063(6) 0.0030(19) 0.008(3) 0.009(3)
    O1_5 0.027(8) 0.048(9) 0.062(10) 0.000(7) -0.014(7) -0.016(7)
    O2_5 0.025(6) 0.068(11) 0.104(14) 0.006(7) 0.008(8) 0.051(10)
    O3_5 0.015(10) 0.057(11) 0.065(12) 0.003(9) -0.008(10) 0.018(10)
    O4_5 0.018(8) 0.044(9) 0.035(9) 0.002(6) 0.008(8) -0.007(9)
    C46_5 0.015(6) 0.037(6) 0.061(8) -0.002(5) 0.003(6) 0.004(5)
    C47_5 0.022(5) 0.039(7) 0.070(9) 0.001(5) 0.007(6) 0.022(6)
    C48_5 0.018(6) 0.039(7) 0.064(8) 0.003(6) 0.006(6) 0.011(6)
    C49_5 0.019(6) 0.035(6) 0.052(8) 0.007(5) 0.013(6) 0.005(6)
    Co2_6 0.0159(15) 0.0308(17) 0.0237(17) -0.0011(11) -0.0021(12) 0.0013(13)
    O1_6 0.090(9) 0.057(6) 0.041(6) 0.011(7) -0.004(6) -0.015(5)
    O2_6 0.020(4) 0.053(6) 0.053(7) 0.009(4) 0.003(5) 0.024(5)
    O3_6 0.026(8) 0.056(7) 0.031(6) 0.005(6) -0.012(5) 0.015(5)
    O4_6 0.023(6) 0.056(8) 0.028(6) -0.016(5) 0.004(5) -0.001(7)
    C46_6 0.040(5) 0.038(5) 0.030(5) 0.003(4) -0.006(5) -0.002(4)
    C47_6 0.016(4) 0.034(5) 0.024(5) -0.005(3) 0.001(4) 0.009(4)
    C48_6 0.019(5) 0.035(5) 0.027(4) -0.001(4) -0.006(4) 0.005(4)
    C49_6 0.016(4) 0.041(5) 0.023(5) -0.002(4) 0.005(4) -0.002(5)
    Cl1_1 0.085(7) 0.058(5) 0.180(12) 0.005(5) -0.005(7) -0.050(7)
    Cl2_1 0.058(3) 0.081(4) 0.050(4) -0.028(3) -0.021(3) 0.026(3)
    C1_1 0.074(10) 0.067(10) 0.113(11) -0.003(9) -0.012(10) -0.011(10)
    Cl1_2 0.055(3) 0.024(2) 0.074(4) 0.0028(19) 0.032(3) -0.003(2)
    Cl2_2 0.114(4) 0.065(3) 0.060(3) -0.024(3) 0.040(3) 0.001(2)
    C1_2 0.070(8) 0.031(6) 0.047(7) -0.004(7) 0.040(7) 0.000(6)
    C1_3 0.010(4) 0.024(5) 0.015(5) -0.002(4) 0.004(4) 0.001(4)
    C2_3 0.016(5) 0.024(5) 0.016(5) -0.001(4) 0.003(4) 0.004(4)
    C3_3 0.022(5) 0.027(5) 0.015(5) -0.003(4) 0.005(4) 0.001(4)
    C4_3 0.021(4) 0.031(4) 0.015(5) -0.009(4) 0.002(4) 0.000(4)
    C5_3 0.014(4) 0.031(4) 0.013(5) -0.004(3) 0.000(3) -0.003(4)
    C6_3 0.014(4) 0.027(4) 0.014(5) 0.000(3) 0.003(3) -0.002(4)
    C1_4 0.024(5) 0.018(6) 0.029(7) -0.005(5) 0.001(5) 0.003(5)
    C2_4 0.026(6) 0.018(6) 0.029(7) -0.007(5) 0.003(6) 0.001(6)
    C3_4 0.030(6) 0.020(6) 0.030(7) -0.008(5) 0.001(6) 0.000(5)
    C4_4 0.031(6) 0.023(5) 0.033(7) -0.010(5) -0.006(5) 0.001(5)
    C5_4 0.028(5) 0.025(5) 0.035(6) -0.004(4) -0.005(5) 0.005(5)
    C6_4 0.025(5) 0.024(5) 0.033(7) -0.004(4) -0.002(5) 0.004(5)
_geom_special_details
;
 All esds (except the esd in the dihedral angle between two l.s. planes)
 are estimated using the full covariance matrix.  The cell esds are taken
 into account individually in the estimation of esds in distances, angles
 and torsion angles; correlations between esds in cell parameters are only
 used when they are defined by crystal symmetry.  An approximate (isotropic)
 treatment of cell esds is used for estimating esds involving l.s. planes.
;
loop_
    _geom_bond_atom_site_label_1
    _geom_bond_atom_site_label_2
    _geom_bond_site_symmetry_2
    _geom_bond_distance
    _geom_bond_publ_flag
    Co1 N1 . 1.937(5) ?
    Co1 N5 . 1.939(6) ?
    Co1 N4 . 1.960(5) ?
    Co1 N3 . 1.968(6) ?
    Co1 N2 . 1.972(5) ?
    Co1 N6 . 1.979(5) ?
    N1 C7 . 1.344(8) ?
    N1 C11 . 1.363(9) ?
    N2 C12 . 1.348(8) ?
    N2 C16 . 1.349(8) ?
    N3 C18 . 1.354(8) ?
    N3 C17 . 1.368(8) ?
    N4 C26 . 1.356(8) ?
    N4 C22 . 1.356(9) ?
    N5 C27 . 1.351(8) ?
    N5 C31 . 1.371(8) ?
    N6 C32 . 1.351(8) ?
    N6 C36 . 1.353(8) ?
    C1 C6 . 1.403(9) ?
    C1 C2 . 1.404(9) ?
    C1 B1 . 1.625(9) ?
    C2 C3 . 1.387(10) ?
    C2 H2 . 0.9500 ?
    C3 C4 . 1.371(10) ?
    C3 H3 . 0.9500 ?
    C4 C5 . 1.379(10) ?
    C4 H4 . 0.9500 ?
    C5 C6 . 1.382(9) ?
    C5 H5 . 0.9500 ?
    C6 H6 . 0.9500 ?
    C7 C8 . 1.411(9) ?
    C7 B1 . 1.633(10) ?
    C8 C9 . 1.383(11) ?
    C8 H8 . 0.9500 ?
    C9 C10 . 1.383(10) ?
    C9 H9 . 0.9500 ?
    C10 C11 . 1.375(10) ?
    C10 H10 . 0.9500 ?
    C11 H11 . 0.9500 ?
    C12 C13 . 1.405(9) ?
    C12 B1 . 1.629(9) ?
    C13 C14 . 1.386(9) ?
    C13 H13 . 0.9500 ?
    C14 C15 . 1.370(10) ?
    C14 H14 . 0.9500 ?
    C15 C16 . 1.378(9) ?
    C15 H15 . 0.9500 ?
    C16 H16 . 0.9500 ?
    C17 C21 . 1.395(10) ?
    C17 B1 . 1.644(9) ?
    C18 C19 . 1.368(10) ?
    C18 H18 . 0.9500 ?
    C19 C20 . 1.392(10) ?
    C19 H19 . 0.9500 ?
    C20 C21 . 1.368(10) ?
    C20 H20 . 0.9500 ?
    C21 H21 . 0.9500 ?
    C22 C23 . 1.375(9) ?
    C22 H22 . 0.9500 ?
    C23 C24 . 1.383(10) ?
    C23 H23 . 0.9500 ?
    C24 C25 . 1.378(10) ?
    C24 H24 . 0.9500 ?
    C25 C26 . 1.402(8) ?
    C25 H25 . 0.9500 ?
    C26 B2 . 1.629(10) ?
    C27 C28 . 1.397(9) ?
    C27 B2 . 1.623(9) ?
    C28 C29 . 1.379(9) ?
    C28 H28 . 0.9500 ?
    C29 C30 . 1.383(10) ?
    C29 H29 . 0.9500 ?
    C30 C31 . 1.348(10) ?
    C30 H30 . 0.9500 ?
    C31 H31 . 0.9500 ?
    C32 C33 . 1.391(9) ?
    C32 B2 . 1.624(9) ?
    C33 C34 . 1.382(11) ?
    C33 H33 . 0.9500 ?
    C34 C35 . 1.357(11) ?
    C34 H34 . 0.9500 ?
    C35 C36 . 1.359(9) ?
    C35 H35 . 0.9500 ?
    C36 H36 . 0.9500 ?
    B2 C1_3 . 1.625(18) ?
    B2 C1_4 . 1.63(2) ?
    Co2_5 C48_5 . 1.725(19) ?
    Co2_5 C47_5 . 1.752(17) ?
    Co2_5 C49_5 . 1.762(17) ?
    Co2_5 C46_5 . 1.769(18) ?
    O1_5 C46_5 . 1.147(19) ?
    O2_5 C47_5 . 1.172(19) ?
    O3_5 C48_5 . 1.18(2) ?
    O4_5 C49_5 . 1.169(19) ?
    Co2_6 C49_6 . 1.755(11) ?
    Co2_6 C48_6 . 1.757(12) ?
    Co2_6 C46_6 . 1.760(12) ?
    Co2_6 C47_6 . 1.767(11) ?
    O1_6 C46_6 . 1.156(13) ?
    O2_6 C47_6 . 1.145(12) ?
    O3_6 C48_6 . 1.179(14) ?
    O4_6 C49_6 . 1.157(13) ?
    Cl1_1 C1_1 . 1.79(2) ?
    Cl2_1 C1_1 . 1.73(3) ?
    C1_1 H1A_1 . 0.9900 ?
    C1_1 H1B_1 . 0.9900 ?
    Cl1_2 C1_2 . 1.797(15) ?
    Cl2_2 C1_2 . 1.724(18) ?
    C1_2 H1A_2 . 0.9900 ?
    C1_2 H1B_2 . 0.9900 ?
    C1_3 C2_3 . 1.391(16) ?
    C1_3 C6_3 . 1.406(16) ?
    C2_3 C3_3 . 1.388(16) ?
    C2_3 H2_3 . 0.9500 ?
    C3_3 C4_3 . 1.383(18) ?
    C3_3 H3_3 . 0.9500 ?
    C4_3 C5_3 . 1.371(15) ?
    C4_3 H4_3 . 0.9500 ?
    C5_3 C6_3 . 1.389(15) ?
    C5_3 H5_3 . 0.9500 ?
    C6_3 H6_3 . 0.9500 ?
    C1_4 C2_4 . 1.394(19) ?
    C1_4 C6_4 . 1.41(2) ?
    C2_4 C3_4 . 1.391(18) ?
    C2_4 H2_4 . 0.9500 ?
    C3_4 C4_4 . 1.38(2) ?
    C3_4 H3_4 . 0.9500 ?
    C4_4 C5_4 . 1.359(18) ?
    C4_4 H4_4 . 0.9500 ?
    C5_4 C6_4 . 1.413(18) ?
    C5_4 H5_4 . 0.9500 ?
    C6_4 H6_4 . 0.9500 ?
loop_
    _geom_angle_atom_site_label_1
    _geom_angle_atom_site_label_2
    _geom_angle_atom_site_label_3
    _geom_angle_site_symmetry_1
    _geom_angle_site_symmetry_3
    _geom_angle
    _geom_angle_publ_flag
    N1 Co1 N5 . . 89.0(2) ?
    N1 Co1 N4 . . 179.1(2) ?
    N5 Co1 N4 . . 91.1(2) ?
    N1 Co1 N3 . . 90.9(2) ?
    N5 Co1 N3 . . 179.9(2) ?
    N4 Co1 N3 . . 89.0(2) ?
    N1 Co1 N2 . . 91.3(2) ?
    N5 Co1 N2 . . 89.5(2) ?
    N4 Co1 N2 . . 89.6(2) ?
    N3 Co1 N2 . . 90.5(2) ?
    N1 Co1 N6 . . 88.7(2) ?
    N5 Co1 N6 . . 91.1(2) ?
    N4 Co1 N6 . . 90.4(2) ?
    N3 Co1 N6 . . 88.9(2) ?
    N2 Co1 N6 . . 179.4(3) ?
    C7 N1 C11 . . 120.4(5) ?
    C7 N1 Co1 . . 119.6(5) ?
    C11 N1 Co1 . . 119.9(5) ?
    C12 N2 C16 . . 120.4(6) ?
    C12 N2 Co1 . . 120.5(4) ?
    C16 N2 Co1 . . 119.0(4) ?
    C18 N3 C17 . . 120.0(6) ?
    C18 N3 Co1 . . 119.9(4) ?
    C17 N3 Co1 . . 119.7(4) ?
    C26 N4 C22 . . 120.2(6) ?
    C26 N4 Co1 . . 119.2(4) ?
    C22 N4 Co1 . . 120.3(4) ?
    C27 N5 C31 . . 120.3(6) ?
    C27 N5 Co1 . . 119.8(4) ?
    C31 N5 Co1 . . 119.9(5) ?
    C32 N6 C36 . . 121.3(6) ?
    C32 N6 Co1 . . 120.1(4) ?
    C36 N6 Co1 . . 118.6(5) ?
    C6 C1 C2 . . 114.4(6) ?
    C6 C1 B1 . . 122.7(5) ?
    C2 C1 B1 . . 122.3(6) ?
    C3 C2 C1 . . 122.9(7) ?
    C3 C2 H2 . . 118.5 ?
    C1 C2 H2 . . 118.5 ?
    C4 C3 C2 . . 120.3(7) ?
    C4 C3 H3 . . 119.8 ?
    C2 C3 H3 . . 119.8 ?
    C3 C4 C5 . . 118.9(7) ?
    C3 C4 H4 . . 120.5 ?
    C5 C4 H4 . . 120.5 ?
    C4 C5 C6 . . 120.4(7) ?
    C4 C5 H5 . . 119.8 ?
    C6 C5 H5 . . 119.8 ?
    C5 C6 C1 . . 122.9(6) ?
    C5 C6 H6 . . 118.6 ?
    C1 C6 H6 . . 118.6 ?
    N1 C7 C8 . . 118.7(6) ?
    N1 C7 B1 . . 118.8(5) ?
    C8 C7 B1 . . 122.5(6) ?
    C9 C8 C7 . . 120.7(7) ?
    C9 C8 H8 . . 119.6 ?
    C7 C8 H8 . . 119.6 ?
    C8 C9 C10 . . 119.4(6) ?
    C8 C9 H9 . . 120.3 ?
    C10 C9 H9 . . 120.3 ?
    C11 C10 C9 . . 118.2(7) ?
    C11 C10 H10 . . 120.9 ?
    C9 C10 H10 . . 120.9 ?
    N1 C11 C10 . . 122.5(7) ?
    N1 C11 H11 . . 118.7 ?
    C10 C11 H11 . . 118.7 ?
    N2 C12 C13 . . 118.0(6) ?
    N2 C12 B1 . . 116.8(6) ?
    C13 C12 B1 . . 125.1(6) ?
    C14 C13 C12 . . 121.5(7) ?
    C14 C13 H13 . . 119.2 ?
    C12 C13 H13 . . 119.2 ?
    C15 C14 C13 . . 118.5(6) ?
    C15 C14 H14 . . 120.7 ?
    C13 C14 H14 . . 120.7 ?
    C14 C15 C16 . . 118.6(6) ?
    C14 C15 H15 . . 120.7 ?
    C16 C15 H15 . . 120.7 ?
    N2 C16 C15 . . 122.7(6) ?
    N2 C16 H16 . . 118.6 ?
    C15 C16 H16 . . 118.6 ?
    N3 C17 C21 . . 117.9(6) ?
    N3 C17 B1 . . 116.7(6) ?
    C21 C17 B1 . . 125.2(6) ?
    N3 C18 C19 . . 123.2(6) ?
    N3 C18 H18 . . 118.4 ?
    C19 C18 H18 . . 118.4 ?
    C18 C19 C20 . . 117.4(6) ?
    C18 C19 H19 . . 121.3 ?
    C20 C19 H19 . . 121.3 ?
    C21 C20 C19 . . 119.7(7) ?
    C21 C20 H20 . . 120.1 ?
    C19 C20 H20 . . 120.1 ?
    C20 C21 C17 . . 121.6(6) ?
    C20 C21 H21 . . 119.2 ?
    C17 C21 H21 . . 119.2 ?
    N4 C22 C23 . . 122.7(7) ?
    N4 C22 H22 . . 118.7 ?
    C23 C22 H22 . . 118.7 ?
    C22 C23 C24 . . 118.4(7) ?
    C22 C23 H23 . . 120.8 ?
    C24 C23 H23 . . 120.8 ?
    C25 C24 C23 . . 118.5(6) ?
    C25 C24 H24 . . 120.7 ?
    C23 C24 H24 . . 120.7 ?
    C24 C25 C26 . . 122.0(6) ?
    C24 C25 H25 . . 119.0 ?
    C26 C25 H25 . . 119.0 ?
    N4 C26 C25 . . 117.9(6) ?
    N4 C26 B2 . . 118.0(5) ?
    C25 C26 B2 . . 124.1(6) ?
    N5 C27 C28 . . 117.7(5) ?
    N5 C27 B2 . . 118.4(6) ?
    C28 C27 B2 . . 123.8(6) ?
    C29 C28 C27 . . 122.1(6) ?
    C29 C28 H28 . . 119.0 ?
    C27 C28 H28 . . 119.0 ?
    C28 C29 C30 . . 118.3(7) ?
    C28 C29 H29 . . 120.9 ?
    C30 C29 H29 . . 120.9 ?
    C31 C30 C29 . . 119.2(6) ?
    C31 C30 H30 . . 120.4 ?
    C29 C30 H30 . . 120.4 ?
    C30 C31 N5 . . 122.5(6) ?
    C30 C31 H31 . . 118.8 ?
    N5 C31 H31 . . 118.8 ?
    N6 C32 C33 . . 117.1(6) ?
    N6 C32 B2 . . 117.1(5) ?
    C33 C32 B2 . . 125.8(6) ?
    C34 C33 C32 . . 121.4(7) ?
    C34 C33 H33 . . 119.3 ?
    C32 C33 H33 . . 119.3 ?
    C35 C34 C33 . . 119.5(7) ?
    C35 C34 H34 . . 120.3 ?
    C33 C34 H34 . . 120.3 ?
    C34 C35 C36 . . 118.7(6) ?
    C34 C35 H35 . . 120.6 ?
    C36 C35 H35 . . 120.6 ?
    N6 C36 C35 . . 122.0(6) ?
    N6 C36 H36 . . 119.0 ?
    C35 C36 H36 . . 119.0 ?
    C1 B1 C12 . . 116.4(5) ?
    C1 B1 C7 . . 108.4(5) ?
    C12 B1 C7 . . 107.2(6) ?
    C1 B1 C17 . . 114.7(6) ?
    C12 B1 C17 . . 101.1(5) ?
    C7 B1 C17 . . 108.6(5) ?
    C27 B2 C32 . . 105.0(5) ?
    C27 B2 C1_3 . . 106.8(8) ?
    C32 B2 C1_3 . . 118.1(7) ?
    C27 B2 C26 . . 108.4(5) ?
    C32 B2 C26 . . 103.8(5) ?
    C1_3 B2 C26 . . 114.1(8) ?
    C27 B2 C1_4 . . 112.3(11) ?
    C32 B2 C1_4 . . 120.3(9) ?
    C26 B2 C1_4 . . 106.4(10) ?
    C48_5 Co2_5 C47_5 . . 112.4(14) ?
    C48_5 Co2_5 C49_5 . . 108.8(16) ?
    C47_5 Co2_5 C49_5 . . 108.0(13) ?
    C48_5 Co2_5 C46_5 . . 110.3(14) ?
    C47_5 Co2_5 C46_5 . . 107.0(13) ?
    C49_5 Co2_5 C46_5 . . 110.3(14) ?
    O1_5 C46_5 Co2_5 . . 179(2) ?
    O2_5 C47_5 Co2_5 . . 176(2) ?
    O3_5 C48_5 Co2_5 . . 175(4) ?
    O4_5 C49_5 Co2_5 . . 179(3) ?
    C49_6 Co2_6 C48_6 . . 105.8(8) ?
    C49_6 Co2_6 C46_6 . . 113.5(8) ?
    C48_6 Co2_6 C46_6 . . 109.1(8) ?
    C49_6 Co2_6 C47_6 . . 104.8(7) ?
    C48_6 Co2_6 C47_6 . . 112.0(8) ?
    C46_6 Co2_6 C47_6 . . 111.5(7) ?
    O1_6 C46_6 Co2_6 . . 178.9(14) ?
    O2_6 C47_6 Co2_6 . . 176.0(11) ?
    O3_6 C48_6 Co2_6 . . 176.4(15) ?
    O4_6 C49_6 Co2_6 . . 177.6(14) ?
    Cl2_1 C1_1 Cl1_1 . . 108.0(14) ?
    Cl2_1 C1_1 H1A_1 . . 110.1 ?
    Cl1_1 C1_1 H1A_1 . . 110.1 ?
    Cl2_1 C1_1 H1B_1 . . 110.1 ?
    Cl1_1 C1_1 H1B_1 . . 110.1 ?
    H1A_1 C1_1 H1B_1 . . 108.4 ?
    Cl2_2 C1_2 Cl1_2 . . 109.7(10) ?
    Cl2_2 C1_2 H1A_2 . . 109.7 ?
    Cl1_2 C1_2 H1A_2 . . 109.7 ?
    Cl2_2 C1_2 H1B_2 . . 109.7 ?
    Cl1_2 C1_2 H1B_2 . . 109.7 ?
    H1A_2 C1_2 H1B_2 . . 108.2 ?
    C2_3 C1_3 C6_3 . . 115.0(14) ?
    C2_3 C1_3 B2 . . 116.8(12) ?
    C6_3 C1_3 B2 . . 127.5(13) ?
    C3_3 C2_3 C1_3 . . 122.8(15) ?
    C3_3 C2_3 H2_3 . . 118.6 ?
    C1_3 C2_3 H2_3 . . 118.6 ?
    C4_3 C3_3 C2_3 . . 120.4(15) ?
    C4_3 C3_3 H3_3 . . 119.8 ?
    C2_3 C3_3 H3_3 . . 119.8 ?
    C5_3 C4_3 C3_3 . . 118.3(13) ?
    C5_3 C4_3 H4_3 . . 120.9 ?
    C3_3 C4_3 H4_3 . . 120.9 ?
    C4_3 C5_3 C6_3 . . 120.9(11) ?
    C4_3 C5_3 H5_3 . . 119.6 ?
    C6_3 C5_3 H5_3 . . 119.6 ?
    C5_3 C6_3 C1_3 . . 122.2(12) ?
    C5_3 C6_3 H6_3 . . 118.9 ?
    C1_3 C6_3 H6_3 . . 118.9 ?
    C2_4 C1_4 C6_4 . . 114.5(18) ?
    C2_4 C1_4 B2 . . 119.3(16) ?
    C6_4 C1_4 B2 . . 125.9(18) ?
    C3_4 C2_4 C1_4 . . 123.4(19) ?
    C3_4 C2_4 H2_4 . . 118.3 ?
    C1_4 C2_4 H2_4 . . 118.3 ?
    C4_4 C3_4 C2_4 . . 120(2) ?
    C4_4 C3_4 H3_4 . . 119.9 ?
    C2_4 C3_4 H3_4 . . 119.9 ?
    C5_4 C4_4 C3_4 . . 118.2(16) ?
    C5_4 C4_4 H4_4 . . 120.9 ?
    C3_4 C4_4 H4_4 . . 120.9 ?
    C4_4 C5_4 C6_4 . . 121.2(14) ?
    C4_4 C5_4 H5_4 . . 119.4 ?
    C6_4 C5_4 H5_4 . . 119.4 ?
    C1_4 C6_4 C5_4 . . 121.6(16) ?
    C1_4 C6_4 H6_4 . . 119.2 ?
    C5_4 C6_4 H6_4 . . 119.2 ?
loop_
    _geom_torsion_atom_site_label_1
    _geom_torsion_atom_site_label_2
    _geom_torsion_atom_site_label_3
    _geom_torsion_atom_site_label_4
    _geom_torsion_site_symmetry_1
    _geom_torsion_site_symmetry_2
    _geom_torsion_site_symmetry_3
    _geom_torsion_site_symmetry_4
    _geom_torsion
    _geom_torsion_publ_flag
    C6 C1 C2 C3 . . . . -3.6(10) ?
    B1 C1 C2 C3 . . . . -175.2(7) ?
    C1 C2 C3 C4 . . . . 1.1(12) ?
    C2 C3 C4 C5 . . . . 1.3(12) ?
    C3 C4 C5 C6 . . . . -1.0(11) ?
    C4 C5 C6 C1 . . . . -1.8(11) ?
    C2 C1 C6 C5 . . . . 3.9(10) ?
    B1 C1 C6 C5 . . . . 175.5(6) ?
    C11 N1 C7 C8 . . . . 0.5(9) ?
    Co1 N1 C7 C8 . . . . -175.6(5) ?
    C11 N1 C7 B1 . . . . 179.9(6) ?
    Co1 N1 C7 B1 . . . . 3.8(8) ?
    N1 C7 C8 C9 . . . . 0.4(10) ?
    B1 C7 C8 C9 . . . . -179.0(7) ?
    C7 C8 C9 C10 . . . . -1.2(11) ?
    C8 C9 C10 C11 . . . . 1.1(12) ?
    C7 N1 C11 C10 . . . . -0.6(10) ?
    Co1 N1 C11 C10 . . . . 175.6(6) ?
    C9 C10 C11 N1 . . . . -0.3(11) ?
    C16 N2 C12 C13 . . . . 5.0(10) ?
    Co1 N2 C12 C13 . . . . -169.8(5) ?
    C16 N2 C12 B1 . . . . -178.2(6) ?
    Co1 N2 C12 B1 . . . . 7.0(8) ?
    N2 C12 C13 C14 . . . . -4.6(11) ?
    B1 C12 C13 C14 . . . . 178.9(7) ?
    C12 C13 C14 C15 . . . . 0.8(12) ?
    C13 C14 C15 C16 . . . . 2.4(11) ?
    C12 N2 C16 C15 . . . . -1.9(10) ?
    Co1 N2 C16 C15 . . . . 173.0(6) ?
    C14 C15 C16 N2 . . . . -2.0(11) ?
    C18 N3 C17 C21 . . . . -5.0(9) ?
    Co1 N3 C17 C21 . . . . 168.1(5) ?
    C18 N3 C17 B1 . . . . 179.5(5) ?
    Co1 N3 C17 B1 . . . . -7.5(7) ?
    C17 N3 C18 C19 . . . . 1.5(10) ?
    Co1 N3 C18 C19 . . . . -171.6(5) ?
    N3 C18 C19 C20 . . . . 2.4(10) ?
    C18 C19 C20 C21 . . . . -2.7(11) ?
    C19 C20 C21 C17 . . . . -0.8(11) ?
    N3 C17 C21 C20 . . . . 4.7(10) ?
    B1 C17 C21 C20 . . . . 179.8(6) ?
    C26 N4 C22 C23 . . . . 3.4(10) ?
    Co1 N4 C22 C23 . . . . -171.2(5) ?
    N4 C22 C23 C24 . . . . 0.7(10) ?
    C22 C23 C24 C25 . . . . -2.9(10) ?
    C23 C24 C25 C26 . . . . 1.2(10) ?
    C22 N4 C26 C25 . . . . -5.0(9) ?
    Co1 N4 C26 C25 . . . . 169.6(4) ?
    C22 N4 C26 B2 . . . . 177.9(5) ?
    Co1 N4 C26 B2 . . . . -7.5(7) ?
    C24 C25 C26 N4 . . . . 2.8(9) ?
    C24 C25 C26 B2 . . . . 179.7(6) ?
    C31 N5 C27 C28 . . . . 3.5(9) ?
    Co1 N5 C27 C28 . . . . -173.8(4) ?
    C31 N5 C27 B2 . . . . 179.4(5) ?
    Co1 N5 C27 B2 . . . . 2.2(7) ?
    N5 C27 C28 C29 . . . . -2.5(9) ?
    B2 C27 C28 C29 . . . . -178.2(6) ?
    C27 C28 C29 C30 . . . . 0.2(10) ?
    C28 C29 C30 C31 . . . . 1.1(11) ?
    C29 C30 C31 N5 . . . . -0.1(11) ?
    C27 N5 C31 C30 . . . . -2.3(10) ?
    Co1 N5 C31 C30 . . . . 174.9(5) ?
    C36 N6 C32 C33 . . . . 0.4(10) ?
    Co1 N6 C32 C33 . . . . 179.8(6) ?
    C36 N6 C32 B2 . . . . 178.6(6) ?
    Co1 N6 C32 B2 . . . . -1.9(8) ?
    N6 C32 C33 C34 . . . . -0.3(14) ?
    B2 C32 C33 C34 . . . . -178.4(9) ?
    C32 C33 C34 C35 . . . . -0.1(16) ?
    C33 C34 C35 C36 . . . . 0.4(15) ?
    C32 N6 C36 C35 . . . . -0.1(10) ?
    Co1 N6 C36 C35 . . . . -179.6(5) ?
    C34 C35 C36 N6 . . . . -0.3(12) ?
    C6 C1 B1 C12 . . . . 152.7(6) ?
    C2 C1 B1 C12 . . . . -36.4(9) ?
    C6 C1 B1 C7 . . . . -86.5(7) ?
    C2 C1 B1 C7 . . . . 84.4(7) ?
    C6 C1 B1 C17 . . . . 35.1(9) ?
    C2 C1 B1 C17 . . . . -154.0(6) ?
    N2 C12 B1 C1 . . . . 171.1(6) ?
    C13 C12 B1 C1 . . . . -12.3(10) ?
    N2 C12 B1 C7 . . . . 49.6(7) ?
    C13 C12 B1 C7 . . . . -133.8(7) ?
    N2 C12 B1 C17 . . . . -64.0(8) ?
    C13 C12 B1 C17 . . . . 112.6(7) ?
    N1 C7 B1 C1 . . . . 176.6(5) ?
    C8 C7 B1 C1 . . . . -4.0(8) ?
    N1 C7 B1 C12 . . . . -57.0(7) ?
    C8 C7 B1 C12 . . . . 122.4(6) ?
    N1 C7 B1 C17 . . . . 51.4(8) ?
    C8 C7 B1 C17 . . . . -129.2(6) ?
    N3 C17 B1 C1 . . . . -169.7(5) ?
    C21 C17 B1 C1 . . . . 15.1(9) ?
    N3 C17 B1 C12 . . . . 64.3(7) ?
    C21 C17 B1 C12 . . . . -110.9(7) ?
    N3 C17 B1 C7 . . . . -48.2(7) ?
    C21 C17 B1 C7 . . . . 136.6(6) ?
    N5 C27 B2 C32 . . . . -58.4(7) ?
    C28 C27 B2 C32 . . . . 117.3(6) ?
    N5 C27 B2 C1_3 . . . . 175.5(8) ?
    C28 C27 B2 C1_3 . . . . -8.9(10) ?
    N5 C27 B2 C26 . . . . 52.0(7) ?
    C28 C27 B2 C26 . . . . -132.3(6) ?
    N5 C27 B2 C1_4 . . . . 169.2(9) ?
    C28 C27 B2 C1_4 . . . . -15.1(12) ?
    N6 C32 B2 C27 . . . . 57.3(7) ?
    C33 C32 B2 C27 . . . . -124.6(8) ?
    N6 C32 B2 C1_3 . . . . 176.1(9) ?
    C33 C32 B2 C1_3 . . . . -5.8(13) ?
    N6 C32 B2 C26 . . . . -56.4(7) ?
    C33 C32 B2 C26 . . . . 121.7(8) ?
    N6 C32 B2 C1_4 . . . . -175.1(12) ?
    C33 C32 B2 C1_4 . . . . 3.0(16) ?
    N4 C26 B2 C27 . . . . -48.5(7) ?
    C25 C26 B2 C27 . . . . 134.6(6) ?
    N4 C26 B2 C32 . . . . 62.7(6) ?
    C25 C26 B2 C32 . . . . -114.2(6) ?
    N4 C26 B2 C1_3 . . . . -167.5(8) ?
    C25 C26 B2 C1_3 . . . . 15.6(10) ?
    N4 C26 B2 C1_4 . . . . -169.5(10) ?
    C25 C26 B2 C1_4 . . . . 13.6(12) ?
    C27 B2 C1_3 C2_3 . . . . -73.5(17) ?
    C32 B2 C1_3 C2_3 . . . . 168.7(13) ?
    C26 B2 C1_3 C2_3 . . . . 46.3(18) ?
    C27 B2 C1_3 C6_3 . . . . 96.5(16) ?
    C32 B2 C1_3 C6_3 . . . . -21(2) ?
    C26 B2 C1_3 C6_3 . . . . -143.7(15) ?
    C6_3 C1_3 C2_3 C3_3 . . . . 2.4(18) ?
    B2 C1_3 C2_3 C3_3 . . . . 173.7(17) ?
    C1_3 C2_3 C3_3 C4_3 . . . . 4(2) ?
    C2_3 C3_3 C4_3 C5_3 . . . . -7(3) ?
    C3_3 C4_3 C5_3 C6_3 . . . . 4(2) ?
    C4_3 C5_3 C6_3 C1_3 . . . . 2.6(19) ?
    C2_3 C1_3 C6_3 C5_3 . . . . -6(2) ?
    B2 C1_3 C6_3 C5_3 . . . . -175.8(13) ?
    C27 B2 C1_4 C2_4 . . . . -45(2) ?
    C32 B2 C1_4 C2_4 . . . . -169.3(17) ?
    C26 B2 C1_4 C2_4 . . . . 73(2) ?
    C27 B2 C1_4 C6_4 . . . . 142(2) ?
    C32 B2 C1_4 C6_4 . . . . 17(3) ?
    C26 B2 C1_4 C6_4 . . . . -100(2) ?
    C6_4 C1_4 C2_4 C3_4 . . . . -4(2) ?
    B2 C1_4 C2_4 C3_4 . . . . -178(2) ?
    C1_4 C2_4 C3_4 C4_4 . . . . -4(3) ?
    C2_4 C3_4 C4_4 C5_4 . . . . 9(4) ?
    C3_4 C4_4 C5_4 C6_4 . . . . -6(3) ?
    C2_4 C1_4 C6_4 C5_4 . . . . 8(3) ?
    B2 C1_4 C6_4 C5_4 . . . . -179.0(17) ?
    C4_4 C5_4 C6_4 C1_4 . . . . -3(3) ?
_shelx_space_group_comment
;
The symmetry employed for this shelxl refinement is uniquely defined
by the following loop, which should always be used as a source of
symmetry information in preference to the above space-group names.
They are only intended as comments.
;
_shelx_estimated_absorpt_T_min     0.780
_shelx_estimated_absorpt_T_max     0.990
_shelx_hkl_file
;
   2   0   0 1730.53  137.89
   2   0   0 1804.52  142.19
   2   0   0 1800.22  141.29
   2   0   0 1654.43  136.59
  -2   0   0 1693.33  139.69
  -2   0   0 1839.12  143.79
  -2   0   0 1772.62  142.99
  -4   0   0 3034.40  231.58
  -4   0   0 2909.51  240.18
   4   0   0 2824.42  227.68
   4   0   0 2779.62  227.48
   4   0   0 2988.90  237.48
   4   0   0 2850.81  234.38
  -4   0   0 2874.01  240.58
   4   0   0 2870.41  225.78
  -4   0   0 2892.61  233.88
  -4   0   0 2907.11  231.18
  -6   0   0  226.88   32.50
   6   0   0  180.48   32.10
   6   0   0  220.88   45.80
   6   0   0  226.98   31.80
  -6   0   0  173.38   26.60
   6   0   0  315.17   38.50
   6   0   0  269.67   32.20
  -6   0   0  209.98   41.40
  -6   0   0  146.59   24.70
   8   0   0  218.28   50.29
   8   0   0  263.87   37.40
  -8   0   0  225.58   47.00
  -8   0   0  250.07   37.30
   8   0   0  270.57   35.90
  -8   0   0  171.58   31.70
   8   0   0  297.37   40.80
   8   0   0  240.88   41.80
 -10   0   0   10.30   12.80
 -10   0   0    2.80   10.30
  10   0   0   31.00   20.10
  10   0   0   -1.90   19.20
  10   0   0    9.60   12.00
 -10   0   0   -5.20   10.00
  10   0   0   36.30   16.30
  12   0   0    6.10   15.60
  12   0   0   -0.90   24.50
 -12   0   0    0.30   10.50
  -1  -1   0 1058.69   85.79
   1  -1   0 1092.59   86.59
  -1  -1   0 1135.29   87.89
   1  -1   0 1115.29   85.89
  -1  -1   0 1092.29   87.29
   1   1   0 1070.69   86.69
  -1   1   0 1081.29   85.99
  -1   1   0 1090.29   85.09
   1   1   0 1115.39   88.49
   1   1   0 1101.29   87.99
  -3  -1   0  127.69   23.20
   3  -1   0  151.48   18.50
   3  -1   0  146.89   18.30
  -3  -1   0  204.68   30.00
   3  -1   0  114.49   18.00
   3  -1   0  199.48   22.40
   3  -1   0  155.68   25.80
  -3  -1   0  193.58   23.50
  -3  -1   0  188.48   18.20
   3   1   0  128.29   19.70
   3   1   0  113.79   17.80
   3   1   0  136.19   14.80
  -3   1   0  172.18   23.70
  -3   1   0  152.28   20.20
   3   1   0  114.99   21.70
   3   1   0  145.19   24.60
  -3   1   0  220.38   23.00
  -3   1   0  117.79   23.70
  -3   1   0  156.68   27.50
   3   1   0  193.28   23.00
  -5  -1   0  233.18   40.50
   5  -1   0  297.27   34.50
  -5  -1   0  227.88   29.00
  -5  -1   0  173.68   35.40
   5  -1   0  224.98   31.30
   5  -1   0  244.38   43.50
  -5  -1   0  228.68   29.20
   5  -1   0  204.48   27.50
  -5  -1   0  198.58   30.50
   5  -1   0  177.18   26.10
  -5   1   0  289.37   33.30
  -5   1   0  189.78   38.30
  -5   1   0  201.48   31.90
  -5   1   0  284.87   33.00
   5   1   0  202.48   27.50
   5   1   0  228.58   27.60
   5   1   0  262.97   35.10
   5   1   0  233.88   38.40
   5   1   0  238.58   32.10
   5   1   0  224.68   40.50
  -7  -1   0   66.99   17.60
   7  -1   0   67.29   20.00
   7  -1   0   56.59   16.00
   7  -1   0   42.00   22.90
  -7  -1   0   85.09   27.30
  -7  -1   0   52.39   15.90
  -7  -1   0   40.00   15.80
   7  -1   0   73.59   17.00
   7   1   0   65.19   26.50
   7   1   0   28.40   12.20
  -7   1   0   61.49   37.20
  -7   1   0   45.10   17.30
  -7   1   0   81.49   18.70
   7   1   0   76.79   19.70
   7   1   0   60.89   20.60
   7   1   0   51.19   13.60
  -7   1   0   92.49   20.70
   9  -1   0   38.90   26.70
   9  -1   0   76.99   20.10
   9  -1   0   34.20   19.90
   9  -1   0   79.19   19.80
  -9  -1   0   63.49   20.10
  -9  -1   0   53.49   33.40
  -9  -1   0   60.39   19.70
   9  -1   0   43.50   16.80
  -9   1   0   70.79   28.40
   9   1   0  105.29   24.90
  -9   1   0   84.39   23.10
   9   1   0  114.69   25.40
   9   1   0   46.50   15.10
   9   1   0   12.20   21.10
   9   1   0   61.79   22.30
  11  -1   0  144.09   32.10
 -11  -1   0  214.48   33.20
  11  -1   0  123.09   47.80
 -11  -1   0  147.29   46.70
  11   1   0  113.89   44.40
 -11   1   0  163.08   47.00
 -11   1   0  153.78   29.40
  11   1   0  141.29   41.10
  11   1   0  107.19   36.80
  -2  -2   0  285.27   24.60
  -2  -2   0  264.67   32.00
   2  -2   0  287.97   28.10
   2  -2   0  322.87   28.20
   2  -2   0  325.57   27.80
  -2  -2   0  299.57   24.30
  -2  -2   0  318.47   30.20
   2  -2   0  308.67   26.70
  -2  -2   0  296.57   27.10
  -2   2   0  250.17   26.10
  -2   2   0  251.77   27.10
   2   2   0  268.57   30.80
   2   2   0  302.47   29.20
  -2   2   0  290.07   25.50
   2   2   0  357.56   40.50
   2   2   0  301.97   25.50
   4  -2   0  349.96   34.70
  -4  -2   0  320.37   31.30
   4  -2   0  390.46   37.70
  -4  -2   0  334.77   34.40
  -4  -2   0  330.37   45.20
  -4  -2   0  342.37   47.40
   4  -2   0  287.27   45.00
   4  -2   0  386.36   36.00
  -4  -2   0  323.77   31.20
   4  -2   0  372.96   37.00
   4   2   0  429.46   39.50
   4   2   0  357.06   33.20
   4   2   0  380.56   36.60
  -4   2   0  345.07   33.90
  -4   2   0  338.47   40.20
   4   2   0  356.36   47.60
   4   2   0  400.26   39.20
   4   2   0  359.86   46.50
   6  -2   0   84.89   17.40
  -6  -2   0   98.59   21.50
  -6  -2   0  108.69   19.90
  -6  -2   0  109.29   20.10
   6  -2   0   89.29   20.10
   6  -2   0   78.19   17.30
   6  -2   0  107.29   21.80
  -6  -2   0  103.59   28.70
   6  -2   0   74.89   26.00
  -6   2   0  105.49   21.30
   6   2   0   77.79   15.10
   6   2   0  106.29   22.90
  -6   2   0  123.59   25.00
  -6   2   0  150.98   25.50
   6   2   0   98.39   19.30
  -6   2   0  120.89   32.10
   6   2   0   79.89   26.40
   6   2   0   78.59   26.90
   8  -2   0  103.69   28.30
   8  -2   0  136.49   25.90
   8  -2   0  147.99   25.80
   8  -2   0  140.09   26.50
  -8  -2   0  196.78   45.90
  -8  -2   0  159.78   28.40
   8  -2   0  115.29   39.60
  -8  -2   0  165.28   28.60
  -8   2   0  152.88   30.40
   8   2   0   94.99   34.80
   8   2   0  196.68   27.60
  -8   2   0  191.88   46.30
   8   2   0  154.38   31.20
   8   2   0  182.88   36.30
   8   2   0  158.68   31.00
  10  -2   0   -6.30   17.30
  10  -2   0   20.90   13.30
 -10  -2   0   30.90   16.70
  10  -2   0    7.30   14.80
 -10  -2   0   69.89   30.30
  10  -2   0   40.90   15.30
  10  -2   0   -0.70    8.20
 -10  -2   0   38.80   14.50
 -10   2   0   55.09   28.70
  10   2   0   32.70   18.00
  10   2   0   47.40   30.70
 -10   2   0   27.30   16.10
 -10   2   0   34.40   15.80
  10   2   0   29.40   16.10
  10   2   0   21.60   20.10
  12  -2   0   37.70   17.00
  12  -2   0  115.19   50.19
 -12  -2   0   39.80   38.20
  12   2   0   19.00   28.70
  12   2   0   34.10   18.30
 -12   2   0   29.60   22.20
  -1  -3   0 1628.64  121.59
  -1  -3   0 1449.85  120.39
  -1  -3   0 1620.64  122.69
   1   3   0 1583.14  127.19
  -1   3   0 1466.15  120.59
   1   3   0 1624.64  125.99
   3  -3   0 1405.76  116.09
  -3  -3   0 1460.45  115.59
  -3  -3   0 1423.16  123.09
   3  -3   0 1383.96  123.29
  -3  -3   0 1477.85  118.79
  -3  -3   0 1484.25  116.09
   3  -3   0 1401.06  116.39
  -3  -3   0 1428.86  124.69
   3   3   0 1478.25  123.39
   3   3   0 1453.35  121.69
   3   3   0 1463.35  116.79
   3   3   0 1541.65  118.89
   3   3   0 1318.87  117.59
  -3   3   0 1477.55  120.49
   3   3   0 1473.35  112.69
  -3   3   0 1433.86  116.79
  -3   3   0 1505.55  119.09
   5  -3   0  678.33   65.89
   5  -3   0  679.73   65.19
  -5  -3   0  726.43   62.39
  -5  -3   0  681.13   74.19
  -5  -3   0  705.33   72.99
   5  -3   0  697.83   65.79
  -5  -3   0  789.02   62.79
   5  -3   0  783.92   79.19
   5  -3   0  756.22   63.69
  -5  -3   0  651.63   64.29
   5   3   0  742.63   77.09
   5   3   0  729.93   68.99
   5   3   0  688.13   67.99
  -5   3   0  670.13   64.49
  -5   3   0  796.12   76.19
  -5   3   0  684.33   67.69
   5   3   0  752.72   66.19
   5   3   0  783.82   62.19
  -5   3   0  742.53   66.09
   5   3   0  820.72   76.59
   7  -3   0  229.18   30.60
   7  -3   0  176.28   29.90
  -7  -3   0  202.58   31.70
  -7  -3   0  240.28   32.10
  -7  -3   0  157.08   36.80
   7  -3   0  145.49   39.50
   7  -3   0  224.88   35.30
   7  -3   0  208.88   31.70
  -7   3   0  165.98   32.70
   7   3   0  177.78   30.60
  -7   3   0  137.59   37.00
   7   3   0  221.38   43.80
   7   3   0  184.48   43.30
   7   3   0  180.88   34.70
  -7   3   0  215.98   33.70
   7   3   0  209.08   26.50
   9  -3   0   54.09   17.30
   9  -3   0   16.60   18.80
   9  -3   0   50.49   17.50
   9  -3   0   16.40   10.90
   9  -3   0   50.49   18.60
  -9  -3   0   49.70   16.20
  -9  -3   0   41.60   14.80
   9   3   0   40.70   16.10
   9   3   0   58.79   14.80
   9   3   0   40.40   27.70
  -9   3   0   22.60   15.80
  -9   3   0   33.50   15.90
  -9   3   0   14.20   16.40
   9   3   0   80.39   27.00
   9   3   0   17.20   12.90
 -11  -3   0   69.59   17.30
  11  -3   0   14.50   13.10
 -11  -3   0   42.70   29.00
  11  -3   0   70.69   36.10
  11   3   0   58.69   32.70
 -11   3   0   49.70   21.00
  11   3   0   44.60   21.80
  11   3   0   41.10   19.00
 -11   3   0   52.09   35.10
 -11   3   0   34.90   16.70
   0  -4   0  658.73   54.89
   0  -4   0  659.03   53.79
   0   4   0  667.33   53.89
   0   4   0  721.03   55.19
   0   4   0  654.13   52.79
   2  -4   0  210.78   20.20
  -2  -4   0  279.87   30.50
  -2  -4   0  245.58   20.30
  -2  -4   0  237.38   30.60
  -2  -4   0  212.98   22.80
   2  -4   0  176.78   16.20
   2  -4   0  192.28   21.30
   2   4   0  166.68   23.60
  -2   4   0  231.68   24.00
   2   4   0  153.88   18.10
   2   4   0  195.38   25.70
   2   4   0  182.98   22.30
   2   4   0  213.58   20.40
  -2   4   0  234.38   24.40
  -4  -4   0  481.85   40.00
   4  -4   0  376.26   39.20
  -4  -4   0  522.75   50.79
  -4  -4   0  440.06   56.09
   4  -4   0  383.46   39.60
  -4  -4   0  432.16   42.50
   4  -4   0  407.06   54.79
  -4  -4   0  444.36   39.40
   4  -4   0  436.16   37.00
  -4   4   0  514.05   48.00
   4   4   0  437.56   52.99
   4   4   0  368.46   41.60
  -4   4   0  404.86   40.20
  -4   4   0  395.66   52.79
   4   4   0  419.06   35.00
  -4   4   0  445.66   45.80
   4   4   0  390.66   41.90
   4   4   0  462.15   41.10
   4   4   0  415.16   51.59
   6  -4   0  304.77   55.39
  -6  -4   0  312.37   39.60
  -6  -4   0  259.77   47.80
  -6  -4   0  308.37   32.70
  -6  -4   0  328.97   33.00
   6  -4   0  358.56   42.50
   6  -4   0  302.97   36.20
   6  -4   0  403.06   43.40
  -6  -4   0  248.18   47.00
   6   4   0  310.87   50.59
   6   4   0  292.97   30.50
  -6   4   0  350.96   42.50
   6   4   0  316.17   47.00
  -6   4   0  298.27   52.19
  -6   4   0  369.66   46.30
  -6   4   0  304.57   44.50
   6   4   0  255.57   49.30
   6   4   0  356.46   45.60
   6   4   0  425.86   45.30
  -8  -4   0  166.78   41.90
  -8  -4   0  189.08   30.00
  -8  -4   0  152.78   27.10
   8  -4   0  158.98   45.20
   8  -4   0  136.19   27.50
   8  -4   0  182.48   28.30
   8  -4   0  198.38   30.60
   8   4   0  134.69   37.20
   8   4   0  160.88   43.50
  -8   4   0  199.88   40.60
  -8   4   0  191.78   36.40
   8   4   0  213.08   36.10
   8   4   0  279.67   46.20
   8   4   0  160.48   24.50
  -8   4   0  137.09   39.70
   8   4   0  155.88   29.60
  10  -4   0   10.60   11.60
 -10  -4   0  -13.90   13.00
  10  -4   0   18.70   28.80
 -10  -4   0    6.70    8.70
  10  -4   0   10.20   10.70
 -10   4   0   18.10   20.50
  10   4   0   19.40   17.80
  10   4   0   14.40   11.40
 -10   4   0    6.80   12.00
  10   4   0   27.00   15.50
  10   4   0   11.10   23.10
  12  -4   0   33.30   31.70
 -12  -4   0   15.00   28.80
  12  -4   0    8.40   11.50
  12   4   0  -13.50   19.80
 -12   4   0    5.20   18.80
  12   4   0    3.10   14.20
  -1  -5   0 1500.45  124.99
  -1  -5   0 1609.64  124.49
   1  -5   0 1753.22  134.59
   1  -5   0 1732.03  135.29
   1   5   0 1687.13  134.39
   1   5   0 1706.73  135.49
   1   5   0 1684.43  134.09
   1   5   0 1728.83  135.29
   1   5   0 1650.83  132.19
  -1   5   0 1638.44  125.39
  -1   5   0 1613.54  125.29
  -1   5   0 1501.15  124.89
  -3  -5   0  382.76   31.30
   3  -5   0  393.06   31.80
  -3  -5   0  392.66   34.90
   3  -5   0  370.76   35.10
  -3  -5   0  306.67   40.70
   3  -5   0  363.16   36.00
  -3  -5   0  378.66   46.00
  -3   5   0  342.87   32.70
   3   5   0  328.67   43.40
   3   5   0  330.17   42.20
  -3   5   0  344.07   36.60
  -3   5   0  378.76   36.20
   3   5   0  372.56   37.10
   3   5   0  385.76   29.90
   3   5   0  344.57   33.80
   3   5   0  358.16   35.50
   5  -5   0  219.38   24.40
   5  -5   0  224.98   42.90
   5  -5   0  193.48   27.30
  -5  -5   0  206.18   23.50
  -5  -5   0  150.78   30.30
   5  -5   0  220.08   28.40
  -5  -5   0  188.38   22.30
  -5  -5   0  193.48   36.80
  -5  -5   0  199.98   27.00
  -5   5   0  158.88   26.40
  -5   5   0  142.09   32.50
   5   5   0  157.38   33.60
  -5   5   0  153.08   22.60
   5   5   0  136.39   24.80
   5   5   0  182.48   31.20
   5   5   0  183.08   33.80
  -5   5   0  227.28   30.50
   5   5   0  230.98   33.70
   5   5   0  185.28   18.70
  -5   5   0  151.18   28.70
  -7  -5   0  592.74   58.29
  -7  -5   0  641.34   56.99
   7  -5   0  609.74   55.59
  -7  -5   0  503.75   73.89
   7  -5   0  558.34   56.89
   7  -5   0  580.14   89.79
  -7  -5   0  563.74   56.39
   7  -5   0  582.34   58.69
   7   5   0  595.74   52.19
  -7   5   0  880.61  104.09
   7   5   0  553.24   77.09
   7   5   0  725.73   68.19
   7   5   0  617.64   63.49
  -7   5   0  662.93   76.09
  -7   5   0  601.14   71.09
   7   5   0  550.34   79.79
   7   5   0  559.44   59.19
  -9  -5   0  120.49   23.10
  -9  -5   0   44.00   14.90
   9  -5   0  130.89   23.90
   9  -5   0   44.60   16.90
   9  -5   0   60.09   29.70
  -9  -5   0   63.69   36.00
   9  -5   0  119.69   26.80
  -9   5   0   56.99   21.80
   9   5   0   53.09   31.60
   9   5   0   81.09   23.90
  -9   5   0   24.70   23.30
   9   5   0   97.89   28.60
  -9   5   0   74.69   25.20
   9   5   0   51.29   18.60
  11  -5   0   -1.50   17.00
  11  -5   0   14.40   14.30
 -11  -5   0   36.70   24.60
 -11  -5   0    9.30    8.90
 -11   5   0   23.80   15.20
  11   5   0   13.10   15.10
 -11   5   0   -0.60   11.90
  11   5   0    5.90   11.80
 -11   5   0   11.40   10.10
  11   5   0   22.80   26.90
   0  -6   0  135.29   16.70
   0  -6   0  161.78   15.20
   0  -6   0  129.19   16.90
   0   6   0  140.79   13.20
   0   6   0  139.39   14.90
   0   6   0  145.39   17.10
   0   6   0  121.69   16.40
   2  -6   0 1249.47  101.59
  -2  -6   0 1236.48  103.39
  -2  -6   0 1227.08  100.19
  -2  -6   0 1341.77   98.99
   2  -6   0 1212.38   99.89
  -2  -6   0 1238.58   94.29
  -2   6   0 1189.58  100.09
  -2   6   0 1087.29   99.19
   2   6   0 1204.08   99.69
   2   6   0 1202.78  101.49
  -2   6   0 1151.88   98.89
   2   6   0 1286.37  100.59
   2   6   0 1263.97  103.39
   4  -6   0  271.67   25.20
  -4  -6   0  255.27   25.90
   4  -6   0  280.97   29.10
  -4  -6   0  270.67   28.20
  -4  -6   0  273.57   40.80
   4  -6   0  270.87   34.20
  -4   6   0  215.28   33.70
  -4   6   0  252.57   26.00
   4   6   0  275.67   36.80
   4   6   0  283.27   41.30
   4   6   0  303.37   42.60
   4   6   0  260.57   22.60
   4   6   0  242.18   27.40
  -4   6   0  326.97   36.40
   4   6   0  379.96   38.70
  -6  -6   0  483.05   47.80
   6  -6   0  576.24   82.49
  -6  -6   0  567.14   71.89
   6  -6   0  556.74   53.99
  -6  -6   0  529.15   48.10
   6  -6   0  520.65   49.70
  -6  -6   0  555.14   51.69
  -6  -6   0  644.94   80.09
   6   6   0  625.24   75.89
  -6   6   0  505.15   73.29
   6   6   0  551.64   47.00
   6   6   0  556.54   55.49
   6   6   0  643.14   78.39
  -6   6   0  573.04   66.19
   6   6   0  546.75   65.69
   6   6   0  573.14   60.29
  -6   6   0  550.24   55.89
  -6   6   0  486.75   52.69
  -8  -6   0  154.08   24.80
  -8  -6   0  120.69   23.20
   8  -6   0  110.49   25.00
   8  -6   0  152.08   24.70
  -8  -6   0  132.99   23.30
   8  -6   0  170.28   27.70
  -8  -6   0  102.99   32.20
   8  -6   0  100.89   36.80
  -8   6   0   76.59   26.00
   8   6   0  172.88   42.80
  -8   6   0  129.49   28.50
   8   6   0  154.58   40.30
   8   6   0  148.69   34.80
   8   6   0  174.38   35.00
  -8   6   0  220.38   49.50
   8   6   0  243.78   37.60
   8   6   0  168.28   22.00
  10  -6   0  227.68   66.49
 -10  -6   0  316.87   44.60
  10  -6   0  435.56   49.10
 -10  -6   0  366.76   68.79
  10   6   0  293.47   66.79
  10   6   0  412.66   64.89
 -10   6   0  339.57   68.09
  10   6   0  318.27   79.89
 -10   6   0  268.07   50.19
 -10   6   0  293.27   51.49
  10   6   0  269.37   46.70
   1  -7   0   58.99   11.00
  -1  -7   0   56.69   11.40
   1  -7   0   40.90    9.70
  -1  -7   0   48.40    8.80
  -1  -7   0   61.79   11.20
   1  -7   0   31.70    8.60
  -1   7   0   39.50    9.40
   1   7   0   45.20    6.80
  -1   7   0   55.89   11.20
   1   7   0   29.50    8.10
   1   7   0   24.40    7.30
   1   7   0   40.90    9.90
   1   7   0   39.70    7.90
  -1   7   0   41.40    9.30
  -3  -7   0  750.12   63.19
   3  -7   0  675.83   57.99
  -3  -7   0  736.33   63.79
  -3  -7   0  678.83   55.19
  -3  -7   0  687.43   66.79
   3  -7   0  669.73   59.69
   3  -7   0  688.93   52.99
   3   7   0  645.04   58.59
   3   7   0  651.03   57.39
  -3   7   0  639.74   60.09
  -3   7   0  655.83   64.59
   3   7   0  578.94   61.79
   3   7   0  683.83   60.89
  -5  -7   0  827.12   72.19
   5  -7   0  774.42   73.99
  -5  -7   0  838.62   87.79
   5  -7   0  838.92   72.59
   5  -7   0  848.12   68.39
   5  -7   0  839.82   86.79
  -5  -7   0  974.60   86.29
  -5  -7   0  915.71   76.59
  -5   7   0  878.51   80.69
   5   7   0  754.82   80.69
  -5   7   0  942.61   73.99
   5   7   0  822.92   78.69
   5   7   0  941.01   85.89
   5   7   0  814.92   77.49
   5   7   0  836.42   71.59
  -5   7   0  798.42   87.19
  -5   7   0  895.71   82.29
   5   7   0  815.82   74.09
   5   7   0  795.42   64.79
  -5   7   0  765.52   77.89
  -7  -7   0  731.03   64.69
  -7  -7   0  693.33   66.49
   7  -7   0  785.02   64.09
   7  -7   0  781.12   70.39
  -7  -7   0  700.43   63.19
   7  -7   0  719.33   66.39
   7   7   0  717.93   59.29
   7   7   0  703.83   82.89
   7   7   0  657.43   64.39
   7   7   0  505.45   81.99
   7   7   0  772.52   77.49
   7   7   0  622.84   87.79
  -7   7   0  818.92  100.29
  -7   7   0  755.12   74.29
   9  -7   0   18.50   10.80
  -9  -7   0   37.60   23.20
   9  -7   0  -11.40   11.00
   9  -7   0   40.20   13.90
  -9  -7   0   50.99   14.80
   9  -7   0   12.90   22.40
  -9   7   0   99.89   35.60
   9   7   0   39.70   19.10
  -9   7   0   52.69   25.50
   9   7   0   14.10   12.70
  -9   7   0   23.30   16.70
   9   7   0    3.80   15.70
   9   7   0   -9.90   12.80
  11  -7   0   13.40   11.00
  11  -7   0   26.90   26.20
 -11  -7   0    7.60    7.50
 -11  -7   0   21.30   24.50
 -11   7   0    8.50   16.40
 -11   7   0   27.00   14.60
  11   7   0   -5.90   17.70
 -11   7   0    3.00    9.60
  11   7   0   15.50   17.30
  11   7   0   20.20   17.70
   0  -8   0   -6.40    4.20
   0  -8   0    6.30    5.10
   0  -8   0    3.20    4.20
   0   8   0   -0.10    4.20
   0   8   0   -1.00    3.70
   0   8   0   -2.20    4.10
   0   8   0   -1.50    4.90
   0   8   0   -1.50    2.80
  -2  -8   0   20.10    7.70
   2  -8   0   29.10    7.90
  -2  -8   0   24.10    8.70
   2  -8   0   11.20    7.10
  -2  -8   0   41.30   10.20
  -2   8   0   57.99   12.40
   2   8   0   25.60    8.20
   2   8   0   28.50   10.20
  -2   8   0   43.50   10.60
   2   8   0   23.70    7.60
  -2   8   0   27.20    9.30
   2   8   0   20.50    4.40
   2   8   0   36.60   11.20
  -4  -8   0  243.78   36.90
   4  -8   0  280.17   25.70
  -4  -8   0  299.17   44.20
  -4  -8   0  283.87   25.80
  -4  -8   0  285.17   30.10
   4  -8   0  277.57   35.60
   4  -8   0  304.67   31.10
   4   8   0  342.17   31.20
   4   8   0  310.77   44.60
  -4   8   0  244.58   33.40
   4   8   0  250.07   37.30
  -4   8   0  325.97   39.80
  -4   8   0  355.06   42.80
   4   8   0  273.77   33.90
  -6  -8   0  700.83   59.89
   6  -8   0  755.52   90.69
   6  -8   0  676.83   56.49
   6  -8   0  624.74   63.09
  -6  -8   0  707.33   63.19
  -6  -8   0  678.23   86.69
   6  -8   0  654.53   60.59
  -6  -8   0  703.73   73.69
  -6   8   0  615.94   69.09
   6   8   0  653.43   68.59
   6   8   0  670.03   63.39
   6   8   0  610.94   66.49
  -6   8   0  659.33   68.39
   6   8   0  580.74   86.19
   6   8   0  551.14   77.09
   6   8   0  649.43   59.69
   8  -8   0  147.79   22.80
   8  -8   0  137.49   44.70
   8  -8   0  133.69   29.40
  -8  -8   0  144.29   25.10
  -8  -8   0  193.58   41.30
   8  -8   0  148.99   25.40
  -8   8   0  130.79   25.20
  -8   8   0  166.08   36.30
   8   8   0  125.59   34.60
   8   8   0  127.49   33.60
  -8   8   0  154.18   34.60
   8   8   0  154.38   25.70
   8   8   0   84.69   30.90
   8   8   0  116.19   30.20
   8   8   0   79.69   23.00
  10  -8   0   27.20   16.80
  10  -8   0   38.50   14.80
 -10  -8   0   42.90   14.20
 -10  -8   0   24.50   21.60
  10  -8   0    0.60   24.20
  10  -8   0   22.50   16.80
  10   8   0   53.09   27.20
 -10   8   0   68.19   32.40
  10   8   0   68.09   22.50
  10   8   0   50.69   25.90
  10   8   0   47.10   31.10
 -10   8   0   32.30   20.70
 -10   8   0   64.09   25.60
  -1  -9   0  543.75   47.00
   1  -9   0  535.05   48.70
   1  -9   0  562.44   49.20
  -1  -9   0  460.55   46.20
  -1  -9   0  487.75   43.00
   1  -9   0  435.96   49.10
   1   9   0  598.84   46.70
  -1   9   0  496.55   46.60
  -1   9   0  519.55   40.10
   1   9   0  574.64   49.70
   1   9   0  519.45   49.70
  -1   9   0  472.35   46.10
  -1   9   0  543.85   46.40
   1   9   0  571.24   47.10
   1   9   0  568.74   48.90
  -3  -9   0  544.55   58.29
  -3  -9   0  565.94   51.79
  -3  -9   0  565.34   53.89
   3  -9   0  480.55   50.49
   3  -9   0  517.55   49.20
  -3   9   0  577.74   53.19
   3   9   0  569.84   53.29
   3   9   0  521.95   54.29
  -3   9   0  644.24   55.59
   3   9   0  591.04   50.59
   3   9   0  589.54   49.80
  -3   9   0  522.75   54.59
   5  -9   0  126.59   15.20
   5  -9   0  120.39   23.40
  -5  -9   0  142.29   21.80
  -5  -9   0  116.89   16.40
  -5  -9   0  144.49   27.80
  -5  -9   0  139.09   32.00
  -5   9   0   97.29   23.60
  -5   9   0   99.49   20.50
   5   9   0  114.19   24.30
   5   9   0  106.89   25.00
   5   9   0  101.19   26.90
   5   9   0  120.29   20.10
  -5   9   0  127.59   22.30
  -5   9   0  102.49   23.60
   5   9   0   82.49   18.50
   7  -9   0  172.08   31.40
  -7  -9   0  258.07   47.20
  -7  -9   0  216.48   28.20
   7  -9   0  190.18   25.40
   7  -9   0  211.28   30.80
  -7  -9   0  241.08   32.40
   7  -9   0  177.08   46.60
   7   9   0  221.28   44.50
   7   9   0  215.08   30.10
   7   9   0  205.08   35.80
   7   9   0  192.08   52.59
  -7   9   0  193.48   31.70
  -7   9   0  209.68   38.30
  -7   9   0  195.58   45.60
   7   9   0  246.58   42.50
  -7   9   0  170.28   36.70
   7   9   0  173.18   41.90
  -9  -9   0   27.60   20.90
   9  -9   0   60.59   34.00
  -9  -9   0   15.80   10.90
   9  -9   0   24.50   11.70
   9  -9   0   25.00   24.00
   9   9   0   51.49   25.30
  -9   9   0   59.69   24.00
  -9   9   0   39.30   19.70
   9   9   0   19.20   14.00
  -9   9   0   57.69   27.60
   9   9   0    9.30   11.80
   9   9   0   46.40   26.40
  11  -9   0   47.70   30.50
 -11  -9   0   46.90   27.80
 -11  -9   0   77.19   17.70
 -11   9   0   49.10   22.60
  11   9   0   20.80   24.30
 -11   9   0   30.40   19.70
  11   9   0   96.59   35.80
  11   9   0   45.00   21.90
   0 -10   0  147.99   21.70
   0 -10   0  137.39   22.30
   0 -10   0  117.69   17.70
   0  10   0  127.49   19.50
   0  10   0  158.78   19.70
   0  10   0  148.69   21.80
   0  10   0  167.68   15.50
   0  10   0  172.48   20.70
  -2 -10   0 1105.99  100.99
  -2 -10   0 1339.97   99.69
  -2 -10   0 1241.88  100.59
   2 -10   0 1082.29   94.89
   2 -10   0 1193.08   94.59
  -2  10   0 1062.19  100.59
   2  10   0 1025.90   95.59
   2  10   0 1123.59   89.69
  -2  10   0 1151.78  100.89
   2  10   0 1193.28   94.29
  -2  10   0 1280.87  102.89
   2  10   0 1170.78   93.39
   2  10   0 1069.89   96.69
  -4 -10   0   33.60   17.10
  -4 -10   0   42.70    7.40
  -4 -10   0   51.69   13.10
  -4 -10   0   34.20   13.10
   4 -10   0   63.89   16.10
   4 -10   0   46.30   12.00
   4 -10   0   40.80    6.20
   4  10   0   38.20   12.50
  -4  10   0   60.89   15.50
  -4  10   0   48.30   14.50
   4  10   0   51.49   17.30
   4  10   0   53.39   17.00
  -4  10   0   76.69   19.50
   4  10   0   47.60   12.00
  -4  10   0   50.09   14.10
   6 -10   0    9.50    9.60
  -6 -10   0    0.70    5.00
  -6 -10   0   14.20   14.20
   6 -10   0    4.20    8.60
   6 -10   0   -4.90   12.70
   6 -10   0   11.90    6.20
  -6 -10   0   -2.50    7.10
  -6  10   0   16.20   12.40
   6  10   0    5.30   11.50
   6  10   0   14.00   11.30
  -6  10   0   23.90   16.30
   6  10   0   11.70    9.00
  -6  10   0    8.80   14.90
   6  10   0   12.90   14.00
  -6  10   0   -3.00    7.00
   6  10   0  -10.90   10.40
   8 -10   0   75.09   16.00
   8 -10   0   58.19   17.80
  -8 -10   0   45.50   13.60
  -8 -10   0   33.90   21.20
   8 -10   0   53.49   29.90
  -8  10   0   43.00   19.30
   8  10   0   59.09   16.20
   8  10   0   59.09   26.50
   8  10   0   42.80   18.20
   8  10   0   64.99   29.60
  -8  10   0   20.60   19.50
   8  10   0  117.09   32.70
   8  10   0  108.69   28.60
  10 -10   0   61.29   33.30
 -10 -10   0  105.79   37.30
 -10 -10   0   42.60   14.50
  10 -10   0   55.69   22.10
  10 -10   0   51.19   16.50
 -10  10   0   21.50   20.80
  10  10   0   48.00   20.60
 -10  10   0   37.80   19.60
  10  10   0   41.90   26.70
 -10  10   0   31.20   18.40
  10  10   0   51.59   21.70
  10  10   0   31.50   30.90
  10  10   0   22.10   22.00
   1 -11   0  909.71   76.19
   1 -11   0  797.72   75.99
  -1 -11   0  834.32   71.89
   1 -11   0  924.41   82.89
  -1 -11   0  847.32   72.39
  -1 -11   0  809.72   67.59
   1  11   0  898.21   73.49
   1  11   0  962.70   78.79
  -1  11   0  851.01   72.19
   1  11   0  908.61   70.29
  -1  11   0  793.72   71.39
  -1  11   0  751.92   63.79
  -1  11   0  887.61   74.89
   1  11   0  738.13   75.49
   1  11   0  898.01   76.19
   1  11   0  954.10   74.09
  -3 -11   0  117.29   25.10
   3 -11   0  114.39   22.00
  -3 -11   0   94.19   18.50
  -3 -11   0  109.29   19.50
   3 -11   0  149.99   22.40
   3  11   0  129.19   20.70
   3  11   0  160.08   22.00
   3  11   0  145.49   26.30
  -3  11   0  145.79   24.20
  -3  11   0  133.99   22.30
  -3  11   0  141.19   25.00
   3  11   0  127.99   24.40
   5 -11   0  234.58   36.20
  -5 -11   0  304.37   26.70
   5 -11   0  286.17   25.60
   5 -11   0  312.27   37.20
  -5 -11   0  296.57   42.50
  -5 -11   0  241.98   34.00
  -5 -11   0  300.57   51.69
   5  11   0  331.77   46.00
  -5  11   0  324.27   44.90
  -5  11   0  272.97   38.30
   5  11   0  346.07   49.40
  -5  11   0  223.88   35.60
  -5  11   0  321.77   45.70
   5  11   0  243.98   36.30
   5  11   0  326.67   37.70
  -7 -11   0  215.18   29.00
   7 -11   0  141.79   28.70
   7 -11   0  153.38   25.70
  -7 -11   0  118.69   30.40
   7 -11   0  150.88   20.20
   7 -11   0  178.28   47.30
   7  11   0  159.48   33.90
   7  11   0   84.69   28.40
  -7  11   0  129.89   33.10
  -7  11   0  115.59   34.70
   7  11   0  149.19   28.50
  -7  11   0   81.09   25.30
   7  11   0  116.59   34.30
   7  11   0  143.29   24.60
  -7  11   0  136.99   25.70
  -9 -11   0   -8.40   10.40
   9 -11   0  -23.30   11.10
   9 -11   0   11.80   12.30
   9 -11   0   19.00   11.00
  -9 -11   0   26.90   12.60
  -9  11   0   11.20   14.10
  -9  11   0   23.70   18.50
  -9  11   0    9.70   16.30
   9  11   0   13.00   16.20
   9  11   0   -5.30   10.20
   9  11   0   28.40   22.10
 -11 -11   0   35.10   16.80
 -11 -11   0   54.29   28.50
 -11  11   0   10.00   12.50
 -11  11   0   28.60   28.10
  11  11   0  -14.50   19.50
 -11  11   0   32.80   20.00
   0 -12   0 1279.97  106.39
   0 -12   0 1199.78  106.99
   0 -12   0 1193.18  103.29
   0  12   0 1252.67  103.99
   0  12   0 1285.27  105.79
   0  12   0 1340.27  107.29
   0  12   0 1268.87  100.49
   0  12   0 1238.28  104.09
  -2 -12   0  112.09   19.80
   2 -12   0  148.29   23.50
  -2 -12   0  103.99   21.30
  -2 -12   0  112.19   17.40
   2 -12   0  169.88   24.70
  -2  12   0  143.89   22.70
  -2  12   0  109.79   20.10
   2  12   0  165.68   26.70
  -2  12   0  119.09   22.60
   2  12   0  161.48   19.10
   2  12   0  167.78   27.80
   2  12   0  155.88   23.30
   2  12   0  182.98   22.70
  -4 -12   0  447.66   60.39
  -4 -12   0  386.06   40.00
   4 -12   0  338.77   39.20
   4 -12   0  301.57   39.40
  -4 -12   0  401.56   47.40
   4  12   0  335.97   46.10
  -4  12   0  379.56   47.30
   4  12   0  307.77   38.70
  -4  12   0  353.66   49.80
  -4  12   0  355.66   45.30
   4  12   0  274.17   44.40
  -4  12   0  356.56   48.50
   4  12   0  322.37   37.90
   6 -12   0   25.80   11.50
   6 -12   0    4.80    8.50
  -6 -12   0    9.40   11.50
  -6 -12   0   18.90   13.70
   6 -12   0   26.40    7.50
  -6 -12   0   23.80   11.00
   6  12   0    2.60   12.40
   6  12   0   24.70   19.00
  -6  12   0   20.20   11.40
   6  12   0   32.80   14.00
  -6  12   0   27.50   16.60
   6  12   0   30.40   12.30
   6  12   0   39.50   19.00
  -6  12   0   12.90   14.20
   8 -12   0   51.29   19.30
   8 -12   0   77.59   14.10
   8 -12   0   80.49   35.50
  -8 -12   0   65.29   25.40
   8  12   0   85.89   30.90
   8  12   0   35.00   15.80
  -8  12   0    3.80   11.80
  -8  12   0   22.00   17.90
   8  12   0   60.49   26.50
  -8  12   0   40.50   26.20
 -10 -12   0  -12.60   11.90
  10 -12   0   13.00   23.30
 -10 -12   0    6.50    9.00
  10  12   0   12.80   20.60
  10  12   0    4.00   12.20
 -10  12   0   21.40   19.90
 -10  12   0   28.20   21.30
  10  12   0   12.30   16.10
 -10  12   0   -7.00    8.80
   1 -13   0  184.68   25.50
  -1 -13   0  149.49   20.80
   1 -13   0  201.18   29.20
  -1 -13   0  161.18   25.60
  -1 -13   0  169.18   25.90
   1 -13   0  225.28   28.90
  -1  13   0  160.58   24.50
  -1  13   0  212.88   28.60
   1  13   0  197.88   26.70
   1  13   0  155.28   21.20
  -1  13   0  182.58   16.00
  -1  13   0  152.18   24.50
   1  13   0  177.78   17.20
   1  13   0  220.58   25.20
   1  13   0  236.48   30.70
   1  13   0  172.88   26.80
   3 -13   0  208.68   31.00
  -3 -13   0  211.18   29.40
  -3 -13   0  202.58   37.80
   3 -13   0  205.08   33.40
  -3 -13   0  202.18   26.60
  -3  13   0  153.68   27.70
   3  13   0  213.18   31.20
   3  13   0  185.08   18.50
   3  13   0  188.28   26.40
  -3  13   0  189.58   32.30
   3  13   0  150.28   29.30
  -3  13   0  235.58   30.60
   3  13   0  184.88   34.20
   5 -13   0  180.88   27.00
   5 -13   0  122.99   26.20
  -5 -13   0  220.48   35.70
  -5 -13   0  258.47   34.70
  -5  13   0  270.07   43.00
   5  13   0  165.28   33.70
   5  13   0  268.47   31.30
   5  13   0  184.88   29.80
   5  13   0  131.59   34.00
  -5  13   0  219.78   34.00
  -5  13   0  224.18   38.20
   7 -13   0  178.68   19.20
  -7 -13   0  185.48   29.20
   7 -13   0   88.29   32.70
   7 -13   0  121.29   24.40
  -7 -13   0  233.48   43.20
  -7  13   0  174.08   39.10
   7  13   0  200.68   41.80
   7  13   0  122.29   34.40
  -7  13   0  132.59   34.90
  -7  13   0  164.08   42.70
  -7  13   0  175.28   30.10
   7  13   0  116.59   30.30
   7  13   0  156.48   26.60
   7  13   0  136.59   28.50
   9 -13   0   67.99   38.80
   9 -13   0  187.38   30.90
  -9 -13   0  187.78   30.40
  -9 -13   0  239.88   46.40
   9  13   0  158.88   45.20
   9  13   0  166.88   34.10
  -9  13   0   68.09   35.30
   9  13   0  212.38   56.79
  -9  13   0  214.28   46.20
   9  13   0  272.87   48.80
  -9  13   0  158.18   40.60
   0 -14   0  591.54   55.69
   0 -14   0  565.74   52.29
   0 -14   0  608.44   57.19
   0  14   0  590.94   53.19
   0  14   0  464.35   51.09
   0  14   0  568.34   55.59
   0  14   0  620.94   49.70
   0  14   0  560.14   54.29
   0  14   0  554.34   48.10
  -2 -14   0  648.64   68.69
  -2 -14   0  741.13   68.49
   2 -14   0  756.52   66.39
   2  14   0  674.73   62.09
   2  14   0  709.63   60.69
  -2  14   0  781.72   69.29
   2  14   0  713.63   68.49
   2  14   0  761.82   65.29
  -2  14   0  687.73   67.99
  -2  14   0  808.42   66.29
   2  14   0  549.45   80.69
  -2  14   0  713.13   69.99
   4 -14   0  303.47   39.70
  -4 -14   0  363.86   54.59
  -4 -14   0  300.37   39.00
  -4 -14   0  283.97   46.50
   4 -14   0  256.87   34.40
  -4  14   0  254.87   44.50
  -4  14   0  332.77   43.30
   4  14   0  266.57   34.90
   4  14   0  313.57   47.00
   4  14   0  249.68   34.70
  -4  14   0  290.07   46.00
   4  14   0  253.97   41.10
  -4  14   0  292.37   39.30
  -6 -14   0  112.59   23.40
   6 -14   0  146.59   25.70
  -6 -14   0  112.99   25.50
  -6  14   0  104.59   29.00
   6  14   0  136.69   34.60
   6  14   0  169.68   37.40
   6  14   0  158.88   28.80
  -6  14   0  155.78   35.50
   6  14   0  156.88   33.30
   6  14   0  108.39   22.20
  -6  14   0   97.69   22.90
   8 -14   0   59.59   29.10
   8 -14   0   61.59   22.40
  -8 -14   0   44.50   15.50
  -8 -14   0   35.40   20.70
   8 -14   0   21.40   12.70
   8  14   0   40.50   24.20
  -8  14   0    9.30   14.60
  -8  14   0   41.30   21.60
  -8  14   0   72.19   32.80
   8  14   0   47.30   19.50
   8  14   0   32.70   14.50
 -10 -14   0    7.10   10.90
 -10 -14   0  -25.70    8.10
  10 -14   0  -30.90   10.60
 -10  14   0   16.30   16.70
 -10  14   0  -10.70    8.30
  10  14   0   15.40   15.50
  10  14   0   -8.60   15.10
 -10  14   0   25.30   23.30
   1 -15   0   49.40   13.40
   1 -15   0   45.70   15.60
  -1 -15   0   81.49   19.30
  -1 -15   0   64.69   17.10
   1 -15   0   52.29   15.90
  -1  15   0   64.49   17.30
  -1  15   0   78.99    9.90
  -1  15   0   75.59   17.50
  -1  15   0   86.39   14.60
   1  15   0   77.59   20.20
   1  15   0   57.49   15.60
  -1  15   0   52.69   16.10
   1  15   0   45.10   13.00
   1  15   0   36.00   11.30
   1  15   0   61.49   12.40
   1  15   0   54.39    8.10
   3 -15   0   57.69   15.20
  -3 -15   0   43.70   13.10
  -3 -15   0   33.50   16.80
   3 -15   0   53.59   16.40
   3  15   0   42.80   12.00
   3  15   0   53.79   10.00
   3  15   0   50.49   18.50
  -3  15   0   55.09   16.90
  -3  15   0   59.89   18.00
   3  15   0   44.70   13.50
   3  15   0   27.00   14.90
   5 -15   0   35.10   12.70
   5 -15   0   77.99   20.70
  -5 -15   0   25.50   11.90
  -5 -15   0   37.90   15.70
  -5  15   0   22.90   15.10
   5  15   0   50.19   14.40
  -5  15   0   40.40   14.90
   5  15   0   25.10   13.60
   5  15   0   28.40   17.00
  -5  15   0   13.10   13.30
   5  15   0  114.89   29.20
  -7 -15   0    8.00    9.20
   7 -15   0   15.00   17.80
  -7 -15   0   14.80   14.20
   7 -15   0   10.80   14.10
  -7  15   0   21.40   23.20
  -7  15   0   22.30   18.50
   7  15   0   15.00   13.60
   7  15   0   20.90   25.00
   7  15   0  -11.50    9.40
  -7  15   0   20.10   18.80
  -9 -15   0   14.60   16.00
  -9 -15   0   32.80   14.10
   9 -15   0   22.30   28.60
  -9  15   0    2.70   13.10
   9  15   0    8.50   18.50
   9  15   0  -11.50    8.50
  -9  15   0    8.50   17.90
   9  15   0   42.10   22.60
  -9  15   0   -8.60   10.80
   0 -16   0  124.69   28.20
   0 -16   0  133.29   21.60
   0 -16   0  148.19   28.50
   0  16   0  138.69   17.30
   0  16   0  126.19   21.90
   0  16   0  111.89   16.00
   0  16   0  129.49   22.70
   0  16   0  134.89   26.40
   0  16   0  114.69   22.90
   2 -16   0   43.70   14.30
  -2 -16   0   53.39   23.30
  -2 -16   0   59.59   17.40
   2 -16   0   64.39   17.90
  -2  16   0   26.80   11.70
  -2  16   0   47.70   16.70
   2  16   0   55.89   15.40
   2  16   0   44.20   12.20
  -2  16   0   21.10   12.00
   2  16   0   58.39   19.00
   2  16   0   47.10   12.70
   2  16   0   65.09   18.90
  -2  16   0   43.60   15.10
  -4 -16   0   19.60   12.50
   4 -16   0   19.20   10.80
   4 -16   0   29.20   13.30
  -4 -16   0   58.69   14.70
   4  16   0   19.30   11.10
  -4  16   0   56.69   19.90
   4  16   0   12.20   13.90
   4  16   0   17.40   14.80
   4  16   0   37.20   12.80
  -4  16   0   43.90   16.60
  -4  16   0   24.90   15.50
  -6 -16   0   11.80   12.60
   6  16   0   58.09   24.20
  -6  16   0   11.40   10.70
   6  16   0   28.30   12.50
  -6  16   0   13.60   15.00
  -6  16   0   -0.40   13.40
   6  16   0    1.10   14.40
   6  16   0   13.80   13.10
  -8 -16   0  105.09   29.40
  -8 -16   0  100.09   24.00
   8  16   0   73.39   32.00
  -8  16   0  192.58   40.00
  -8  16   0  107.69   32.70
  -8  16   0  185.08   50.29
   8  16   0  136.99   48.60
   8  16   0  122.59   35.80
 -10 -16   0   48.40   17.10
 -10 -16   0   -1.90   14.10
  10  16   0   82.39   35.60
 -10  16   0   52.59   24.60
 -10  16   0   35.60   22.80
 -10  16   0   89.89   38.70
   1 -17   0   34.00   14.50
   1 -17   0   35.40   13.20
  -1  17   0   26.70   11.10
  -1  17   0   52.79   17.40
   1  17   0   36.70    7.00
   1  17   0   28.10   14.20
   1  17   0   33.40    9.90
  -1  17   0   31.20    9.60
  -1  17   0   35.60    6.80
   1  17   0   15.10    9.50
   1  17   0   36.30   13.10
  -1  17   0   23.40   13.50
  -1  17   0   29.40   13.30
   3 -17   0  187.48   33.20
  -3 -17   0  272.57   37.30
   3 -17   0  234.08   36.70
  -3  17   0  221.28   39.30
   3  17   0  274.57   33.60
   3  17   0  200.58   37.60
  -3  17   0  215.38   36.90
  -3  17   0  247.78   35.60
   3  17   0  307.97   27.20
   3  17   0  229.88   34.50
   3  17   0  227.48   41.90
  -3  17   0  179.78   36.50
  -5 -17   0    8.30   10.80
  -5 -17   0   19.20   11.10
   5 -17   0   35.40   16.30
   5  17   0   49.30   20.50
  -5  17   0   49.00   20.40
   5  17   0   13.80   10.50
  -5  17   0   38.20   17.80
   5  17   0   44.20   19.10
  -5  17   0   29.10   23.80
   5  17   0   24.50   13.40
   7 -17   0   29.00   17.50
  -7 -17   0   13.50   13.20
   7 -17   0   26.80   12.60
  -7 -17   0   39.30   27.10
   7  17   0    1.60    5.50
  -7  17   0   41.10   23.70
   7  17   0   16.50   12.80
  -7  17   0   14.90   17.20
   7  17   0    6.50   17.00
  -9 -17   0   15.60   13.20
  -9 -17   0   62.09   25.10
   9 -17   0    6.20   23.50
   9  17   0   35.60   26.80
  -9  17   0   21.00   18.60
  -9  17   0   52.19   26.30
   9  17   0   15.50   15.80
  -9  17   0   70.39   35.00
   0 -18   0    9.30   12.50
   0 -18   0    3.80    7.10
   0 -18   0   -0.20    8.50
   0  18   0   -9.10    7.80
   0  18   0   10.30   11.30
   0  18   0   11.40    6.50
   0  18   0   12.90    6.60
   0  18   0   15.70   10.10
   0  18   0    3.70    7.70
   2 -18   0   27.50   14.50
  -2 -18   0   55.29   17.10
  -2 -18   0   39.60   16.90
   2 -18   0   58.89   18.00
   2  18   0   59.59   14.70
   2  18   0   69.59   15.60
   2  18   0   40.30   16.00
  -2  18   0   41.50   18.00
   2  18   0   73.69   20.60
   2  18   0   52.69   17.20
  -2  18   0   51.99   13.70
  -2  18   0   45.10   16.70
  -4 -18   0   51.19   16.10
  -4 -18   0   34.60   14.40
   4 -18   0   68.19   19.00
  -4  18   0   55.79   20.60
  -4  18   0   28.40   18.10
  -4  18   0   68.39   19.70
   4  18   0   22.30   12.20
   4  18   0   35.30   14.00
   4  18   0   31.50   17.50
  -6 -18   0  118.39   26.00
   6 -18   0   39.60   19.00
  -6 -18   0   98.79   24.80
   6 -18   0   75.69   22.80
   6  18   0   94.59   29.20
  -6  18   0  134.39   32.70
   6  18   0   95.29   20.70
   6  18   0  104.49   31.10
  -6  18   0   99.39   26.50
   6  18   0  100.69   24.00
  -6  18   0   93.79   29.60
  -8 -18   0   16.60   16.10
  -8 -18   0   26.30   15.50
   8 -18   0   26.10   26.80
   8  18   0   44.60   23.90
   8  18   0   37.30   23.70
  -8  18   0   45.60   27.20
  -8  18   0   35.30   25.50
  -8  18   0   36.20   22.40
   8  18   0   11.80   14.70
  -1 -19   0   88.79   23.80
  -1 -19   0   81.69   23.40
   1 -19   0   54.69   16.30
   1 -19   0  104.29   25.10
  -1  19   0   70.79   21.40
   1  19   0   78.39   14.90
   1  19   0   63.99   19.60
  -1  19   0   97.49   19.60
  -1  19   0  111.49   17.60
   1  19   0  101.79   19.70
  -1  19   0   95.89   24.00
   1  19   0   79.89   11.10
  -1  19   0  129.89   25.20
   1  19   0   73.09   20.70
  -3 -19   0  653.73   66.89
   3 -19   0  612.04   63.99
   3 -19   0  585.24   63.69
   3  19   0  680.53   60.89
  -3  19   0  772.42   70.69
   3  19   0  644.04   62.99
  -3  19   0  592.44   60.99
  -3  19   0  619.54   66.09
   3  19   0  524.65   73.59
  -3  19   0  550.14   74.99
   3  19   0  652.43   56.59
  -5 -19   0  108.79   22.10
   5 -19   0   47.70   24.00
  -5 -19   0   55.29   18.90
   5  19   0   52.79   17.70
   5  19   0  124.49   32.00
  -5  19   0   63.19   26.20
   5  19   0   79.89   19.70
   5  19   0  115.59   32.90
  -5  19   0   80.39   25.30
  -5  19   0   65.69   22.00
  -7 -19   0  108.49   25.00
  -7 -19   0  128.09   29.10
   7  19   0   70.69   21.80
  -7  19   0   52.39   26.60
  -7  19   0  113.29   34.50
   7  19   0   66.29   27.70
  -9 -19   0   19.10   14.00
   9 -19   0   76.89   39.00
  -9 -19   0   40.60   22.50
  -9  19   0   16.90   16.40
   9  19   0   50.59   22.60
   9  19   0   60.59   31.00
  -9  19   0    1.00   16.90
   0 -20   0   23.50   15.90
   0 -20   0   16.60   11.70
   0 -20   0   20.50   10.50
   0  20   0   22.50   10.90
   0  20   0   69.49   20.50
   0  20   0   26.40    8.30
   0  20   0   15.40   12.00
   0  20   0   47.70   17.50
   2 -20   0   12.70   10.80
  -2 -20   0   19.90   13.70
   2 -20   0   -8.60    6.00
  -2 -20   0   45.70   17.10
   2  20   0   12.90    9.30
  -2  20   0   34.70   16.40
   2  20   0   36.00   15.20
  -2  20   0   16.50   13.10
   2  20   0   29.40   15.70
  -2  20   0   19.30   11.80
  -2  20   0   -1.20   10.50
   2  20   0   15.20   14.60
   2  20   0   41.70   13.20
  -4 -20   0    6.70    9.80
   4 -20   0    8.00   12.50
   4  20   0   15.00   12.60
  -4  20   0   28.60   15.80
   4  20   0   -9.00    8.50
  -4  20   0   25.20   17.00
   4  20   0   27.60   14.00
  -4  20   0   36.60   18.30
  -6 -20   0   53.39   19.90
  -6 -20   0   98.09   26.20
   6  20   0   62.59   26.50
   6  20   0   78.39   22.50
  -6  20   0   98.69   29.30
  -6  20   0   65.49   28.30
  -8 -20   0   91.19   26.30
   8 -20   0  124.79   47.50
  -8 -20   0   95.79   26.10
  -8  20   0   67.49   35.30
  -8  20   0  117.99   39.00
  -8  20   0  148.79   41.10
   8  20   0   33.80   26.50
   8  20   0   84.99   25.40
   1 -21   0  110.59   26.20
  -1 -21   0   55.29   21.40
   1 -21   0   81.59   19.50
  -1 -21   0  115.59   27.30
  -1  21   0   82.39   19.80
  -1  21   0   81.69   23.60
  -1  21   0  105.39   25.10
   1  21   0   82.19   20.70
   1  21   0   76.19   15.60
   1  21   0   71.99   20.60
   1  21   0  126.89   27.30
   1  21   0  139.79   27.80
  -1  21   0   80.79   23.10
   3 -21   0   98.09   35.20
  -3 -21   0   77.69   23.20
   3 -21   0   61.49   19.50
  -3  21   0   66.79   22.60
  -3  21   0   58.39   19.70
  -3  21   0   77.99   24.80
   3  21   0   67.39   19.30
   3  21   0   58.69   22.60
   3  21   0   72.39   17.60
   3  21   0   89.19   17.30
   5 -21   0   39.70   17.20
  -5 -21   0   96.99   25.10
   5 -21   0   23.80   14.30
   5  21   0   21.30   18.70
  -5  21   0   44.60   22.80
   5  21   0   65.29   22.50
   5  21   0   41.00   16.00
  -5  21   0   49.60   18.30
  -5  21   0   32.50   22.00
   5  21   0   38.60   21.70
  -7 -21   0  111.49   26.70
  -7 -21   0   98.19   26.80
  -7  21   0  115.49   37.20
   7  21   0   56.19   20.10
  -7  21   0   68.59   26.90
   7  21   0  105.69   33.80
   0 -22   0    7.50   12.00
   0  22   0    8.90   14.00
   0  22   0   -8.80    8.90
   0  22   0   -5.40    5.00
   0  22   0   -4.90   11.30
   0  22   0   13.10   11.10
  -2 -22   0  131.89   30.70
  -2 -22   0   79.69   22.80
   2 -22   0   86.79   28.00
   2 -22   0   80.69   23.10
   2  22   0  114.59   22.80
  -2  22   0  107.19   27.00
   2  22   0  117.89   32.50
  -2  22   0   36.20   18.60
  -2  22   0   57.69   19.20
   2  22   0  104.79   32.50
  -2  22   0   85.79   24.70
   2  22   0   81.49   22.30
   2  22   0  100.99   19.80
   4 -22   0   72.19   21.60
  -4 -22   0   51.69   19.60
   4 -22   0   47.90   21.60
   4  22   0   44.80   16.00
  -4  22   0   54.29   21.20
  -4  22   0   75.09   27.30
   4  22   0   56.49   23.60
   4  22   0   72.59   21.10
   4  22   0    7.10   10.60
  -4  22   0   43.30   21.00
  -6 -22   0   19.00   12.80
  -6 -22   0   29.00   16.20
   6  22   0   24.80   23.10
  -6  22   0   68.49   25.70
   6  22   0   24.60   15.40
  -6  22   0   40.60   26.40
  -8 -22   0   37.50   17.90
  -8 -22   0   29.00   17.60
  -8  22   0   15.00   23.80
  -8  22   0   23.10   21.60
  -8  22   0   26.50   22.10
   8  22   0  -19.40   11.60
   8  22   0    2.90   13.80
  -1 -23   0   49.40   20.50
  -1 -23   0   69.39   24.60
   1 -23   0   25.30   11.90
  -1  23   0   25.40   18.80
   1  23   0   48.60   12.40
   1  23   0   47.40   16.60
   1  23   0   27.20   15.40
  -1  23   0   70.49   21.50
   1  23   0   40.20   17.70
  -1  23   0   57.09   22.80
   1  23   0   17.40   14.20
   3 -23   0  139.79   31.90
  -3 -23   0   84.09   26.50
   3 -23   0  131.99   31.70
   3  23   0   99.29   33.50
  -3  23   0  145.99   32.80
  -3  23   0   97.89   25.80
   3  23   0  103.69   22.50
   3  23   0  151.88   31.20
  -3  23   0   95.89   32.70
  -5 -23   0   -3.20   13.50
   5  23   0   12.80   15.80
  -5  23   0   38.70   22.20
  -5  23   0   21.20   19.00
   5  23   0   19.40   16.20
   5  23   0   28.50   16.20
   5  23   0   24.80   23.30
  -7 -23   0    1.80   12.10
  -7  23   0   21.90   20.40
   7  23   0   23.80   22.50
   7  23   0    9.80   13.40
  -7  23   0   25.60   18.60
   0 -24   0   53.79   31.70
   0  24   0    7.50   12.00
   0  24   0   41.20   19.90
   2 -24   0   13.30   15.00
   2 -24   0   -1.60    9.40
  -2 -24   0   30.80   15.90
  -2 -24   0   14.60   15.40
  -2  24   0    8.50   11.60
   2  24   0   30.60   14.90
  -2  24   0   22.70   16.50
   2  24   0   11.90    9.10
  -2  24   0  -10.80   10.50
  -2  24   0  -17.20   10.20
  -4 -24   0   27.60   17.20
  -4  24   0   33.30   21.40
  -4  24   0   76.49   24.20
   4  24   0   13.70   11.00
   4  24   0   26.80   19.40
   4  24   0   20.30   15.40
  -4  24   0   34.50   29.60
  -6 -24   0   15.90   13.50
   6  24   0   -6.00    9.50
  -6  24   0   11.90   27.60
  -6  24   0   51.39   22.20
   6  24   0  -31.10   14.10
   1 -25   0    7.10    9.80
  -1 -25   0   29.90   19.20
   1  25   0    7.20   16.00
  -1  25   0   -6.50   11.00
  -1  25   0   -1.40   13.40
   1  25   0   10.90   14.60
   1  25   0   -3.50   11.90
  -1  25   0   38.00   19.50
  -3 -25   0   55.89   21.50
   3 -25   0   43.20   18.20
   3  25   0   25.90   21.30
  -3  25   0   17.70   18.00
   3  25   0   54.49   16.40
  -3  25   0   31.90   18.70
   3  25   0   93.09   25.90
  -3  25   0   35.60   19.60
  -5 -25   0    6.80   13.90
   5  25   0  -29.20    8.20
   5  25   0   -4.60   10.00
  -5  25   0   32.50   19.80
  -5  25   0   13.90   21.60
   0 -26   0  262.17   49.00
   0  26   0  280.67   47.40
   0  26   0  399.46   50.99
   0  26   0  240.68   46.80
  -2 -26   0   60.39   24.30
   2  26   0   50.09   22.90
  -2  26   0   99.99   29.10
  -2  26   0   69.69   28.00
   2  26   0   78.49   24.60
  -2  26   0  118.89   39.80
  -4 -26   0  158.78   37.40
   4  26   0  109.39   25.50
  -4  26   0  126.59   35.00
   4  26   0  108.79   36.60
  -4  26   0  105.29   35.20
   1  27   0   58.49   23.20
  -1  27   0   32.50   18.80
  -1  27   0   74.39   29.20
   1  27   0   66.49   26.70
  -3 -27   0  -10.50    9.60
  -3  27   0   37.70   24.10
   3  27   0    9.80   16.00
   3  27   0   71.19   25.80
  -3  27   0   36.50   19.20
  -5 -27   0   22.00   16.10
  -5  27   0   51.99   30.90
  -5  27   0   73.99   30.20
   5  27   0   20.50   18.50
   5  27   0   -4.90   18.70
   0  28   0   -8.90   10.40
  -2  28   0   38.10   24.60
   2  28   0   12.10   14.40
  -2  28   0   29.50   20.60
  -4 -28   0   30.10   21.90
  -4  28   0   29.40   19.80
  -4  28   0   24.60   22.50
   4  28   0   19.80   25.00
   1  29   0   73.99   30.60
  -1  29   0   79.49   33.70
  12   0  -1  -31.50   14.30
  12   0  -1    5.50   13.20
 -10   0   1  -10.30   16.00
  10   0  -1   -3.50   14.30
  10   0  -1   -8.70    7.80
  10   0  -1    2.50   10.70
 -10   0   1   12.90    9.60
 -10   0   1   13.20   11.90
  10   0  -1   -7.70   10.90
  -8   0   1    1.20    9.10
  -8   0   1    1.30    9.10
   8   0  -1   -0.10   14.50
  -8   0   1   -3.00   11.50
   8   0  -1   -4.10    5.50
   8   0  -1    8.40   10.00
   8   0  -1    4.60    7.60
   8   0  -1   -2.50    9.60
  -6   0   1   13.20    9.80
  -6   0   1    7.40    7.10
   6   0  -1   -2.30   12.20
   6   0  -1   -6.30    8.10
  -6   0   1   -2.70    9.30
   6   0  -1   -1.20    7.30
   6   0  -1   -0.10    5.70
   6   0  -1    2.60    7.10
  -6   0   1    2.60    6.30
  -4   0   1   -2.70    5.90
  -4   0   1    3.00    6.10
   4   0  -1   -0.70    5.00
  -4   0   1   -4.20    7.90
   4   0  -1   -5.40    7.00
  -4   0   1    8.50    5.40
   4   0  -1    6.60   10.00
   4   0  -1   -6.10    2.90
  -4   0   1   -1.90    4.00
   4   0  -1    1.50    7.40
   4   0  -1   -0.50    4.90
  -4   0   1    2.20    8.70
  -2   0   1    2.10    3.30
  -2   0   1   -5.20    3.90
  -2   0   1   -6.40    6.10
   2   0  -1   -1.90    3.10
   2   0  -1   -4.00    3.20
   2   0  -1   -0.10    5.50
   2   0  -1   -1.40    3.40
   2   0  -1    2.70    5.50
  -2   0   1   -0.10    5.40
  -2   0   1    2.00    3.40
  -2   0   1   -1.50    6.40
   2   0  -1   -2.20    5.90
  -2   0   1   -0.90    4.00
  -2   0  -1   -0.90    6.00
  -2   0  -1   -0.60    6.20
   2   0   1   -2.50    5.60
   2   0   1    0.20    5.80
   2   0   1   -6.00    3.60
   2   0   1    0.50    7.30
  -2   0  -1   -3.50    6.10
  -2   0  -1    3.20    4.50
  -4   0  -1   -7.60    6.70
   4   0   1   -2.90    7.10
  -4   0  -1   -8.50    5.70
   4   0   1   -5.70    5.30
   4   0   1  -11.80    3.30
  -4   0  -1    0.10    4.80
   4   0   1   10.80   11.20
   4   0   1   -7.00    4.90
   4   0   1    0.10    9.60
  -4   0  -1    2.30    9.20
  -6   0  -1    4.50   11.60
  -6   0  -1   -7.30    5.70
   6   0   1    9.50   12.80
   6   0   1  -11.10    3.90
   6   0   1  -12.00    5.90
  -6   0  -1   -5.60    9.20
   6   0   1    6.80    9.40
   6   0   1   -2.30   10.20
  -6   0  -1   -7.50    4.20
   6   0   1    1.90    6.50
   8   0   1    5.10   12.30
   8   0   1   -2.10    8.70
  -8   0  -1    0.70   13.60
   8   0   1    8.00    8.80
  -8   0  -1   -7.60    8.80
  -8   0  -1   -4.40    7.10
   8   0   1   -8.60   14.20
   8   0   1  -11.30    9.20
 -10   0  -1    1.70    9.60
  10   0   1   -5.30   10.70
 -10   0  -1  -14.60    9.30
  10   0   1    5.30   13.40
  10   0   1  -20.50   13.50
 -12   0  -1   17.40   17.30
  12   0   1   30.80   20.00
  12   0   1   39.80   33.30
  11  -1  -1   20.40   16.10
 -11  -1   1   27.90   26.50
  11  -1  -1   -6.50   20.30
 -11   1   1   65.79   32.10
 -11   1   1   33.40   16.60
  11   1  -1   26.10   19.80
  11   1  -1   51.89   34.40
   9  -1  -1   95.89   22.50
  -9  -1   1   98.59   24.10
   9  -1  -1  121.19   22.80
   9  -1  -1  110.19   25.10
   9  -1  -1  158.18   46.70
  -9  -1   1  111.69   23.10
   9  -1  -1   91.19   27.30
  -9  -1   1  114.99   42.20
  -9   1   1  152.08   30.30
  -9   1   1  154.98   28.70
   9   1  -1  125.99   26.40
   9   1  -1   85.19   27.50
   9   1  -1  151.68   50.19
   9   1  -1  104.59   22.90
   7  -1  -1  162.18   26.50
  -7  -1   1  159.48   26.80
  -7  -1   1  156.98   27.00
   7  -1  -1  175.88   39.30
   7  -1  -1  191.58   28.40
  -7  -1   1  163.18   37.90
   7  -1  -1  196.98   39.40
   7  -1  -1  151.88   26.80
  -7  -1   1  135.29   24.80
   7   1  -1  195.78   44.50
   7   1  -1  250.37   33.60
   7   1  -1  214.98   28.00
   7   1  -1  132.79   24.90
  -7   1   1  256.37   33.90
  -7   1   1  165.38   27.50
   7   1  -1  208.58   36.20
  -7   1   1  142.89   38.00
  -7   1   1  206.78   32.00
  -5  -1   1  122.99   22.00
  -5  -1   1  142.39   31.20
   5  -1  -1  128.49   20.00
   5  -1  -1  135.39   24.00
   5  -1  -1   99.19   17.50
   5  -1  -1   96.89   26.50
  -5  -1   1  164.08   32.50
   5  -1  -1  137.49   19.90
  -5  -1   1  143.49   21.40
  -5  -1   1  160.88   22.50
  -5   1   1  156.98   23.80
  -5   1   1  152.78   31.00
   5   1  -1  132.79   30.30
  -5   1   1  181.68   23.70
   5   1  -1  143.79   22.20
   5   1  -1  148.09   29.10
  -5   1   1  119.39   22.60
  -5   1   1  171.18   35.20
   5   1  -1   88.59   17.30
   5   1  -1  119.59   23.40
   5   1  -1  123.59   17.50
  -3  -1   1  902.71   71.29
   3  -1  -1  830.42   72.79
  -3  -1   1  793.82   72.39
   3  -1  -1  929.21   75.79
  -3  -1   1  866.61   76.79
   3  -1  -1  834.32   80.49
   3  -1  -1  920.51   72.89
  -3  -1   1  796.92   77.59
   3  -1  -1  902.51   73.29
  -3  -1   1  901.11   69.79
  -3   1   1  798.72   77.29
  -3   1   1  889.11   70.99
   3   1  -1  879.21   71.69
   3   1  -1  915.61   81.09
  -3   1   1  923.61   77.99
  -3   1   1  901.31   71.29
  -3   1   1  777.82   71.79
   3   1  -1  870.11   75.99
   3   1  -1  833.72   78.49
   3   1  -1  917.71   73.99
  -3   1   1  845.92   71.69
   3   1  -1  943.41   73.79
  -1  -1   1  885.81   71.49
   1  -1  -1  803.12   63.49
  -1  -1   1  880.61   68.99
  -1  -1   1  855.41   69.99
   1  -1  -1  839.62   65.89
  -1  -1   1  870.21   70.29
   1   1  -1  782.62   64.49
  -1   1   1  864.81   71.19
   1   1  -1  777.42   64.89
   1   1  -1  818.22   65.79
  -1   1   1  875.31   68.99
   1   1  -1  780.12   62.89
  -1   1   1  890.91   70.09
   1   1  -1  826.72   63.59
   1  -1   1  794.12   61.99
   1  -1   1  747.23   63.19
  -1  -1  -1  797.22   63.69
  -1  -1  -1  713.23   63.29
  -1  -1  -1  765.62   63.79
  -1  -1  -1  808.52   61.69
   1  -1   1  836.82   64.39
  -1   1  -1  758.22   64.09
   1   1   1  755.62   63.39
   1   1   1  759.02   63.49
   1   1   1  748.33   61.29
  -1   1  -1  822.92   63.89
  -1   1  -1  743.53   62.09
  -3  -1  -1 1346.27  122.09
   3  -1   1 1414.96  126.79
   3  -1   1 1546.15  122.89
  -3  -1  -1 1479.85  115.89
   3  -1   1 1463.85  119.39
   3  -1   1 1609.84  127.49
  -3  -1  -1 1463.85  119.59
   3  -1   1 1495.25  119.29
  -3  -1  -1 1362.96  122.09
  -3   1  -1 1477.75  123.39
   3   1   1 1480.85  118.29
  -3   1  -1 1414.06  119.59
   3   1   1 1495.85  126.29
   3   1   1 1414.76  122.69
  -3   1  -1 1490.95  116.89
   3   1   1 1480.45  126.99
  -5  -1  -1  865.81   74.19
  -5  -1  -1  766.32   77.39
   5  -1   1  967.80   79.99
  -5  -1  -1  851.21   74.59
   5  -1   1  919.51   80.49
  -5  -1  -1  821.62   84.69
   5  -1   1  977.20   79.19
   5  -1   1  807.82   90.09
   5  -1   1 1007.50   91.99
   5  -1   1  890.61   82.69
  -5  -1  -1  733.43   82.39
  -5   1  -1  833.42   84.79
   5   1   1  873.21   89.19
   5   1   1  826.02   82.59
   5   1   1  947.41   80.69
  -5   1  -1  903.11   80.09
   5   1   1  951.70   82.29
   5   1   1  863.01   77.19
   5   1   1 1018.20   93.59
  -5   1  -1  985.60   77.19
   7  -1   1  351.56   64.69
   7  -1   1  357.16   50.59
   7  -1   1  409.36   48.60
   7  -1   1  535.55   59.09
  -7  -1  -1  438.86   44.50
  -7  -1  -1  387.26   46.60
  -7  -1  -1  446.16   54.29
   7  -1   1  448.76   50.69
  -7   1  -1  364.46   46.40
   7   1   1  442.36   65.49
   7   1   1  422.46   50.09
   7   1   1  275.37   58.19
  -7   1  -1  382.76   50.09
  -7   1  -1  357.76   51.99
  -7   1  -1  335.97   57.89
   7   1   1  412.16   42.10
   7   1   1  469.65   55.69
   7   1   1  457.85   56.49
  -9  -1  -1  248.98   38.60
  -9  -1  -1  152.28   32.10
   9  -1   1  132.19   44.20
  -9  -1  -1  134.09   39.20
   9  -1   1  184.78   31.80
   9  -1   1  224.98   34.40
   9  -1   1  235.18   39.40
   9  -1   1  170.18   33.00
  -9   1  -1  157.98   36.20
   9   1   1  169.68   46.40
  -9   1  -1  162.58   34.30
   9   1   1  126.19   28.40
   9   1   1  171.68   37.60
  -9   1  -1  142.69   42.50
   9   1   1  212.68   32.10
   9   1   1  233.78   38.20
 -11  -1  -1  117.69   26.60
  11  -1   1  103.39   44.20
  11  -1   1   80.79   24.20
 -11  -1  -1  175.48   53.99
  11   1   1  152.78   50.29
  11   1   1   86.99   24.80
 -11   1  -1   70.89   37.90
 -11   1  -1   71.09   22.70
  12  -2  -1  120.19   28.40
  12  -2  -1  179.38   57.39
 -12  -2   1  117.09   56.59
  12   2  -1   58.29   22.90
 -12   2   1  166.08   56.69
  12   2  -1   38.30   35.70
  10  -2  -1  129.29   23.10
 -10  -2   1  128.49   27.00
  10  -2  -1   83.59   23.20
 -10  -2   1  124.79   42.60
  10  -2  -1   86.99   37.80
  10  -2  -1  150.08   29.70
 -10  -2   1  114.39   21.60
 -10   2   1   87.19   21.80
 -10   2   1  128.69   30.40
  10   2  -1   94.79   30.60
  10   2  -1  116.79   43.30
  10   2  -1  132.09   25.90
 -10   2   1  167.88   46.00
  10   2  -1  118.19   27.70
  -8  -2   1  141.39   26.10
  -8  -2   1  142.89   39.80
   8  -2  -1  149.09   24.90
  -8  -2   1  136.39   24.40
   8  -2  -1  141.39   24.80
   8  -2  -1   96.89   26.00
   8  -2  -1   95.99   21.90
   8  -2  -1  104.89   33.70
  -8   2   1  173.58   30.70
  -8   2   1  128.09   27.40
  -8   2   1  185.58   43.40
   8   2  -1   86.19   30.70
   8   2  -1  139.39   31.60
   8   2  -1  120.79   20.90
   8   2  -1  150.28   28.00
  -6  -2   1  654.63   60.89
   6  -2  -1  762.22   93.49
   6  -2  -1  799.22   66.99
   6  -2  -1  677.53   65.39
  -6  -2   1  685.43   62.09
   6  -2  -1  756.82   71.09
  -6  -2   1  778.22   75.89
   6  -2  -1  734.33   65.49
  -6  -2   1  657.53   60.69
  -6   2   1  618.24   79.49
  -6   2   1  695.93   66.49
   6   2  -1  690.43   67.69
   6   2  -1  678.13   74.19
   6   2  -1  756.22   93.89
  -6   2   1  656.93   64.79
   6   2  -1  761.62   88.69
   6   2  -1  764.92   67.59
  -6   2   1  684.53   63.69
   6   2  -1  759.52   63.79
  -4  -2   1 1223.48  119.59
  -4  -2   1 1293.77  122.59
   4  -2  -1 1359.46  121.99
  -4  -2   1 1437.26  111.89
  -4  -2   1 1445.46  112.69
   4  -2  -1 1472.25  114.59
   4  -2  -1 1237.38  110.79
  -4  -2   1 1324.47  113.09
   4  -2  -1 1324.67  109.99
   4  -2  -1 1426.26  111.39
   4   2  -1 1405.46  119.49
  -4   2   1 1350.66  114.09
   4   2  -1 1409.46  108.79
   4   2  -1 1429.36  115.89
  -4   2   1 1477.65  114.69
   4   2  -1 1302.07  112.39
   4   2  -1 1432.96  122.29
   4   2  -1 1276.27  111.29
  -4   2   1 1465.55  114.49
  -4   2   1 1354.56  115.29
  -4   2   1 1493.05  123.39
  -2  -2   1 1779.52  138.59
  -2  -2   1 1895.61  143.69
  -2  -2   1 1732.03  140.99
  -2  -2   1 1705.73  136.79
   2   2  -1 1741.73  139.09
  -2   2   1 1786.52  138.09
   2   2  -1 1671.33  135.69
   2   2  -1 1733.43  134.79
  -2   2   1 1736.83  136.89
   2   2  -1 1763.62  138.29
  -2   2   1 1663.03  138.59
  -2   2   1 1766.32  138.29
   0  -2  -1  634.44   50.69
   0  -2   1  709.43   59.99
   0   2   1  819.72   60.69
  -2  -2  -1  259.97   30.50
  -2  -2  -1  221.98   27.60
   2  -2   1  208.88   18.70
  -2  -2  -1  263.27   23.20
   2  -2   1  202.18   24.10
  -2  -2  -1  239.08   30.30
   2  -2   1  194.48   20.40
  -2   2  -1  238.18   24.40
  -2   2  -1  237.08   29.20
  -2   2  -1  293.67   32.90
   2   2   1  243.68   29.80
   2   2   1  182.88   18.70
   2   2   1  214.58   26.10
   2   2   1  244.38   28.40
  -4  -2  -1   29.10    8.50
   4  -2   1   21.50   13.40
   4  -2   1    9.80    9.90
  -4  -2  -1   13.60   13.30
  -4  -2  -1   24.10   10.80
   4  -2   1   35.70   10.30
   4  -2   1   29.00    9.70
  -4  -2  -1   30.80   14.90
   4  -2   1   15.20    7.50
   4   2   1   19.80   13.00
  -4   2  -1   28.00   15.90
   4   2   1   32.60   13.40
   4   2   1   15.20    8.90
   4   2   1   15.00   11.80
   4   2   1   36.70   10.60
   4   2   1   28.40    8.00
  -4   2  -1    6.50    7.10
  -4   2  -1   10.70    9.40
  -6  -2  -1  251.37   36.90
   6  -2   1  273.17   34.30
   6  -2   1  228.28   34.90
   6  -2   1  208.58   44.90
  -6  -2  -1  277.97   32.80
  -6  -2  -1  227.08   31.40
   6  -2   1  179.98   34.00
  -6  -2  -1  260.07   44.60
   6  -2   1  295.27   36.50
  -6   2  -1  288.17   36.80
   6   2   1  282.87   39.60
   6   2   1  240.18   45.10
   6   2   1  345.47   56.19
  -6   2  -1  214.88   43.70
   6   2   1  339.27   44.00
  -6   2  -1  251.07   39.00
  -6   2  -1  193.38   31.00
   6   2   1  280.67   33.40
   6   2   1  329.67   39.80
   8  -2   1  149.99   28.80
  -8  -2  -1   78.39   19.30
   8  -2   1  140.39   29.70
   8  -2   1   91.59   20.70
   8  -2   1   85.99   32.70
  -8  -2  -1   91.19   32.10
   8  -2   1   84.69   21.20
  -8  -2  -1   99.29   26.20
   8   2   1  154.28   41.40
   8   2   1   78.49   24.70
  -8   2  -1   51.99   25.90
  -8   2  -1  101.49   25.70
   8   2   1   79.29   23.90
   8   2   1  111.59   20.90
   8   2   1  148.19   27.80
   8   2   1   89.19   32.10
  -8   2  -1   67.69   23.00
  10  -2   1  126.49   30.90
  10  -2   1  101.59   26.00
 -10  -2  -1  109.99   31.40
  10  -2   1  130.39   45.80
 -10  -2  -1  147.69   43.50
  10  -2   1  147.59   28.60
 -10   2  -1   95.99   27.10
  10   2   1  219.38   42.70
 -10   2  -1  130.69   39.70
  10   2   1  128.29   43.20
  10   2   1   68.09   22.60
 -10   2  -1  109.29   28.20
  12  -2   1   52.79   41.20
 -12  -2  -1  186.28   52.89
  12  -2   1   62.99   22.40
  12   2   1  128.69   53.29
  12   2   1   64.09   24.00
 -12   2  -1  154.98   47.30
 -11  -3   1   30.80   21.90
  11  -3  -1   44.80   28.20
  11  -3  -1   85.99   22.30
 -11   3   1   28.00   23.70
  11   3  -1   55.39   21.90
  11   3  -1   37.90   22.40
 -11   3   1   38.20   15.60
 -11   3   1   34.50   18.00
  11   3  -1   21.00   24.60
   9  -3  -1   37.00   24.60
   9  -3  -1   33.00   14.10
  -9  -3   1   17.20   12.10
  -9  -3   1    7.60    9.60
   9  -3  -1   17.40   13.00
  -9  -3   1   13.20   17.80
   9  -3  -1   16.60    9.80
  -9   3   1   38.60   16.00
   9   3  -1   11.60   12.30
   9   3  -1   18.10    8.90
  -9   3   1   29.90   14.60
  -9   3   1    1.50   14.00
   9   3  -1    7.50   10.20
   9   3  -1   -8.20   11.10
   9   3  -1   22.10   21.60
  -7  -3   1  131.79   22.70
   7  -3  -1  113.49   22.50
   7  -3  -1  126.69   36.10
   7  -3  -1  185.88   30.90
   7  -3  -1  164.18   25.10
  -7  -3   1  131.29   22.40
  -7  -3   1  140.39   34.40
   7  -3  -1  144.29   23.80
  -7  -3   1  123.69   23.10
   7   3  -1  135.29   29.90
   7   3  -1  129.99   33.00
  -7   3   1  147.69   28.70
   7   3  -1  132.59   25.00
   7   3  -1  161.28   27.40
  -7   3   1  146.09   27.20
   7   3  -1   93.19   33.70
   7   3  -1  139.69   21.60
   5  -3  -1 1373.16  115.29
  -5  -3   1 1167.28   97.09
   5  -3  -1 1200.88   97.99
   5  -3  -1 1246.68   97.19
  -5  -3   1 1267.27  109.99
  -5  -3   1 1147.99  110.89
   5  -3  -1 1152.18  100.89
   5  -3  -1 1132.89   98.49
  -5  -3   1 1108.39   97.49
   5   3  -1 1125.29  107.49
  -5   3   1 1160.28  102.29
   5   3  -1 1202.18  111.39
  -5   3   1 1189.18  100.59
  -5   3   1 1145.89  109.99
   5   3  -1 1138.49  100.49
  -5   3   1 1186.18   99.49
   5   3  -1 1124.89   98.99
  -5   3   1 1315.97  101.99
   5   3  -1 1158.48   94.79
   5   3  -1 1135.89  103.39
   3  -3  -1  685.83   61.99
  -3  -3   1  674.83   54.59
   3  -3  -1  658.23   53.09
   3  -3  -1  634.74   52.69
   3  -3  -1  629.64   53.99
  -3  -3   1  624.24   53.59
  -3  -3   1  677.63   52.59
  -3  -3   1  694.23   60.79
  -3  -3   1  628.64   62.19
  -3   3   1  600.14   55.59
   3   3  -1  676.03   59.29
   3   3  -1  617.94   53.79
   3   3  -1  531.15   53.59
   3   3  -1  607.24   60.09
  -3   3   1  663.63   56.29
  -3   3   1  588.74   55.89
  -3   3   1  691.03   56.39
   3   3  -1  614.04   49.99
   3   3  -1  648.64   56.89
   1  -3  -1  845.92   68.39
  -1  -3   1  882.41   68.29
  -1  -3   1  804.92   68.49
   1  -3  -1  914.91   68.09
  -1  -3   1  842.52   66.39
  -1  -3   1  849.02   68.39
  -1  -3   1  889.71   68.19
   1  -3  -1  904.01   68.99
  -1   3   1  857.51   66.49
   1   3  -1  880.91   68.09
  -1   3   1  817.62   68.39
   1   3  -1  843.12   67.69
  -1   3   1  853.11   68.19
   1   3  -1  823.02   66.79
   1   3  -1  845.32   68.19
   1   3  -1  843.52   68.89
   1   3  -1  810.92   66.99
  -1   3   1  926.61   68.59
  -1  -3  -1 1607.54  124.69
   1  -3   1 1615.04  122.19
  -1  -3  -1 1570.94  124.19
   1  -3   1 1476.35  122.39
  -1  -3  -1 1562.24  124.59
   1   3   1 1535.95  123.29
   1   3   1 1519.45  122.99
  -1   3  -1 1521.15  124.59
   1   3   1 1571.64  122.79
   3  -3   1   50.09   10.60
  -3  -3  -1   49.10   12.30
  -3  -3  -1   32.80   11.60
   3  -3   1   46.80   12.40
   3  -3   1   53.39    9.40
  -3  -3  -1   46.50   15.30
  -3  -3  -1   43.80    9.10
   3   3   1   52.39    9.80
   3   3   1   51.19   14.50
  -3   3  -1   24.70    9.10
   3   3   1   18.70   10.60
  -3   3  -1   37.70   14.00
   3   3   1   43.10   13.60
  -3   3  -1   32.80   11.80
   5  -3   1   65.19   13.90
  -5  -3  -1   75.39   13.60
   5  -3   1   80.79   16.70
  -5  -3  -1   34.60   15.60
   5  -3   1   69.99   16.90
  -5  -3  -1   30.30   10.80
  -5  -3  -1   66.99   21.70
   5  -3   1   47.40   12.90
  -5  -3  -1   88.89   18.10
   5  -3   1   64.09   21.90
   5   3   1  112.49   25.30
   5   3   1   43.10   14.80
   5   3   1   36.00   16.70
   5   3   1  101.69   21.50
  -5   3  -1   57.19   15.30
   5   3   1   66.49   12.10
   5   3   1   42.20   13.20
  -5   3  -1   62.09   18.10
  -5   3  -1   32.90   17.30
  -7  -3  -1  800.62   73.09
   7  -3   1  942.71   84.99
   7  -3   1  940.51   81.19
  -7  -3  -1  698.93   73.29
   7  -3   1  898.91   83.79
  -7  -3  -1  875.11   78.39
   7  -3   1  810.02  107.39
  -7   3  -1  844.52  101.19
   7   3   1  842.22   86.79
   7   3   1 1002.30   84.99
   7   3   1  903.61   78.29
  -7   3  -1  875.31   78.79
   7   3   1  895.41   96.79
  -7   3  -1  808.62   81.19
   7   3   1  763.22   85.09
   7   3   1 1156.88  105.79
  -9  -3  -1  281.37   41.90
   9  -3   1  280.67   41.60
   9  -3   1  249.28   41.10
   9  -3   1  229.38   36.90
   9  -3   1  318.77   64.59
   9  -3   1  209.38   36.00
  -9  -3  -1  293.37   43.30
  -9  -3  -1  173.78   46.90
   9   3   1  303.17   47.40
   9   3   1  264.97   58.99
  -9   3  -1  294.57   48.30
   9   3   1  267.27   48.40
   9   3   1  182.88   35.30
  -9   3  -1  225.48   43.00
  -9   3  -1  285.97   59.19
   9   3   1  287.07   36.30
  11  -3   1   27.90   25.60
  11  -3   1   49.50   19.20
 -11  -3  -1   29.80   13.40
 -11  -3  -1   32.80   23.10
  11   3   1   33.60   21.10
  11   3   1   23.20   16.20
 -11   3  -1   47.80   18.70
  11   3   1   -6.10   21.80
 -11   3  -1   48.60   20.30
 -11   3  -1   26.00   24.20
  12  -4  -1   36.10   16.60
  12  -4  -1   29.00   30.50
 -12  -4   1   64.79   41.90
 -12   4   1   51.99   29.30
  12   4  -1   16.00   15.60
  12   4  -1   -4.30   21.20
  10  -4  -1   21.10   11.40
  10  -4  -1   19.80   13.20
 -10  -4   1   33.80   11.90
  10  -4  -1  -24.30   11.40
 -10  -4   1   20.60   21.90
  10  -4  -1   26.10   14.90
  10   4  -1   20.80   15.40
  10   4  -1   13.40   11.70
  10   4  -1    5.00   14.60
 -10   4   1   40.50   16.90
 -10   4   1   20.80   16.10
 -10   4   1  -11.90   10.00
  10   4  -1   13.30   21.20
  -8  -4   1   33.40   11.50
   8  -4  -1   25.90   12.20
  -8  -4   1    9.40   10.80
  -8  -4   1   18.40   19.20
   8  -4  -1   12.80   10.50
  -8  -4   1   28.00   11.90
   8  -4  -1   24.50   11.10
   8  -4  -1   36.00   24.90
   8   4  -1   29.00    9.60
   8   4  -1   32.20   21.70
   8   4  -1   25.80   16.80
   8   4  -1    6.30   10.50
   8   4  -1   20.60   19.50
   8   4  -1   19.80   13.50
  -8   4   1   48.30   26.30
  -8   4   1   17.90   14.00
  -6  -4   1   14.30    7.50
  -6  -4   1   16.30   15.90
   6  -4  -1   15.40    8.70
  -6  -4   1   26.90    9.90
   6  -4  -1   -3.00   10.40
  -6  -4   1   12.30    8.00
  -6  -4   1   15.70   14.20
   6  -4  -1   22.40    9.00
   6  -4  -1   23.60   11.20
   6   4  -1    9.80   12.20
   6   4  -1   14.60   14.10
  -6   4   1   11.40   10.30
   6   4  -1   15.10    6.50
   6   4  -1   27.90   17.20
  -6   4   1    9.70    9.40
  -6   4   1   20.20    9.80
  -6   4   1   24.10   11.20
  -6   4   1    5.40   11.80
   6   4  -1   -4.10    8.00
   6   4  -1   29.40   11.10
   4  -4  -1  223.88   37.20
   4  -4  -1  185.98   23.60
  -4  -4   1  192.88   23.30
   4  -4  -1  198.38   20.70
  -4  -4   1  155.78   28.40
  -4  -4   1  232.48   35.90
  -4  -4   1  199.38   20.40
   4  -4  -1  193.68   26.50
  -4  -4   1  186.58   19.00
  -4   4   1  193.98   34.50
  -4   4   1  219.38   25.90
  -4   4   1  169.38   26.90
  -4   4   1  211.18   27.30
   4   4  -1  205.98   27.80
  -4   4   1  217.68   27.70
   4   4  -1  256.27   29.20
   4   4  -1  174.98   30.40
   4   4  -1  243.08   36.00
   4   4  -1  202.88   29.70
   2  -4  -1 1293.67   93.79
  -2  -4   1 1124.29   87.99
   2  -4  -1 1254.97   95.69
   2  -4  -1 1136.29   96.79
  -2  -4   1 1109.49   92.19
  -2  -4   1 1071.69   88.99
   2   4  -1 1223.98  100.79
  -2   4   1 1134.09   90.49
   2   4  -1 1092.09   96.09
  -2   4   1 1111.89   89.89
   2   4  -1 1194.28   94.09
   2   4  -1 1182.58   98.99
   2   4  -1 1249.28   99.49
  -2   4   1 1142.89   87.69
   2   4  -1 1188.68   95.29
  -2   4   1 1124.49   91.09
   2   4  -1 1159.78   96.49
   0  -4   1  589.64   47.90
   0  -4   1  547.65   46.60
   0  -4  -1  535.55   43.00
   0  -4  -1  518.45   43.60
   0  -4   1  583.14   45.50
   0  -4  -1  525.05   43.90
   0   4   1  580.54   45.20
   0   4   1  551.54   46.40
   0   4   1  573.84   47.70
   0   4   1  570.44   46.80
   0   4  -1  501.95   43.10
   0   4  -1  539.55   44.00
   0   4  -1  516.75   41.80
  -2  -4  -1 4356.46  333.47
  -2   4  -1 4121.09  331.67
   2   4   1 4320.67  339.27
   4  -4   1  862.71   73.29
  -4  -4  -1  814.72   65.99
  -4  -4  -1  798.72   81.29
  -4  -4  -1  793.72   77.29
   4  -4   1  921.11   84.29
   4  -4   1  846.82   74.69
   4  -4   1  895.51   70.99
  -4  -4  -1  784.12   66.49
   4   4   1  773.52   79.39
  -4   4  -1  728.43   76.49
  -4   4  -1  775.32   77.29
   4   4   1  875.61   74.29
   4   4   1  867.01   81.99
   4   4   1  763.22   76.29
   4   4   1  804.12   68.59
  -6  -4  -1  726.33   83.39
   6  -4   1  697.13   64.39
   6  -4   1  667.53   59.89
  -6  -4  -1  571.14   57.09
   6  -4   1  665.43   61.39
  -6  -4  -1  770.82   98.99
  -6  -4  -1  668.83   57.29
   6  -4   1  622.44   62.09
  -6  -4  -1  659.33   61.89
   6  -4   1  681.73   86.59
   6   4   1  685.03   66.39
   6   4   1  603.84   66.39
  -6   4  -1  593.94   64.59
   6   4   1  629.14   57.29
   6   4   1  853.21  101.39
  -6   4  -1  629.04   62.19
  -6   4  -1  553.54   59.69
   6   4   1  652.73   63.19
  -6   4  -1  614.34   79.89
   6   4   1  726.53   87.99
   8  -4   1   72.69   17.90
  -8  -4  -1   50.59   16.30
   8  -4   1   64.59   18.20
  -8  -4  -1   35.30   14.50
  -8  -4  -1   27.60   12.30
   8  -4   1   74.89   31.20
  -8  -4  -1   27.50   21.10
   8  -4   1   81.89   21.00
   8   4   1   93.39   25.40
   8   4   1   57.39   19.10
  -8   4  -1   54.49   20.20
   8   4   1   61.09   29.40
  -8   4  -1   34.80   21.20
   8   4   1   64.99   24.00
  -8   4  -1   19.20   14.30
   8   4   1  105.59   18.60
   8   4   1   45.50   22.60
  10  -4   1   82.39   22.30
 -10  -4  -1  190.78   48.40
 -10  -4  -1  190.98   32.80
 -10   4  -1  167.98   48.80
  10   4   1  117.29   31.70
  10   4   1  164.88   31.00
 -10   4  -1  116.59   31.30
  10   4   1  225.78   55.39
 -12  -4  -1   12.90   21.70
  12  -4   1   29.70   17.70
  12  -4   1   40.50   35.10
  12   4   1   57.59   24.00
  12   4   1    5.40   28.50
 -12   4  -1    8.70   14.70
  11  -5  -1   50.59   34.70
  11  -5  -1   45.30   18.80
 -11  -5   1  141.79   45.10
  11   5  -1  105.89   31.70
  11   5  -1  102.79   28.80
 -11   5   1   69.39   34.10
 -11   5   1   76.19   22.00
 -11   5   1  104.79   30.60
  11   5  -1   63.39   33.00
   9  -5  -1  132.09   22.60
  -9  -5   1  111.69   20.90
   9  -5  -1   75.39   31.20
  -9  -5   1  121.09   24.10
   9  -5  -1   85.69   21.20
  -9  -5   1   94.69   32.80
   9  -5  -1  116.09   26.30
  -9   5   1  139.99   31.40
   9   5  -1  116.09   26.40
   9   5  -1   59.79   29.60
  -9   5   1  142.69   45.10
   9   5  -1  132.79   33.10
   9   5  -1  117.29   38.80
   9   5  -1  117.19   26.90
  -9   5   1  126.89   29.20
  -7  -5   1  758.92   64.49
   7  -5  -1  927.71  109.29
  -7  -5   1  835.22   82.49
  -7  -5   1  752.32   65.09
   7  -5  -1  738.73   65.69
  -7  -5   1  640.34   63.99
   7  -5  -1  738.53   69.19
   7  -5  -1  694.33   64.99
   7   5  -1  709.23   69.19
  -7   5   1  727.53   97.29
   7   5  -1  978.90  109.39
   7   5  -1  746.13   90.79
  -7   5   1  664.63   69.89
  -7   5   1  658.63   70.89
   7   5  -1  692.23   61.59
   7   5  -1  679.33   74.89
  -5  -5   1  376.66   36.50
  -5  -5   1  421.96   38.30
  -5  -5   1  448.26   54.89
  -5  -5   1  384.86   35.40
   5  -5  -1  336.97   56.29
  -5  -5   1  380.86   55.49
   5  -5  -1  418.06   41.40
   5  -5  -1  362.66   38.50
   5  -5  -1  422.16   37.60
  -5   5   1  402.36   40.80
   5   5  -1  547.85   60.49
   5   5  -1  456.05   56.49
   5   5  -1  410.16   34.90
   5   5  -1  394.96   43.10
  -5   5   1  345.57   45.40
   5   5  -1  383.76   41.10
  -5   5   1  356.46   51.19
  -5   5   1  444.06   50.19
  -5   5   1  399.86   39.00
   5   5  -1  505.65   54.49
  -3  -5   1  451.95   45.00
   3  -5  -1  392.06   35.80
  -3  -5   1  387.56   34.30
   3  -5  -1  401.86   37.60
   3  -5  -1  378.26   33.40
  -3  -5   1  424.96   41.30
  -3  -5   1  390.76   35.90
   3   5  -1  396.46   35.30
  -3   5   1  394.06   37.10
   3   5  -1  453.25   42.40
   3   5  -1  367.46   37.40
  -3   5   1  392.76   38.40
  -3   5   1  386.76   36.60
   3   5  -1  391.66   42.70
   3   5  -1  425.76   37.60
   3   5  -1  417.46   40.70
  -3   5   1  409.86   38.20
  -3   5   1  438.76   39.00
  -1  -5   1 6644.04  596.24
  -1  -5   1 6891.31  540.35
   1  -5  -1 6963.40  649.83
   1  -5  -1 7274.77  589.64
  -1   5   1 6185.18  537.65
   1   5  -1 7337.57  587.54
  -1   5   1 6853.81  604.34
   1  -5   1 1254.07  101.29
  -1  -5  -1 1382.66  106.49
  -1  -5  -1 1280.37  105.99
   1  -5   1 1255.57  101.19
   1   5   1 1288.27  101.39
  -1   5  -1 1275.27  106.39
   1   5   1 1241.78  102.29
  -1   5  -1 1303.37  107.19
   1   5   1 1260.77  102.39
  -1   5  -1 1375.86  106.79
  -3  -5  -1  137.29   20.20
   3  -5   1   97.99   17.60
  -3  -5  -1  132.19   23.90
  -3  -5  -1  105.69   13.40
   3  -5   1  136.79   19.70
  -3  -5  -1  137.79   22.10
   3   5   1   93.09   19.10
  -3   5  -1  142.19   21.30
   3   5   1  104.29   11.50
  -3   5  -1  108.89   20.40
   3   5   1   91.39   19.20
   3   5   1  156.18   20.30
   3   5   1  111.39   20.90
   5  -5   1  163.68   21.70
   5  -5   1  177.48   26.70
   5  -5   1  139.89   34.10
  -5  -5  -1  145.39   20.60
   5  -5   1  150.18   24.40
  -5  -5  -1  152.28   20.50
  -5  -5  -1  125.49   27.20
  -5  -5  -1  206.88   39.50
  -5  -5  -1  168.28   26.20
   5   5   1  157.08   27.20
   5   5   1  130.49   29.40
  -5   5  -1  143.59   25.70
   5   5   1  167.58   19.40
   5   5   1  155.38   25.50
   5   5   1  145.99   28.40
  -5   5  -1  144.59   29.00
   5   5   1  138.89   29.50
  -5   5  -1  176.08   35.30
   7  -5   1  255.17   53.69
   7  -5   1  272.17   39.60
  -7  -5  -1  222.48   37.10
  -7  -5  -1  202.88   51.39
  -7  -5  -1  300.17   37.50
   7  -5   1  336.97   37.80
  -7  -5  -1  291.27   36.20
   7  -5   1  255.77   38.40
  -7   5  -1  292.67   47.50
   7   5   1  240.98   49.99
   7   5   1  268.87   28.50
   7   5   1  319.27   54.69
  -7   5  -1  405.56   52.09
   7   5   1  223.88   38.00
   7   5   1  295.37   45.60
   7   5   1  339.47   47.90
  -7   5  -1  257.97   53.29
  -9  -5  -1  194.88   31.50
   9  -5   1  199.78   32.40
   9  -5   1  125.39   44.10
  -9  -5  -1  175.08   30.70
   9  -5   1  159.88   27.60
   9  -5   1  138.29   29.80
  -9  -5  -1  169.78   44.30
   9   5   1  164.58   35.80
  -9   5  -1  137.69   32.90
  -9   5  -1  129.49   33.50
   9   5   1  180.28   39.10
  -9   5  -1  143.29   43.10
   9   5   1  195.58   34.90
   9   5   1  179.08   48.40
  11  -5   1    4.60   23.30
 -11  -5  -1   37.80   14.60
  11  -5   1   11.70   12.90
 -11  -5  -1   19.60   25.20
  11   5   1   23.60   15.60
 -11   5  -1   -0.30   11.80
  11   5   1   26.20   29.60
 -11   5  -1   28.90   17.90
 -11   5  -1   49.80   29.70
  11   5   1   -0.20   15.40
  12  -6  -1    6.60   22.70
  12   6  -1   47.30   30.50
 -12   6   1   18.10   22.70
 -10  -6   1   26.30   21.20
  10  -6  -1   34.00   13.70
 -10  -6   1   46.60   13.80
  10  -6  -1   22.20   41.40
  10   6  -1   42.10   22.00
 -10   6   1   18.10   20.30
 -10   6   1   29.60   17.60
 -10   6   1   23.80   21.00
  10   6  -1   12.00   12.60
  10   6  -1   20.20   29.60
  10   6  -1   47.90   18.10
   8  -6  -1   27.20   11.00
  -8  -6   1   24.90   12.80
   8  -6  -1    8.30    9.70
  -8  -6   1   31.30   21.00
  -8  -6   1   21.70   10.80
   8  -6  -1   12.00    9.90
   8  -6  -1   13.30   18.50
   8   6  -1    4.00   14.20
   8   6  -1   12.60   11.00
  -8   6   1   38.50   18.10
  -8   6   1    6.90   11.90
  -8   6   1   10.90   13.10
   8   6  -1   18.40   17.40
   8   6  -1   41.10   23.10
   8   6  -1    8.30    7.70
   8   6  -1   20.40   14.50
   6  -6  -1   20.70   16.90
   6  -6  -1   55.89   11.90
  -6  -6   1   38.20   10.10
   6  -6  -1   50.89   12.70
   6  -6  -1   46.40   15.80
  -6  -6   1   38.40   19.10
  -6  -6   1   35.80   10.70
  -6  -6   1   58.29   12.30
  -6  -6   1   58.99   21.60
   6   6  -1   36.20   10.60
  -6   6   1   65.59   15.10
  -6   6   1   41.20   15.80
   6   6  -1   48.20   15.20
   6   6  -1   44.10   17.90
  -6   6   1   24.70   12.40
   6   6  -1   75.29   19.00
   6   6  -1   18.10   13.70
  -6   6   1   40.30   16.20
   6   6  -1   40.70    8.10
  -6   6   1   31.50   18.60
   6   6  -1   47.80   22.40
  -4  -6   1   36.60   16.00
   4  -6  -1   -0.30    5.70
  -4  -6   1    5.70    7.70
   4  -6  -1    4.30    4.00
  -4  -6   1   -0.10    4.90
   4  -6  -1    4.70    5.90
   4   6  -1   -0.40    5.80
   4   6  -1   -4.00    7.10
  -4   6   1   13.80    6.80
  -4   6   1    2.40    7.60
   4   6  -1    4.40    9.40
   4   6  -1    1.30    4.90
   4   6  -1    5.70    7.70
  -4   6   1    5.90    6.60
  -4   6   1   -0.30    6.00
  -4   6   1   -2.40    6.40
   4   6  -1    3.10    9.40
  -2  -6   1  679.23   57.09
  -2  -6   1  688.53   58.19
   2  -6  -1  655.03   56.29
  -2  -6   1  696.23   58.49
  -2  -6   1  625.74   61.59
   2  -6  -1  714.03   55.29
   2   6  -1  650.03   55.89
   2   6  -1  587.64   57.09
   2   6  -1  673.53   54.69
  -2   6   1  686.33   58.19
   2   6  -1  636.14   55.19
   2   6  -1  641.24   51.69
  -2   6   1  665.53   57.79
  -2   6   1  734.83   59.19
  -2   6   1  645.34   57.59
   0  -6   1  810.22   71.89
   0  -6  -1  874.61   68.19
   0  -6   1  924.21   74.29
   0  -6   1  869.01   70.59
   0  -6  -1  802.62   66.49
   0  -6   1  910.41   73.09
   0  -6  -1  809.92   67.69
   0   6   1  955.90   72.39
   0   6   1  854.41   70.39
   0   6   1  894.11   73.89
   0   6   1  969.80   73.39
   0   6  -1  873.91   67.89
   0   6  -1  738.53   64.69
   0   6   1  889.71   72.59
   0   6  -1  812.12   67.79
   0   6  -1  838.32   66.89
  -2  -6  -1   21.40   10.10
   2  -6   1   26.60    8.00
   2  -6   1   23.40    7.50
  -2  -6  -1   17.70    8.20
  -2  -6  -1   24.60    7.90
  -2  -6  -1   30.80    3.90
   2   6   1   29.20   10.10
  -2   6  -1   22.20    9.90
  -2   6  -1   26.40    9.30
   2   6   1   14.90    8.30
   2   6   1   30.20    8.50
  -4  -6  -1   24.80   14.30
  -4  -6  -1    5.40    8.30
  -4  -6  -1   20.00   11.50
   4  -6   1   12.70    8.00
   4  -6   1   11.30    8.50
   4  -6   1   18.30    6.80
  -4  -6  -1   28.80    7.80
  -4   6  -1   21.40   10.50
   4   6   1   19.40    5.60
   4   6   1    8.30   10.20
  -4   6  -1   12.30   11.50
   4   6   1   22.30   12.50
   4   6   1   12.10    7.70
   4   6   1   20.20   12.40
  -4   6  -1   17.30   11.50
   6  -6   1  179.48   31.40
   6  -6   1  128.39   36.40
   6  -6   1  224.38   36.80
  -6  -6  -1  142.59   32.10
  -6  -6  -1  142.29   21.60
  -6  -6  -1  184.68   24.20
   6  -6   1  138.79   21.80
  -6  -6  -1  203.58   38.90
  -6  -6  -1  170.98   27.50
   6   6   1  110.79   35.00
   6   6   1  175.88   36.90
  -6   6  -1  162.08   29.00
   6   6   1  127.19   32.80
  -6   6  -1  122.69   28.40
   6   6   1  168.48   28.60
  -6   6  -1  145.69   35.20
   6   6   1  154.58   30.00
  -6   6  -1  144.69   27.60
   6   6   1  188.08   21.20
   8  -6   1   21.70   20.90
   8  -6   1   52.89   17.40
  -8  -6  -1   87.79   28.60
   8  -6   1   51.29   16.60
   8  -6   1   43.60   13.30
  -8  -6  -1   54.49   16.10
  -8  -6  -1   66.99   17.70
  -8  -6  -1   71.69   17.50
   8   6   1   53.99   12.50
  -8   6  -1   58.89   24.00
   8   6   1   82.69   25.90
  -8   6  -1   43.40   24.00
   8   6   1   62.69   27.90
   8   6   1   48.90   28.90
   8   6   1   57.89   21.80
   8   6   1   50.79   18.60
  -8   6  -1   74.79   23.40
  10  -6   1   27.70   30.00
 -10  -6  -1   33.80   15.10
  10  -6   1   40.00   19.70
  10  -6   1   15.20   11.60
  10  -6   1   24.40   14.30
 -10  -6  -1   15.00   20.90
 -10   6  -1   21.60   18.20
  10   6   1   83.59   34.50
  10   6   1   43.60   20.50
 -10   6  -1   40.80   25.70
  10   6   1   31.00   27.70
 -10   6  -1   18.70   16.50
  11  -7  -1   49.40   33.10
  11  -7  -1    7.20   11.60
 -11  -7   1   22.70   19.90
 -11   7   1   13.20   21.00
  11   7  -1   28.20   19.50
 -11   7   1   -9.90    7.10
 -11   7   1   17.30   12.60
  11   7  -1   47.10   22.30
  11   7  -1   -9.10   15.50
   9  -7  -1   44.50   17.30
   9  -7  -1   64.59   15.80
   9  -7  -1   65.39   16.70
  -9  -7   1   55.29   14.50
   9  -7  -1   52.89   29.70
   9   7  -1   11.10   19.90
  -9   7   1   46.90   21.10
  -9   7   1   16.40   17.90
  -9   7   1   54.69   20.70
   9   7  -1   31.40   15.40
   9   7  -1  108.19   25.60
   9   7  -1   11.00   15.20
   7  -7  -1  455.75   53.99
   7  -7  -1  310.37   86.39
  -7  -7   1  389.66   41.40
  -7  -7   1  424.56   63.49
  -7  -7   1  400.96   41.40
   7  -7  -1  456.75   42.90
   7  -7  -1  419.26   43.50
  -7  -7   1  424.06   39.40
   7   7  -1  395.66   64.39
   7   7  -1  626.64   74.09
   7   7  -1  421.66   42.80
  -7   7   1  465.85   59.29
  -7   7   1  395.86   42.60
   7   7  -1  449.86   64.09
  -7   7   1  584.74   66.49
   7   7  -1  465.15   59.29
  -7   7   1  415.66   68.89
  -5  -7   1  169.88   33.70
   5  -7  -1  165.38   37.80
   5  -7  -1  137.59   23.60
   5  -7  -1  154.78   22.60
  -5  -7   1  162.28   20.90
   5  -7  -1  174.98   20.30
  -5  -7   1  158.08   29.70
  -5  -7   1  200.18   24.30
   5   7  -1  135.29   23.70
   5   7  -1  195.98   31.60
  -5   7   1  195.48   31.40
  -5   7   1  161.68   23.70
   5   7  -1  208.48   24.60
   5   7  -1  150.68   30.90
   5   7  -1  168.78   28.60
  -5   7   1  145.89   27.50
  -5   7   1  186.98   24.80
   5   7  -1  168.18   33.20
  -5   7   1  118.39   24.60
  -3  -7   1   19.40    5.10
  -3  -7   1   -1.40    5.20
   3  -7  -1    2.90    5.10
  -3  -7   1   16.30    6.70
  -3  -7   1   30.60   13.30
   3  -7  -1    3.80    3.00
   3  -7  -1   -2.10    4.00
   3   7  -1    1.20    5.30
  -3   7   1    8.80    7.80
   3   7  -1   13.00    6.30
   3   7  -1    3.00    7.30
  -3   7   1    4.10    7.50
  -3   7   1    3.70    5.90
  -3   7   1   12.20    7.00
   3   7  -1   13.80    8.00
   1  -7  -1  139.59   19.70
  -1  -7   1  117.09   16.40
  -1  -7   1  105.59   15.00
   1  -7  -1  139.99   19.40
   1  -7  -1  182.68   20.90
  -1  -7   1  153.38   18.40
  -1  -7   1  138.79   14.00
  -1   7   1  108.79   15.60
   1   7  -1  188.88   18.50
   1   7  -1  148.19   20.00
  -1   7   1  130.99   17.90
   1   7  -1  174.88   17.20
   1   7  -1  178.18   18.10
   1   7  -1  162.28   16.30
  -1   7   1  150.88   18.30
  -1   7   1  108.39   14.70
   1  -7   1  203.08   22.20
  -1  -7  -1  198.08   21.40
  -1  -7  -1  191.78   24.20
  -1  -7  -1  206.88   20.70
   1  -7   1  209.98   17.60
   1  -7   1  229.38   22.50
   1   7   1  221.28   23.40
  -1   7  -1  221.38   25.70
   1   7   1  181.48   19.20
  -1   7  -1  206.18   24.40
   1   7   1  250.97   28.40
   1   7   1  264.67   23.10
  -1   7  -1  181.58   23.40
  -3  -7  -1   45.20   14.60
  -3  -7  -1   37.80    6.20
   3  -7   1   25.10    9.60
  -3  -7  -1   43.80   12.60
   3  -7   1   31.60    9.90
  -3  -7  -1   52.79   14.50
   3   7   1   40.90   11.80
   3   7   1   39.80    6.20
   3   7   1   42.30   13.30
   3   7   1   22.40    8.90
  -3   7  -1   40.10   12.60
  -3   7  -1   39.20   12.70
   3   7   1   41.10   14.50
  -5  -7  -1   79.59   24.10
   5  -7   1   82.39   17.40
   5  -7   1   45.20   14.50
  -5  -7  -1   53.09   15.10
   5  -7   1   62.39   12.00
  -5  -7  -1   69.49   11.70
  -5  -7  -1   76.19   21.90
   5   7   1  107.59   26.70
   5   7   1   77.79   11.10
   5   7   1   51.29   14.70
   5   7   1   42.30   17.90
  -5   7  -1   50.49   17.00
   5   7   1   50.99   18.00
  -5   7  -1   49.60   20.90
  -5   7  -1   35.60   16.30
   7  -7   1    1.20    9.50
   7  -7   1   15.40    9.00
   7  -7   1   -1.50   15.00
  -7  -7  -1   38.20   19.70
  -7  -7  -1    6.70    7.50
   7  -7   1   24.60   12.50
  -7   7  -1   32.60   18.00
   7   7   1   10.80   19.00
  -7   7  -1    8.70   14.00
   7   7   1   15.70    6.40
   7   7   1  -13.50    6.80
  -7   7  -1   29.10   17.60
   7   7   1   46.20   19.50
   7   7   1   38.10   17.60
   7   7   1   32.00   15.60
   9  -7   1    8.90   11.30
  -9  -7  -1   23.20   19.40
  -9  -7  -1   26.70   12.70
   9  -7   1   32.90   24.50
  -9   7  -1    5.00   16.20
   9   7   1   -2.30   14.10
   9   7   1   13.50   18.90
   9   7   1   29.40   16.00
   9   7   1    4.00   11.50
  11  -7   1   -0.70   22.10
 -11  -7  -1   16.30   24.10
 -11  -7  -1   -6.00    6.50
  11  -7   1   -1.10   10.50
  11   7   1   20.70   22.50
 -11   7  -1    4.90   10.10
  11   7   1   -2.80   13.60
  11   7   1    4.00   15.60
 -11   7  -1    8.00   11.30
 -11   7  -1   65.29   31.60
  10  -8  -1    3.20   12.30
  10  -8  -1   17.00   27.00
  10  -8  -1   28.10   13.00
 -10  -8   1   10.30    8.90
  10  -8  -1   -9.10    7.50
 -10  -8   1   15.70   23.40
 -10   8   1   42.50   29.10
  10   8  -1   -1.50   11.40
  10   8  -1    7.00   17.60
 -10   8   1    5.00   12.00
  10   8  -1   -4.70   17.20
 -10   8   1   -1.10   11.40
  10   8  -1    0.00   17.10
  -8  -8   1   74.69   26.90
   8  -8  -1   66.09   21.10
   8  -8  -1   36.50   12.50
   8  -8  -1   39.40   26.70
   8  -8  -1   57.09   15.30
  -8  -8   1   62.29   15.70
  -8   8   1   39.00   14.00
  -8   8   1   33.70   17.80
   8   8  -1   43.60   13.20
   8   8  -1   94.89   31.50
   8   8  -1   50.39   18.80
   8   8  -1  130.39   35.90
  -8   8   1   43.40   20.30
   8   8  -1   31.40   16.70
  -8   8   1   55.79   28.80
   8   8  -1   25.00   20.00
  -6  -8   1  354.66   50.49
  -6  -8   1  308.17   32.40
   6  -8  -1  221.38   49.80
   6  -8  -1  346.87   43.60
   6  -8  -1  316.47   30.60
  -6  -8   1  255.17   50.89
   6  -8  -1  313.87   32.90
  -6  -8   1  414.56   35.90
  -6   8   1  302.77   39.00
   6   8  -1  317.87   32.40
  -6   8   1  307.37   58.29
  -6   8   1  327.87   34.60
   6   8  -1  308.67   46.60
   6   8  -1  339.57   53.69
  -6   8   1  304.07   46.50
   6   8  -1  268.07   36.80
  -6   8   1  285.47   43.30
   6   8  -1  263.87   47.80
  -4  -8   1   63.19   12.80
  -4  -8   1   51.19    9.60
   4  -8  -1   87.89   10.90
  -4  -8   1   81.49   22.70
  -4  -8   1   61.29   18.40
   4  -8  -1   75.09   13.90
   4  -8  -1   66.09   14.50
  -4   8   1   57.69   13.20
   4   8  -1  124.79   23.90
  -4   8   1   66.99   15.50
   4   8  -1   74.09   17.30
   4   8  -1   68.79   13.10
  -4   8   1   97.59   20.80
  -4   8   1   60.29   16.00
  -4   8   1   58.19   13.20
   4   8  -1   71.29   15.40
   4   8  -1   59.89   17.60
   2  -8  -1  250.27   27.00
   2  -8  -1  243.88   27.80
  -2  -8   1  269.67   26.70
  -2  -8   1  262.97   25.90
  -2  -8   1  250.67   27.20
   2   8  -1  249.78   32.50
  -2   8   1  217.98   27.30
   2   8  -1  287.47   28.80
   2   8  -1  282.87   23.60
   2   8  -1  320.37   28.00
   2   8  -1  274.77   22.70
  -2   8   1  268.27   27.60
   2   8  -1  277.67   27.20
  -2   8   1  282.37   28.30
  -2   8   1  252.57   27.20
   0  -8   1  410.96   34.10
   0  -8   1  355.56   35.50
   0  -8  -1  395.06   34.80
   0  -8  -1  316.67   32.10
   0  -8   1  424.56   38.60
   0  -8  -1  367.06   34.40
   0  -8   1  370.86   36.50
   0   8  -1  348.47   30.40
   0   8   1  462.35   36.90
   0   8  -1  366.46   34.40
   0   8  -1  364.56   33.00
   0   8   1  396.96   34.10
   0   8   1  406.46   33.60
   0   8   1  356.86   37.20
   0   8   1  395.36   36.60
   0   8   1  428.66   36.20
   0   8  -1  351.66   33.80
  -2  -8  -1  919.91   76.09
  -2  -8  -1  897.71   79.39
  -2  -8  -1  929.11   75.89
   2  -8   1  951.20   79.49
   2  -8   1 1041.00   80.89
   2   8   1  934.61   79.19
   2   8   1  895.91   82.29
   2   8   1  909.81   74.59
  -2   8  -1  890.91   76.49
  -2   8  -1  877.01   77.89
   2   8   1 1000.40   79.59
  -2   8  -1  810.02   76.19
   2   8   1  893.01   81.49
  -4  -8  -1  817.42   80.19
  -4  -8  -1  888.41   76.19
   4  -8   1  817.02   69.99
   4  -8   1  890.41   67.39
  -4  -8  -1  898.71   84.99
  -4  -8  -1  856.11   69.59
   4  -8   1  738.33   70.49
   4   8   1  675.63   74.79
  -4   8  -1  837.82   80.39
   4   8   1  764.12   73.69
  -4   8  -1  887.91   79.29
   4   8   1  745.63   68.59
   4   8   1  785.82   70.49
   6  -8   1  563.04   52.79
  -6  -8  -1  518.85   48.50
  -6  -8  -1  661.83   72.99
  -6  -8  -1  679.03   84.69
   6  -8   1  457.75   46.00
   6  -8   1  520.65   72.89
   6  -8   1  547.75   54.19
  -6  -8  -1  523.45   53.39
   6   8   1  587.24   67.79
   6   8   1  471.05   57.19
   6   8   1  533.55   68.09
  -6   8  -1  387.06   85.29
  -6   8  -1  497.05   66.89
   6   8   1  530.55   70.79
  -6   8  -1  626.64   70.49
   6   8   1  472.35   68.59
   6   8   1  557.14   43.40
   6   8   1  453.95   49.80
  -8  -8  -1  278.47   38.10
   8  -8   1  316.57   41.70
   8  -8   1  351.46   46.70
   8  -8   1  314.67   36.20
  -8  -8  -1  227.88   47.40
   8  -8   1  230.08   52.09
   8   8   1  260.37   47.10
   8   8   1  270.07   38.50
   8   8   1  219.38   39.00
   8   8   1  314.27   56.99
   8   8   1  265.77   26.50
  -8   8  -1  225.38   45.30
  -8   8  -1  222.68   61.49
   8   8   1  270.37   54.89
   8   8   1  266.47   49.99
  -8   8  -1  247.08   43.20
  10  -8   1  154.48   51.19
  10  -8   1  193.18   37.60
 -10  -8  -1  207.68   50.29
  10  -8   1  156.08   30.00
  10  -8   1  180.88   30.30
 -10  -8  -1  153.18   28.10
  10   8   1  170.08   54.49
 -10   8  -1   69.49   36.00
 -10   8  -1  150.88   37.50
 -10   8  -1  147.19   35.50
  10   8   1  232.18   67.79
  10   8   1  272.37   52.69
  10   8   1  154.88   35.70
 -11  -9   1   43.40   25.80
  11  -9  -1   28.20   29.90
 -11   9   1   72.09   26.50
 -11   9   1   80.39   25.20
  11   9  -1   30.90   19.60
  11   9  -1   76.49   35.70
  11   9  -1   85.59   31.60
 -11   9   1   88.29   41.60
  -9  -9   1   29.00   20.90
  -9  -9   1  128.89   20.40
   9  -9  -1   84.89   18.40
   9  -9  -1  113.89   41.60
   9   9  -1   36.60   17.30
   9   9  -1   67.19   22.80
  -9   9   1   34.50   21.80
  -9   9   1   73.29   25.30
   9   9  -1   78.59   29.90
   9   9  -1   53.49   26.80
  -7  -9   1  467.55   46.60
   7  -9  -1  540.05   50.29
   7  -9  -1  511.95   78.09
   7  -9  -1  540.05   63.39
   7  -9  -1  519.45   47.70
   7   9  -1  578.64   50.19
  -7   9   1  636.24   70.79
  -7   9   1  522.65   67.09
  -7   9   1  462.65   49.50
  -7   9   1  532.15   74.89
   7   9  -1  612.24   78.09
   7   9  -1  527.35   80.89
   7   9  -1  475.45   74.29
   7   9  -1  496.85   65.69
   7   9  -1  351.16   53.79
   5  -9  -1  416.46   38.30
  -5  -9   1  428.86   53.69
  -5  -9   1  400.46   35.90
   5  -9  -1  556.84   61.19
  -5  -9   1  351.56   63.09
   5  -9  -1  431.76   42.50
  -5  -9   1  444.06   39.50
   5   9  -1  501.45   61.59
   5   9  -1  458.35   57.09
  -5   9   1  387.66   45.50
   5   9  -1  473.75   42.50
   5   9  -1  410.16   44.50
   5   9  -1  399.66   52.39
  -5   9   1  434.06   49.80
  -5   9   1  283.67   45.00
  -5   9   1  326.67   37.30
  -5   9   1  448.46   41.40
   3  -9  -1  835.22   69.29
   3  -9  -1  770.62   66.59
  -3  -9   1  792.92   68.69
  -3  -9   1  792.22   67.19
  -3  -9   1  772.62   74.89
  -3   9   1  758.72   67.99
  -3   9   1  768.82   69.69
   3   9  -1  792.12   69.59
  -3   9   1  780.12   68.09
   3   9  -1  685.43   70.39
   3   9  -1  758.52   65.99
  -3   9   1  738.43   68.99
   3   9  -1  791.12   67.39
  -1  -9   1  212.88   25.60
  -1  -9   1  162.68   20.80
   1  -9  -1  168.88   22.80
  -1  -9   1  149.19   15.60
   1  -9  -1  196.08   24.30
   1  -9  -1  173.98   22.40
  -1   9   1  111.99   18.30
   1   9  -1  225.78   21.70
   1   9  -1  172.28   20.30
   1   9  -1  182.98   23.10
  -1   9   1  149.09   12.90
   1   9  -1  170.38   23.10
  -1   9   1  153.98   20.00
  -1   9   1  122.79   19.10
   1   9  -1  158.08   19.90
  -1  -9  -1  108.19   15.20
  -1  -9  -1   80.29   16.20
   1  -9   1  111.99   17.40
  -1  -9  -1  123.19   18.20
   1  -9   1  124.89   11.40
   1  -9   1  112.69   17.30
  -1   9  -1  106.69   17.40
   1   9   1  103.59   15.50
  -1   9  -1   95.49   17.40
   1   9   1  150.68   19.00
   1   9   1  107.39   19.10
   1   9   1  123.29   15.10
  -1   9  -1  112.89   17.70
   1   9   1  112.59   18.30
  -3  -9  -1  171.28   29.00
  -3  -9  -1  135.79   22.80
   3  -9   1  223.08   26.50
  -3  -9  -1  136.79   21.20
   3  -9   1  194.48   27.20
  -3   9  -1  191.58   26.80
   3   9   1  213.68   32.60
   3   9   1  211.78   27.00
   3   9   1  150.18   26.80
   3   9   1  159.88   15.20
   3   9   1  170.48   23.60
  -3   9  -1  111.59   23.60
  -3   9  -1  131.99   22.30
  -5  -9  -1   99.49   19.50
   5  -9   1  103.19   21.80
  -5  -9  -1   79.09   13.60
   5  -9   1   99.19   13.40
   5  -9   1   78.79   17.90
  -5  -9  -1  141.49   34.70
  -5  -9  -1   65.69   19.20
   5   9   1   82.29   24.60
  -5   9  -1   83.79   21.30
   5   9   1   72.69   24.30
  -5   9  -1   75.49   23.30
   5   9   1  102.59   19.60
   5   9   1   73.39   17.30
   7  -9   1  102.89   24.00
   7  -9   1   72.69   14.70
   7  -9   1   24.50   21.20
   7  -9   1   24.70   13.80
  -7  -9  -1   64.39   25.80
  -7  -9  -1   57.79   16.00
  -7  -9  -1   53.99   13.60
   7   9   1   93.39   20.10
  -7   9  -1   85.49   31.70
   7   9   1   93.29   26.30
   7   9   1   96.19   28.30
  -7   9  -1   43.70   18.30
   7   9   1   72.19   21.20
  -7   9  -1   23.80   17.20
   7   9   1   89.49   29.30
   9  -9   1    3.20    8.80
  -9  -9  -1   -5.80    7.10
  -9  -9  -1   27.60   20.10
   9  -9   1    6.70   10.60
   9  -9   1   28.50   25.80
   9   9   1   -9.80    7.90
   9   9   1   25.60   22.50
  -9   9  -1    5.10   12.70
   9   9   1    3.20   12.70
  -9   9  -1   -8.00   11.20
  -9   9  -1    8.50   13.50
   9   9   1   -1.00   15.80
 -11  -9  -1   11.70   22.20
  11  -9   1   64.19   38.10
 -11  -9  -1   55.19   16.50
  11   9   1   28.90   26.60
  11   9   1   15.20   16.80
 -11   9  -1   56.69   38.10
 -11   9  -1   57.89   25.20
 -11   9  -1   86.89   29.10
  11   9   1  107.19   34.60
  10 -10  -1   14.50   21.50
  10 -10  -1   39.30   18.70
  10 -10  -1   87.99   19.20
 -10 -10   1   61.49   29.20
 -10 -10   1   56.59   15.70
  10  10  -1   34.30   18.80
  10  10  -1   63.79   26.40
 -10  10   1   63.39   23.90
  10  10  -1   15.90   24.50
  10  10  -1   31.70   23.10
 -10  10   1   15.80   19.90
 -10  10   1    5.60   12.50
  10  10  -1   10.90   14.20
  -8 -10   1  234.08   32.60
   8 -10  -1  234.68   53.29
  -8 -10   1  236.28   45.30
   8 -10  -1  231.18   29.40
   8 -10  -1  241.48   32.10
   8  10  -1  109.89   38.20
  -8  10   1  183.38   48.40
   8  10  -1  213.58   47.70
  -8  10   1  270.27   45.10
   8  10  -1  260.27   42.70
  -8  10   1  195.78   49.50
   8  10  -1  193.48   33.80
   8  10  -1  216.08   30.70
   8  10  -1  262.77   46.90
   6 -10  -1  593.54   85.69
  -6 -10   1  579.34   55.29
   6 -10  -1  626.54   53.59
  -6 -10   1  552.44   52.29
   6 -10  -1  610.64   62.29
   6 -10  -1  661.33   58.39
  -6 -10   1  655.33   74.79
   6  10  -1  619.44   57.19
   6  10  -1  645.54   88.99
  -6  10   1  630.54   58.09
   6  10  -1  575.24   71.09
   6  10  -1  597.64   61.09
   6  10  -1  649.93   76.99
  -6  10   1  586.74   54.19
  -6  10   1  617.84   63.09
  -4 -10   1  349.57   52.29
   4 -10  -1  326.87   41.50
   4 -10  -1  399.26   36.90
  -4 -10   1  321.07   43.00
  -4 -10   1  374.46   37.50
   4  10  -1  306.37   46.40
  -4  10   1  426.86   48.80
   4  10  -1  363.16   45.70
  -4  10   1  363.26   46.10
   4  10  -1  371.76   35.90
  -4  10   1  436.76   40.70
  -4  10   1  352.56   38.50
   4  10  -1  363.56   37.80
   2 -10  -1   36.10   10.30
  -2 -10   1   15.90    6.70
  -2 -10   1    6.60    7.10
   2 -10  -1   41.70   11.40
  -2 -10   1   30.30    9.70
   2  10  -1   38.30    7.60
   2  10  -1   18.60    7.70
  -2  10   1   22.90    9.50
   2  10  -1   21.80    9.60
  -2  10   1   11.90    7.00
   2  10  -1   50.99   12.90
  -2  10   1   13.90    7.90
  -2  10   1   25.90    9.60
   2  10  -1   44.90   10.90
   0 -10  -1 1398.26  113.49
   0 -10   1 1426.26  113.89
   0 -10  -1 1273.27  110.59
   0 -10  -1 1374.86  113.39
   0 -10   1 1231.88  109.39
   0 -10   1 1286.07  111.09
   0  10   1 1367.06  107.19
   0  10   1 1388.66  110.69
   0  10  -1 1419.16  113.39
   0  10  -1 1444.56  113.19
   0  10  -1 1354.26  111.39
   0  10   1 1364.46  109.99
   0  10   1 1365.36  107.29
   0  10   1 1484.75  111.79
   0  10  -1 1324.47  108.09
   0  10   1 1284.17  112.19
   2 -10   1  530.15   46.20
  -2 -10  -1  579.94   50.39
   2 -10   1  473.45   46.70
  -2  10  -1  503.75   51.89
  -2  10  -1  492.15   50.29
   2  10   1  454.35   44.60
   2  10   1  475.75   48.40
   2  10   1  536.45   46.10
   2  10   1  478.55   41.10
   2  10   1  478.05   48.80
  -2  10  -1  558.34   51.69
  -4 -10  -1  153.18   31.40
   4 -10   1  123.19   12.10
  -4 -10  -1  103.49   12.10
  -4 -10  -1  124.99   24.00
  -4 -10  -1  137.39   21.40
   4 -10   1   86.69   19.90
   4 -10   1  138.49   21.90
  -4  10  -1   78.89   19.80
   4  10   1  113.19   20.50
   4  10   1  138.29   28.50
  -4  10  -1  114.09   21.90
   4  10   1  144.09   27.10
  -4  10  -1  113.69   24.10
   4  10   1  128.89   21.40
  -6 -10  -1  302.67   47.30
   6 -10   1  296.87   43.00
   6 -10   1  305.37   30.00
   6 -10   1  344.27   41.70
  -6 -10  -1  288.37   28.50
   6  10   1  341.37   53.29
  -6  10  -1  268.07   47.20
   6  10   1  290.27   49.00
   6  10   1  327.07   40.30
   6  10   1  326.97   42.30
  -6  10  -1  333.57   41.50
  -6  10  -1  241.58   42.20
  -6  10  -1  259.67   51.99
   6  10   1  304.37   48.50
  -8 -10  -1   14.40   10.50
  -8 -10  -1    7.20   15.70
   8 -10   1   50.99   30.50
   8 -10   1    9.90   11.40
   8 -10   1   28.60   11.10
   8  10   1   14.10   13.50
   8  10   1   26.40   19.10
  -8  10  -1  -11.50    8.90
  -8  10  -1   60.99   35.10
   8  10   1   42.70   22.90
   8  10   1   36.60   13.50
  -8  10  -1   37.40   21.00
   8  10   1   34.70   15.70
   8  10   1   29.40   20.20
  10 -10   1   35.50   29.20
 -10 -10  -1   66.89   17.50
  10  10   1   65.29   25.90
  10  10   1   39.60   27.70
  10  10   1   47.00   18.80
 -10  10  -1   17.70   18.90
 -10  10  -1   73.49   26.70
 -10  10  -1   86.99   34.50
  10  10   1   63.29   27.30
 -11 -11   1   34.60   23.60
  11 -11  -1   12.90   23.60
 -11  11   1   35.00   24.50
 -11  11   1   17.10   16.30
  11  11  -1   28.80   28.30
  11  11  -1   12.00   21.80
 -11  11   1   33.20   16.90
  -9 -11   1  -10.30    4.50
   9 -11  -1    8.10   10.30
   9 -11  -1    3.60    7.90
  -9 -11   1    9.40   18.00
   9 -11  -1   -6.20   18.00
   9 -11  -1  -10.80    6.10
  -9  11   1    4.60   13.80
   9  11  -1    5.20   12.90
  -9  11   1   -5.70   13.10
   9  11  -1   -0.10   13.10
  -9  11   1   16.30   15.30
  -7 -11   1  111.59   30.00
  -7 -11   1  101.29   19.90
   7 -11  -1  152.28   29.80
   7 -11  -1  138.39   23.40
   7 -11  -1  131.79   18.60
   7 -11  -1   92.99   33.60
   7  11  -1   99.79   27.50
   7  11  -1  109.19   30.70
  -7  11   1  115.49   23.00
   7  11  -1  183.58   25.20
  -7  11   1  140.39   38.40
  -7  11   1  130.69   31.00
   7  11  -1  104.69   24.00
  -7  11   1  162.48   34.00
   7  11  -1   81.89   28.20
   5 -11  -1  191.98   18.10
  -5 -11   1  182.78   27.10
  -5 -11   1  195.78   21.70
  -5 -11   1  204.18   33.10
   5 -11  -1  153.28   29.60
   5 -11  -1  197.38   27.70
  -5 -11   1  236.08   43.40
  -5  11   1  144.79   26.10
   5  11  -1  219.98   39.50
  -5  11   1  225.28   28.30
   5  11  -1  193.88   36.70
  -5  11   1  218.58   35.40
   5  11  -1  191.48   33.60
   5  11  -1  193.48   26.80
  -5  11   1  203.48   31.40
  -5  11   1  154.78   29.30
   5  11  -1  204.58   30.30
  -3 -11   1  428.76   42.50
  -3 -11   1  460.65   42.40
   3 -11  -1  486.75   44.00
   3 -11  -1  457.85   45.50
  -3 -11   1  405.16   54.29
   3  11  -1  442.16   53.59
   3  11  -1  467.85   43.00
  -3  11   1  432.16   43.40
  -3  11   1  431.06   45.00
   3  11  -1  443.16   45.90
  -3  11   1  498.45   46.10
   3  11  -1  399.56   42.40
  -3  11   1  373.26   41.60
   1 -11  -1   55.09   14.30
  -1 -11   1   79.29   15.70
  -1 -11   1   66.79   11.40
   1 -11  -1   70.79   14.20
  -1 -11   1   75.49   15.30
   1 -11  -1   35.30   10.80
   1  11  -1   73.19   12.30
  -1  11   1   58.39    7.70
  -1  11   1   73.99   12.10
  -1  11   1   52.89   13.60
   1  11  -1   80.39   14.70
   1  11  -1   64.79   11.60
  -1  11   1   62.79   15.20
  -1  11   1   65.99   14.50
   1  11  -1   52.79   13.80
   1  11  -1   70.59   14.10
   1 -11   1  507.95   45.00
  -1 -11  -1  549.74   52.09
  -1 -11  -1  502.35   50.19
   1 -11   1  512.05   44.90
   1  11   1  453.85   37.60
   1  11   1  425.26   45.60
   1  11   1  481.85   44.40
  -1  11  -1  541.15   51.09
  -1  11  -1  650.03   63.19
   1  11   1  408.86   44.50
   1  11   1  502.65   41.80
   1  11   1  469.95   41.80
  -1  11  -1  509.85   51.19
  -3 -11  -1  410.36   40.70
  -3 -11  -1  358.66   49.99
   3 -11   1  384.46   39.70
  -3 -11  -1  419.66   40.30
   3 -11   1  356.86   37.30
   3  11   1  348.47   47.60
  -3  11  -1  376.76   47.20
   3  11   1  378.36   37.70
  -3  11  -1  380.06   41.10
  -3  11  -1  370.26   48.20
   3  11   1  356.86   30.90
   3  11   1  385.86   37.90
   3  11   1  398.26   47.70
   5 -11   1  540.15   50.09
  -5 -11  -1  545.65   45.00
   5 -11   1  505.15   42.40
  -5 -11  -1  588.94   58.89
   5 -11   1  531.05   52.59
  -5 -11  -1  516.35   52.19
  -5 -11  -1  453.35   67.39
  -5  11  -1  590.54   69.29
  -5  11  -1  505.75   69.49
   5  11   1  488.35   50.29
  -5  11  -1  491.85   53.19
   5  11   1  439.66   60.49
   5  11   1  419.26   47.50
  -7 -11  -1  219.88   43.60
   7 -11   1  194.78   47.90
   7 -11   1  234.58   27.60
   7 -11   1  203.68   35.40
   7 -11   1  252.57   35.30
  -7 -11  -1  313.37   38.00
   7  11   1  257.97   46.40
   7  11   1  270.27   36.90
   7  11   1  214.98   46.40
  -7  11  -1  275.07   38.50
  -7  11  -1  208.98   43.00
   7  11   1  212.98   42.40
  -7  11  -1  188.58   45.30
   7  11   1  316.07   43.30
  -7  11  -1  212.18   40.30
   9 -11   1  124.39   29.40
  -9 -11  -1   69.89   28.60
  -9 -11  -1  129.69   24.90
   9 -11   1  113.09   20.30
   9 -11   1   90.39   40.00
   9 -11   1  129.09   25.90
  -9  11  -1  127.99   37.20
  -9  11  -1  182.28   40.70
   9  11   1   70.69   26.80
  -9  11  -1   56.49   29.70
   9  11   1  209.58   44.20
   9  11   1  207.38   46.40
 -11 -11  -1   70.29   18.20
 -11 -11  -1   23.30   23.20
  11 -11   1  -23.80   14.10
 -11  11  -1   27.30   17.70
  11  11   1  108.69   40.70
 -11  11  -1   54.89   34.40
  11  11   1   13.20   16.80
 -11  11  -1   77.39   29.60
  10 -12  -1   54.19   37.10
 -10 -12   1   50.59   24.90
 -10 -12   1   58.39   16.00
 -10  12   1   81.79   27.20
  10  12  -1   88.59   25.70
  10  12  -1   63.29   30.50
  10  12  -1   40.30   32.90
 -10  12   1   50.19   28.40
 -10  12   1   59.79   25.60
  -8 -12   1  105.09   20.30
  -8 -12   1   85.69   28.20
   8 -12  -1   77.59   32.90
   8 -12  -1  102.99   17.00
   8 -12  -1   82.09   32.30
  -8  12   1   48.80   28.00
  -8  12   1   58.09   23.40
   8  12  -1  104.49   26.90
   8  12  -1   99.59   25.70
  -8  12   1   61.29   24.80
   8  12  -1   38.70   24.80
   8  12  -1   80.49   28.60
   6 -12  -1  119.19   17.60
   6 -12  -1  129.99   22.80
  -6 -12   1  137.89   19.30
   6 -12  -1  142.09   28.10
  -6 -12   1  139.99   30.50
  -6 -12   1  166.68   26.00
   6  12  -1  146.89   31.20
   6  12  -1  135.99   29.50
  -6  12   1  221.08   38.00
  -6  12   1  181.58   34.50
   6  12  -1  109.79   20.00
  -6  12   1  134.09   25.50
   6  12  -1  102.29   30.20
   6  12  -1  141.49   33.20
   4 -12  -1  517.55   51.69
   4 -12  -1  577.84   55.49
  -4 -12   1  566.54   52.59
  -4 -12   1  558.64   80.49
  -4 -12   1  517.95   53.09
   4  12  -1  597.14   60.49
  -4  12   1  567.94   53.99
   4  12  -1  539.05   56.69
   4  12  -1  546.45   51.29
  -4  12   1  470.85   52.09
  -4  12   1  495.15   55.99
  -4  12   1  664.33   58.49
   4  12  -1  548.55   52.99
   2 -12  -1   90.79   17.90
  -2 -12   1   86.69   19.10
  -2 -12   1  106.39   19.20
   2 -12  -1  112.89   18.70
  -2 -12   1  118.99   20.80
   2  12  -1   96.89   16.50
  -2  12   1  116.39   21.00
   2  12  -1  101.59   20.30
   2  12  -1   72.09   17.10
  -2  12   1  124.09   18.20
   2  12  -1   97.39   15.80
  -2  12   1  112.69   20.00
   2  12  -1   95.99   14.10
  -2  12   1  125.49   21.30
   0 -12   1  207.28   28.20
   0 -12  -1  233.88   31.60
   0 -12  -1  225.48   32.10
   0 -12  -1  264.17   26.80
   0 -12   1  231.98   24.70
   0 -12   1  266.27   33.80
   0  12   1  226.98   27.30
   0  12   1  254.07   30.10
   0  12  -1  304.67   34.10
   0  12   1  227.68   21.60
   0  12  -1  240.48   23.20
   0  12  -1  249.28   29.90
   0  12   1  248.28   32.10
   0  12  -1  233.08   30.70
   0  12   1  211.98   21.50
   0  12  -1  204.48   26.50
   0  12   1  201.58   26.40
  -2 -12  -1  136.69   21.80
   2 -12   1  160.88   22.90
  -2 -12  -1  121.39   19.80
  -2 -12  -1  123.99   23.10
   2 -12   1  139.39   22.50
  -2  12  -1  125.49   22.60
   2  12   1  128.89   19.70
  -2  12  -1  134.49   23.10
   2  12   1  153.68   18.00
  -2  12  -1  153.98   26.20
   2  12   1  162.98   26.30
   2  12   1  168.48   27.40
   2  12   1  144.09   26.10
   4 -12   1   33.90   12.70
  -4 -12  -1   38.60   12.80
  -4 -12  -1   36.40   13.30
   4 -12   1   59.99   14.60
   4  12   1   43.00   13.10
  -4  12  -1   28.90   15.00
   4  12   1   31.00   12.00
   4  12   1   43.70   16.70
  -4  12  -1   66.59   17.20
  -4  12  -1   36.50   16.10
   4  12   1   33.40   16.10
   6 -12   1    1.40    8.10
  -6 -12  -1   -0.50    8.10
   6 -12   1    7.20    9.30
  -6 -12  -1    4.30   10.40
   6 -12   1    7.90    5.30
  -6  12  -1   18.20   15.10
  -6  12  -1    2.60   15.10
  -6  12  -1    1.60   11.40
  -6  12  -1   -5.60    6.20
   6  12   1   14.80   15.30
   6  12   1    1.40    9.30
   6  12   1   -8.70    7.90
   6  12   1    9.20   13.50
   6  12   1   -0.80    8.30
   8 -12   1   -1.40   17.50
   8 -12   1    7.90    7.20
   8 -12   1    6.10   10.60
  -8 -12  -1    6.90    9.30
   8  12   1   -3.00    8.50
  -8  12  -1   -9.80   10.30
  -8  12  -1   10.00   13.60
  -8  12  -1   18.10   18.80
   8  12   1  -10.90   13.20
 -10 -12  -1  121.39   36.30
  10 -12   1   72.69   39.30
 -10 -12  -1   73.99   19.70
 -10  12  -1   49.50   31.00
  10  12   1   78.59   25.50
 -10  12  -1   55.49   22.50
 -10  12  -1   50.29   25.00
  10  12   1   53.39   27.50
 -11 -13   1    5.90   17.60
  11 -13  -1   -8.30   17.30
 -11  13   1   14.80   17.50
  11  13  -1   56.79   29.70
 -11  13   1   41.90   23.00
  11  13  -1   33.50   19.10
 -11  13   1   22.90   16.40
  -9 -13   1   -1.00    7.30
   9 -13  -1   -7.20    7.10
   9 -13  -1  -17.40   15.40
  -9 -13   1   25.60   18.80
  -9  13   1   13.50   17.10
  -9  13   1   30.30   22.90
  -9  13   1   -0.40   12.90
   9  13  -1   18.40   19.90
   9  13  -1    2.30   11.00
   9  13  -1    5.40   12.80
   7 -13  -1   14.60   18.10
  -7 -13   1   58.99   15.90
   7 -13  -1   10.80    9.20
  -7 -13   1   35.80   17.40
   7 -13  -1   25.60    8.00
  -7  13   1   34.80   32.90
   7  13  -1   13.30   16.00
  -7  13   1    8.40   19.10
   7  13  -1   15.90   11.00
   7  13  -1   16.30   15.10
   7  13  -1   19.60   12.40
   7  13  -1   41.90   17.30
  -7  13   1   29.70   19.90
   5 -13  -1    8.30   10.10
  -5 -13   1   -3.00    6.40
   5 -13  -1    7.40    8.60
  -5 -13   1   -6.40    7.60
   5  13  -1    1.80    9.10
  -5  13   1   -2.50    9.60
  -5  13   1    3.90   11.30
   5  13  -1   27.20   18.60
   5  13  -1   -3.90    6.30
   5  13  -1   10.70   13.50
  -5  13   1  -12.80    4.70
   5  13  -1   14.10   13.00
  -3 -13   1   59.29   14.90
   3 -13  -1   55.59   15.90
  -3 -13   1   41.90   13.30
   3 -13  -1   23.50   12.40
  -3 -13   1   49.40   12.10
   3  13  -1    1.10    9.10
   3  13  -1   27.10   13.80
  -3  13   1   30.20   12.90
   3  13  -1   42.20   12.10
   3  13  -1   22.70    9.70
   3  13  -1   41.40    7.50
  -3  13   1   61.09   13.70
  -3  13   1   20.50   10.70
  -3  13   1   36.30   15.30
  -1 -13   1   17.20    9.30
   1 -13  -1   23.10   10.40
  -1 -13   1   17.60    8.50
   1 -13  -1   -3.80    6.30
  -1 -13   1    7.50    5.90
   1 -13  -1   23.50    8.60
  -1  13   1   12.40    7.70
   1  13  -1   14.00    8.00
   1  13  -1    8.80    6.90
   1  13  -1    2.10    5.50
   1  13  -1   11.30    8.00
  -1  13   1   14.50    4.10
  -1  13   1    4.10    7.60
  -1  13   1    5.80    5.10
  -1  13   1    4.90    7.30
   1  13  -1   16.50    9.10
  -1 -13  -1   28.90   11.60
   1 -13   1   12.00    8.30
   1 -13   1   25.30    9.00
  -1 -13  -1    0.80    8.10
   1  13   1   19.50    7.20
   1  13   1    9.50    6.50
  -1  13  -1   30.70   12.70
  -1  13  -1   18.20    9.80
   1  13   1   11.40    7.80
  -1  13  -1    9.00    8.40
   1  13   1    5.30    6.80
   1  13   1   13.90    3.70
   1  13   1    6.50    6.70
  -3 -13  -1  129.99   27.90
  -3 -13  -1  128.59   21.90
   3 -13   1  125.39   21.00
  -3 -13  -1   79.99   19.00
   3  13   1  102.99   13.60
   3  13   1   95.89   24.00
  -3  13  -1  115.49   25.40
  -3  13  -1  145.69   25.70
   3  13   1  127.59   26.50
   3  13   1  147.59   21.80
   3  13   1  123.49   20.80
  -3  13  -1  115.79   22.50
  -5 -13  -1   29.10   15.50
  -5 -13  -1   13.50   10.70
   5 -13   1    8.00    8.60
  -5 -13  -1    5.60   14.30
   5 -13   1    6.20    8.00
   5  13   1   27.00   17.20
   5  13   1    6.30   10.00
  -5  13  -1   19.00   12.10
   5  13   1   -7.30    8.00
  -5  13  -1   21.20   14.80
   5  13   1   23.90   11.50
  -5  13  -1   19.30   13.60
  -7 -13  -1  154.38   36.10
   7 -13   1  177.48   21.60
  -7 -13  -1  222.68   32.90
   7 -13   1  152.28   47.00
   7  13   1  179.58   39.10
   7  13   1  195.58   33.30
  -7  13  -1  256.67   38.10
   7  13   1  203.78   43.60
  -7  13  -1  120.29   39.00
  -7  13  -1  159.78   36.70
   7  13   1  224.98   33.00
   7  13   1  192.88   42.40
   9 -13   1   -7.70   14.40
  -9 -13  -1   -5.40    7.80
  -9 -13  -1   18.90   17.70
  -9  13  -1    3.40   15.30
   9  13   1   30.40   22.70
   9  13   1   34.80   17.30
  -9  13  -1   -4.40   11.40
   9  13   1   49.90   25.60
   9  13   1   20.50   15.10
  -9  13  -1   39.30   20.50
 -10 -14   1   46.30   25.50
 -10 -14   1   48.80   16.10
  10 -14  -1   17.00   28.60
 -10  14   1   16.20   16.00
 -10  14   1   35.50   21.50
  10  14  -1   82.99   27.00
  10  14  -1   46.50   27.30
 -10  14   1   48.50   30.10
  -8 -14   1  102.79   29.60
  -8 -14   1   98.09   21.70
   8 -14  -1   75.99   32.40
   8 -14  -1  138.09   30.50
   8  14  -1   69.89   27.90
   8  14  -1   81.79   22.60
  -8  14   1  134.59   34.60
  -8  14   1   43.80   26.80
   8  14  -1  116.59   35.10
  -8  14   1  124.49   35.10
   6 -14  -1   61.59   16.20
  -6 -14   1   43.00   15.10
   6  14  -1   53.49   16.60
   6  14  -1  112.49   31.50
  -6  14   1   56.89   22.40
  -6  14   1   65.39   17.90
   6  14  -1   73.09   24.20
   6  14  -1   70.99   16.40
  -6  14   1   38.00   19.20
   6  14  -1   46.80   21.30
  -4 -14   1  387.66   39.10
   4 -14  -1  265.97   39.80
  -4 -14   1  400.96   58.09
   4 -14  -1  344.77   40.50
   4  14  -1  319.27   39.50
   4  14  -1  273.87   42.60
   4  14  -1  337.67   49.50
  -4  14   1  237.38   53.09
  -4  14   1  326.57   43.00
  -4  14   1  331.47   49.10
   4  14  -1  293.17   37.20
  -4  14   1  374.96   44.20
  -2 -14   1  307.07   41.20
  -2 -14   1  295.37   38.80
   2 -14  -1  331.87   40.30
  -2  14   1  341.87   41.30
   2  14  -1  317.87   38.50
  -2  14   1  397.96   44.20
   2  14  -1  330.77   33.50
   2  14  -1  322.07   31.80
  -2  14   1  280.47   37.60
   2  14  -1  436.36   52.79
   2  14  -1  266.47   39.10
  -2  14   1  302.27   32.40
   0 -14  -1  242.58   32.70
   0 -14   1  296.37   36.40
   0 -14   1  304.27   31.30
   0 -14  -1  330.57   39.40
   0 -14  -1  303.17   37.90
   0 -14   1  280.67   38.40
   0  14   1  312.17   31.80
   0  14  -1  259.17   26.60
   0  14  -1  346.77   39.90
   0  14  -1  286.07   37.00
   0  14   1  271.47   27.00
   0  14  -1  304.27   35.70
   0  14   1  288.67   35.40
   0  14   1  329.07   38.80
   0  14   1  289.07   38.40
   0  14  -1  283.87   30.20
  -2 -14  -1  521.15   55.09
  -2 -14  -1  531.65   53.39
   2 -14   1  503.15   51.69
  -2  14  -1  538.85   54.29
  -2  14  -1  590.44   57.29
   2  14   1  544.95   51.79
   2  14   1  558.44   47.30
  -2  14  -1  506.65   53.19
   2  14   1  582.84   71.69
   2  14   1  562.94   56.49
   2  14   1  495.15   48.90
   4 -14   1   13.60   10.10
  -4 -14  -1    5.40    9.10
  -4 -14  -1   -4.40    8.10
  -4 -14  -1    2.10   13.20
   4 -14   1   26.00   12.10
  -4  14  -1   -1.00   10.80
  -4  14  -1   21.00   13.70
  -4  14  -1   23.00   11.90
   4  14   1    9.00    9.50
   4  14   1   24.40   14.10
   4  14   1   14.30    9.30
   4  14   1   36.40   16.80
   6 -14   1   40.10   14.60
  -6 -14  -1   41.50   17.00
  -6 -14  -1   40.50   14.80
   6  14   1   68.99   19.10
  -6  14  -1   44.30   20.70
   6  14   1   53.29   16.80
  -6  14  -1   62.39   22.00
   6  14   1   69.99   24.20
  -6  14  -1   35.80   14.70
   6  14   1   60.89   24.40
   6  14   1   22.50   18.00
   8 -14   1   39.80   20.10
  -8 -14  -1   38.60   19.50
   8 -14   1   29.60   13.80
   8 -14   1   16.10   21.70
  -8 -14  -1   27.00   13.70
  -8  14  -1   66.39   27.90
  -8  14  -1   29.70   18.10
   8  14   1    7.60   16.30
   8  14   1   32.50   15.30
 -10 -14  -1    7.70   10.10
  10 -14   1  -14.00   21.60
 -10 -14  -1   -2.70   17.30
 -10  14  -1   19.50   15.30
  10  14   1    1.60   16.80
  10  14   1    8.40   15.50
 -10  14  -1   14.20   18.10
  -9 -15   1   21.70   12.30
  -9 -15   1   23.50   19.30
   9 -15  -1   13.70   29.00
   9  15  -1   19.10   15.80
  -9  15   1   13.90   21.50
   9  15  -1    8.00   18.70
  -9  15   1   17.10   16.80
  -9  15   1    6.90   14.30
   9  15  -1   41.10   22.70
   9  15  -1   17.70   15.00
  -7 -15   1   58.59   17.80
   7 -15  -1   97.69   29.20
   7 -15  -1   88.99   35.70
  -7 -15   1   60.29   21.90
   7  15  -1   88.59   34.60
  -7  15   1   92.89   28.70
  -7  15   1   87.79   26.40
   7  15  -1   71.09   17.50
   7  15  -1   84.49   23.30
   7  15  -1  141.79   36.20
  -5 -15   1  103.09   22.30
   5 -15  -1   86.39   20.30
  -5 -15   1  105.99   22.40
   5 -15  -1  127.39   26.40
   5  15  -1   73.79   18.50
  -5  15   1   69.99   22.00
  -5  15   1   63.19   22.80
   5  15  -1   86.69   24.00
   5  15  -1  106.59   29.90
  -5  15   1   91.99   22.30
   5  15  -1  107.19   29.10
  -3 -15   1  230.48   40.90
  -3 -15   1  203.48   38.60
  -3 -15   1  192.08   27.00
  -3 -15   1  181.28   32.20
   3 -15  -1  269.87   37.40
   3 -15  -1  254.37   33.90
  -3  15   1  223.18   33.60
   3  15  -1  194.88   33.70
   3  15  -1  210.88   23.00
   3  15  -1  253.47   33.00
  -3  15   1  242.48   32.60
   3  15  -1  235.48   36.70
   3  15  -1  229.08   30.40
  -3  15   1  197.88   32.50
   1 -15  -1  340.57   42.40
   1 -15  -1  244.48   35.50
  -1 -15   1  273.37   28.80
  -1 -15   1  288.07   38.30
  -1 -15   1  256.27   36.30
  -1  15   1  275.87   36.50
  -1  15   1  323.57   41.10
   1  15  -1  277.27   29.60
   1  15  -1  313.17   32.60
   1  15  -1  380.06   44.60
   1  15  -1  320.37   39.60
  -1  15   1  268.97   24.00
   1  15  -1  275.57   37.20
  -1  15   1  273.97   28.20
  -1  15   1  255.47   34.90
  -1 -15  -1   35.00   13.40
  -1 -15  -1   44.10   15.70
   1 -15   1   37.40   13.00
   1 -15   1   12.90    8.50
  -1  15  -1   38.10   14.50
   1  15   1   25.80    5.40
   1  15   1   34.30   15.70
  -1  15  -1   31.50   12.20
   1  15   1   31.40    8.90
  -1  15  -1   30.20   13.50
   1  15   1   20.50   11.50
   1  15   1   24.60    9.50
   1  15   1   30.50   11.10
   3 -15   1  246.98   36.80
   3 -15   1  301.07   38.10
  -3 -15  -1  296.47   36.00
  -3  15  -1  263.27   37.70
   3  15   1  284.77   36.20
   3  15   1  285.77   38.10
   3  15   1  240.98   42.40
  -3  15  -1  243.38   38.60
   3  15   1  334.17   28.70
  -5 -15  -1   68.59   19.60
  -5 -15  -1   83.39   19.90
   5 -15   1   58.69   16.00
   5 -15   1   57.89   18.50
   5  15   1    7.80   14.00
  -5  15  -1   87.99   21.30
  -5  15  -1  131.19   32.00
   5  15   1   36.40   16.20
  -5  15  -1   42.00   18.50
   5  15   1   40.90   20.20
   5  15   1   42.10   14.50
  -7 -15  -1  131.39   26.00
  -7 -15  -1  181.88   35.90
   7 -15   1  164.68   28.80
  -7  15  -1  203.68   41.70
   7  15   1  117.09   36.10
  -7  15  -1  121.69   38.70
   7  15   1   97.89   47.50
  -7  15  -1  134.59   37.90
   7  15   1  124.99   28.70
   7  15   1  255.87   35.00
  -9 -15  -1  141.39   35.50
  -9 -15  -1  130.19   26.80
   9 -15   1   91.39   40.20
  -9  15  -1  121.29   35.10
  -9  15  -1   73.59   28.50
   9  15   1  121.89   30.90
   9  15   1  103.39   42.80
   9  15   1   67.09   30.60
  -9  15  -1  100.39   39.40
 -10 -16   1   13.40   11.90
  10 -16  -1   53.79   44.90
 -10 -16   1   18.80   20.90
 -10  16   1   10.60   23.70
 -10  16   1   41.80   22.90
 -10  16   1   29.60   20.90
  10  16  -1    1.90   19.40
  -8 -16   1   63.29   18.80
  -8 -16   1   96.79   28.10
   8 -16  -1   84.49   22.10
   8 -16  -1   34.40   27.80
   8  16  -1  100.39   27.80
  -8  16   1  121.79   35.60
  -8  16   1   58.69   26.30
  -8  16   1   59.09   32.80
   8  16  -1   90.49   33.00
  -6 -16   1  120.79   27.20
  -6 -16   1  116.29   25.20
   6  16  -1   56.79   26.10
   6  16  -1   66.89   16.80
  -6  16   1   39.50   21.40
  -6  16   1   61.59   18.90
   6  16  -1   70.89   20.30
   6  16  -1   86.09   27.40
  -6  16   1   87.59   25.60
  -4 -16   1  344.37   46.80
  -4 -16   1  412.36   42.20
   4 -16  -1  386.26   48.50
   4 -16  -1  373.66   44.80
   4  16  -1  308.67   42.10
  -4  16   1  503.55   55.79
   4  16  -1  359.06   52.39
  -4  16   1  433.46   68.59
  -4  16   1  370.66   53.99
   4  16  -1  356.06   43.00
  -4  16   1  333.47   48.90
   4  16  -1  348.17   50.19
   2 -16  -1  261.67   35.50
  -2 -16   1  182.88   32.10
   2 -16  -1  196.88   30.80
  -2  16   1  190.18   31.40
   2  16  -1  237.88   28.90
   2  16  -1  149.79   29.80
  -2  16   1  253.17   35.50
   2  16  -1  185.08   28.50
   2  16  -1  195.08   32.50
  -2  16   1  184.38   26.30
  -2  16   1  208.78   34.10
   2  16  -1  236.68   27.80
   0 -16  -1   10.20    7.90
   0 -16   1   18.00    9.20
   0 -16   1   19.40   11.80
   0 -16  -1   -1.90    9.10
   0 -16   1    0.20    9.40
   0  16   1   18.90    9.60
   0  16  -1    8.90    7.40
   0  16   1    8.80    5.90
   0  16   1   37.60   14.60
   0  16   1    7.20    9.10
   0  16  -1   18.20   11.80
   0  16  -1    3.70    8.40
   0  16   1   26.40    7.50
   0  16  -1   34.30   13.20
   0  16  -1    6.80    5.80
   0  16   1    7.90    8.70
   2 -16   1   20.10   10.90
   2 -16   1   14.50    9.50
  -2 -16  -1   14.10   11.90
   2  16   1   23.80    9.90
  -2  16  -1   37.80   16.10
  -2  16  -1   13.10   11.90
   2  16   1   10.50    9.00
   2  16   1   13.80    8.30
  -2  16  -1    6.50   12.50
   2  16   1   27.60   14.40
   4 -16   1    0.00    8.20
   4 -16   1   -6.30    5.50
  -4 -16  -1  -11.70    4.60
  -4 -16  -1  -11.60    6.10
   4  16   1    2.70   12.00
   4  16   1   13.40   11.00
  -4  16  -1   17.50   15.20
   4  16   1  -11.50    6.20
  -4  16  -1   -0.90    8.50
  -4  16  -1    2.30   12.10
   4  16   1    0.80    9.80
  -6 -16  -1   74.69   21.10
  -6 -16  -1  138.19   28.40
   6  16   1  119.69   32.70
  -6  16  -1  148.29   29.30
   6  16   1  128.19   24.70
  -6  16  -1  114.79   30.60
  -6  16  -1   97.09   29.60
   6  16   1   62.29   19.70
   6  16   1   89.09   28.30
  -8 -16  -1   14.60   16.90
   8 -16   1   32.50   27.40
  -8 -16  -1   51.49   19.10
   8  16   1   66.29   27.00
  -8  16  -1   67.59   26.70
   8  16   1   25.50   16.80
   8  16   1   24.00   21.50
  -8  16  -1   38.80   28.20
  -8  16  -1   52.69   24.00
 -10 -16  -1   32.20   16.00
  10 -16   1   71.19   43.60
 -10 -16  -1   49.60   25.50
  10  16   1  138.99   46.20
  10  16   1   23.30   17.00
 -10  16  -1   61.79   25.70
 -10  16  -1   56.39   33.90
   9 -17  -1   35.70   29.60
  -9 -17   1   40.00   21.00
  -9 -17   1   81.09   22.00
  -9  17   1   15.80   21.00
   9  17  -1   19.20   17.10
  -9  17   1   89.89   38.60
  -9  17   1  105.09   31.30
   9  17  -1   35.30   27.70
  -7 -17   1   92.29   24.60
   7 -17  -1   93.49   26.00
   7 -17  -1  119.99   25.40
  -7 -17   1  147.69   28.40
  -7  17   1  148.79   34.60
   7  17  -1  119.19   37.60
   7  17  -1  200.78   44.10
  -7  17   1  126.09   35.00
   7  17  -1  134.29   37.80
   7  17  -1  120.99   26.40
   5 -17  -1   63.59   20.70
  -5 -17   1   54.49   16.30
  -5 -17   1   56.69   17.50
  -5  17   1   35.30   22.60
   5  17  -1   32.20   13.30
   5  17  -1   50.49   21.10
   5  17  -1   39.10   21.00
   5  17  -1   28.10   13.40
  -5  17   1   57.49   18.00
  -5  17   1   60.29   21.20
   5  17  -1   39.00   16.90
  -3 -17   1  290.47   41.10
  -3 -17   1  275.77   42.70
   3 -17  -1  348.97   42.80
   3 -17  -1  272.37   39.70
  -3  17   1  296.27   46.70
  -3  17   1  317.87   45.40
   3  17  -1  279.27   42.80
  -3  17   1  285.37   41.80
   3  17  -1  271.37   38.00
   3  17  -1  316.37   47.20
   3  17  -1  292.87   29.60
   3  17  -1  282.37   36.70
  -1 -17   1  295.67   41.60
   1 -17  -1  250.27   38.30
   1 -17  -1  313.47   39.00
   1 -17  -1  321.17   42.60
  -1 -17   1  204.48   40.20
  -1 -17   1  271.17   33.90
  -1  17   1  298.77   36.10
   1  17  -1  260.07   30.90
  -1  17   1  373.16   46.70
  -1  17   1  259.87   38.90
   1  17  -1  284.87   40.10
   1  17  -1  276.87   25.30
   1  17  -1  228.68   37.00
   1  17  -1  310.17   36.40
   1  17  -1  219.68   34.50
  -1  17   1  280.57   29.70
  -1  17   1  288.77   38.30
  -1  17   1  293.87   25.40
  -1 -17  -1   26.80   14.00
   1 -17   1    7.50    9.70
   1 -17   1   12.20    9.50
  -1  17  -1   18.30    8.60
  -1  17  -1    2.10   10.10
   1  17   1   18.40    8.50
  -1  17  -1   16.90   11.60
   1  17   1   16.60    4.50
   1  17   1   26.20   12.70
   1  17   1    3.70   10.20
   1  17   1   18.70   10.00
  -1  17  -1   16.30   12.90
   1  17   1    6.30    9.00
  -3 -17  -1   19.40   16.30
  -3 -17  -1   58.39   17.80
   3 -17   1   15.00   11.70
   3 -17   1   29.40   13.50
   3  17   1   25.20    8.50
   3  17   1   30.80   11.80
  -3  17  -1   31.90   17.30
   3  17   1   35.00   16.00
  -3  17  -1   38.60   18.10
   3  17   1   25.50   11.80
   3  17   1   21.30   15.50
  -3  17  -1   62.79   17.20
  -3  17  -1   46.60   16.90
   5 -17   1    9.40   11.60
  -5 -17  -1    0.00    7.60
  -5 -17  -1   -1.80   11.90
  -5  17  -1   -1.70   12.40
   5  17   1  -10.60    9.60
  -5  17  -1   13.60   11.90
   5  17   1   11.70   11.30
   5  17   1   -1.20    7.60
   5  17   1   39.00   26.40
  -7 -17  -1    6.80   12.10
   7 -17   1   -5.10    6.30
  -7 -17  -1    5.60   10.40
   7 -17   1    2.60    8.90
  -7  17  -1    4.90   14.30
  -7  17  -1    9.20   16.00
   7  17   1  -11.80   10.60
   7  17   1   -7.40    7.90
   7  17   1    4.20   11.00
  -7  17  -1   -8.20   13.80
  -9 -17  -1   59.29   18.80
  -9 -17  -1   25.30   18.90
   9 -17   1   49.40   33.60
  -9  17  -1   57.09   26.80
  -9  17  -1   13.70   17.90
  -9  17  -1   61.49   28.70
   9  17   1   29.20   17.70
   9  17   1   38.80   28.70
  -8 -18   1  -12.40    8.30
  -8 -18   1    0.00   10.40
   8 -18  -1   -1.70   19.50
  -8  18   1   21.70   19.50
  -8  18   1    3.50   18.00
  -8  18   1    7.50   15.40
   8  18  -1   17.60   19.20
   8  18  -1    2.60   12.30
   8  18  -1   29.60   22.20
   6 -18  -1   33.30   17.80
  -6 -18   1   26.30   13.70
  -6 -18   1   50.69   16.20
  -6  18   1   42.40   21.10
   6  18  -1  122.69   33.40
   6  18  -1   57.99   16.80
   6  18  -1   20.90   18.90
   6  18  -1   12.30   17.00
  -6  18   1   66.39   26.20
   6  18  -1   21.20   14.20
  -4 -18   1   53.59   17.30
   4 -18  -1   71.69   20.90
   4  18  -1   67.09   23.40
   4  18  -1   91.89   21.00
  -4  18   1   69.89   24.50
  -4  18   1   85.79   24.00
   4  18  -1   78.39   18.40
  -4  18   1   68.89   21.60
   4  18  -1   75.89   23.70
  -2 -18   1   71.99   19.40
   2 -18  -1   55.69   16.70
   2 -18  -1   66.69   20.70
   2  18  -1   52.29   14.10
  -2  18   1   51.09   13.40
  -2  18   1   62.39   19.40
   2  18  -1   63.49   17.70
  -2  18   1  112.59   24.00
   2  18  -1   64.39   19.50
   2  18  -1   48.40   17.00
   2  18  -1   44.00   13.30
   0 -18  -1  305.07   44.20
   0 -18   1  240.88   40.70
   0 -18   1  260.87   40.20
   0 -18  -1  195.28   35.40
   0 -18   1  282.47   36.30
   0  18   1  313.37   56.49
   0  18  -1  288.47   27.50
   0  18  -1  289.27   35.80
   0  18  -1  249.38   26.10
   0  18  -1  275.17   40.00
   0  18   1  283.37   38.60
   0  18   1  309.57   43.80
   0  18  -1  243.88   38.90
   0  18  -1  215.18   34.80
   0  18   1  282.67   27.50
   0  18   1  306.47   38.50
   0  18   1  256.07   26.90
  -2 -18  -1  454.95   63.79
  -2 -18  -1  524.15   64.69
   2 -18   1  499.95   54.39
   2 -18   1  586.64   55.49
   2  18   1  486.25   64.69
  -2  18  -1  533.35   57.99
  -2  18  -1  598.24   70.69
   2  18   1  452.75   62.79
   2  18   1  520.95   49.70
   2  18   1  550.44   53.99
  -2  18  -1  604.94   54.19
  -4 -18  -1   34.80   15.20
  -4 -18  -1   44.60   14.80
   4 -18   1   14.10   11.80
   4  18   1   21.80   12.10
   4  18   1   23.20   14.90
  -4  18  -1   45.90   21.90
   4  18   1   18.50   11.60
  -4  18  -1   29.10   16.80
  -4  18  -1   73.09   20.80
  -6 -18  -1  287.67   43.20
  -6 -18  -1  287.47   44.40
   6 -18   1  311.67   43.90
   6 -18   1  296.87   47.10
   6  18   1  241.88   48.40
   6  18   1  243.18   37.40
   6  18   1  298.17   41.30
  -6  18  -1  277.17   53.89
  -6  18  -1  221.18   45.50
  -6  18  -1  309.07   45.40
   6  18   1  251.47   65.99
   6  18   1  218.28   48.10
  -8 -18  -1   74.49   24.20
  -8 -18  -1   85.19   23.30
   8 -18   1   58.59   33.30
   8  18   1   77.19   25.60
  -8  18  -1   69.59   28.20
   8  18   1   55.19   28.20
  -8  18  -1   31.20   24.20
  -8  18  -1  112.29   36.50
   8  18   1   33.60   19.30
   9 -19  -1   -5.00   21.10
  -9 -19   1  -14.30    9.30
  -9 -19   1    0.20   10.10
  -9  19   1   -4.90   10.70
   9  19  -1    9.20   14.00
  -9  19   1   25.70   35.00
  -9  19   1   12.60   21.10
   9  19  -1   11.50   18.90
  -7 -19   1   66.39   19.70
  -7 -19   1   28.30   16.10
   7  19  -1   61.29   28.10
   7  19  -1   59.79   18.90
  -7  19   1   14.60   16.30
  -7  19   1   21.60   18.20
  -5 -19   1   25.60   15.30
   5 -19  -1   85.99   31.50
  -5 -19   1   77.79   19.90
   5  19  -1   67.29   28.00
   5  19  -1   43.90   15.70
  -5  19   1   47.60   21.80
   5  19  -1   51.89   23.80
   5  19  -1   77.49   20.20
   5  19  -1   47.00   23.60
  -5  19   1   27.00   14.60
  -5  19   1   23.50   16.60
   3 -19  -1  217.88   37.30
  -3 -19   1  237.08   38.30
   3 -19  -1  256.17   39.40
  -3 -19   1  233.08   40.50
  -3  19   1  219.78   33.40
   3  19  -1  242.98   30.20
  -3  19   1  292.57   44.70
   3  19  -1  210.58   40.90
   3  19  -1  263.27   37.70
  -3  19   1  273.07   41.70
  -3  19   1  257.27   40.30
   3  19  -1  288.97   36.00
   1 -19  -1  135.89   27.30
  -1 -19   1   43.90   17.40
   1 -19  -1  133.69   29.00
  -1 -19   1   85.09   22.50
   1 -19  -1   77.09   19.70
  -1  19   1   58.39   18.20
  -1  19   1   92.69   15.60
   1  19  -1   65.39   18.60
   1  19  -1   83.89   11.90
  -1  19   1   85.79   22.40
  -1  19   1   65.19    9.90
   1  19  -1   70.29   17.70
   1  19  -1   74.89   15.30
  -1  19   1   78.99   18.50
  -1  19   1   63.59   20.10
   1  19  -1   77.39   21.50
   1  19  -1   54.09   19.00
  -1 -19  -1  161.98   32.30
  -1 -19  -1  203.78   36.70
   1 -19   1  200.38   34.40
   1 -19   1  226.78   33.20
  -1  19  -1  187.18   29.50
   1  19   1  218.58   38.50
  -1  19  -1  259.17   37.80
   1  19   1  260.97   33.10
   1  19   1  235.48   20.50
  -1  19  -1  245.18   28.70
   1  19   1  282.27   41.50
  -1  19  -1  209.38   33.80
   1  19   1  169.38   25.40
   1  19   1  187.98   35.60
  -1  19  -1  193.78   35.50
   3 -19   1   85.49   21.10
   3 -19   1   75.69   19.80
  -3 -19  -1   50.59   18.10
   3  19   1   57.99   13.00
   3  19   1   40.80   13.80
  -3  19  -1   71.99   22.10
  -3  19  -1   54.89   18.50
   3  19   1   34.60   14.10
  -3  19  -1   78.29   19.40
  -3  19  -1   84.09   25.60
   3  19   1   38.50   17.10
  -5 -19  -1   12.10   11.40
  -5 -19  -1   16.80   13.80
   5 -19   1    8.60   11.70
   5  19   1   17.40   14.90
   5  19   1    3.10   10.30
  -5  19  -1    6.80   12.40
  -5  19  -1   14.40   14.10
   5  19   1   26.10   20.10
   5  19   1    5.60   10.50
  -5  19  -1   21.40   20.30
  -7 -19  -1   47.30   19.70
  -7 -19  -1   36.00   18.00
   7  19   1   27.70   16.30
  -7  19  -1   30.80   20.70
   7  19   1   17.70   18.10
  -7  19  -1    1.70   17.10
  -9 -19  -1   13.40   16.10
  -9 -19  -1   13.70   14.00
  -9  19  -1   -0.50   13.80
   9  19   1    9.70   15.40
   9  19   1    4.20   18.90
  -9  19  -1   12.00   16.40
  -9  19  -1   52.09   30.00
  -8 -20   1   -2.30   10.50
   8 -20  -1   34.30   32.40
  -8 -20   1    9.30   12.10
  -8  20   1   18.70   20.70
  -8  20   1    3.80   16.60
  -8  20   1   23.30   16.40
   8  20  -1   -3.70   14.00
   8  20  -1   28.80   27.60
  -6 -20   1   27.30   14.80
  -6 -20   1   55.69   19.20
   6  20  -1   91.19   29.10
   6  20  -1   18.10   13.30
   6  20  -1   51.29   23.70
   6  20  -1   40.10   16.80
  -6  20   1   39.90   23.30
  -6  20   1   15.10   16.40
  -4 -20   1   76.59   20.30
   4 -20  -1   28.70   15.90
  -4  20   1   29.50   16.70
   4  20  -1   72.19   22.50
   4  20  -1   47.30   20.00
  -4  20   1   38.00   19.00
  -4  20   1   72.69   20.40
   4  20  -1   37.20   14.80
   2 -20  -1   -1.00    7.10
  -2 -20   1    7.20   11.90
  -2 -20   1   11.30   13.30
   2 -20  -1   17.00   13.80
   2  20  -1   -5.90    6.60
  -2  20   1   27.20   13.90
  -2  20   1   10.80   11.10
   2  20  -1   27.30   14.70
   2  20  -1   12.00   12.30
  -2  20   1   23.80   15.70
   2  20  -1   13.10   10.40
   0 -20  -1  172.88   34.20
   0 -20   1  128.89   29.10
   0 -20  -1  238.88   40.00
   0 -20   1  200.78   29.80
   0  20   1  118.09   25.40
   0  20   1  204.08   33.00
   0  20  -1  169.18   30.40
   0  20  -1  188.18   32.50
   0  20  -1  221.68   24.80
   0  20  -1  231.38   37.90
   0  20   1  131.89   27.80
   0  20   1  196.18   22.00
   0  20  -1  238.48   38.30
   0  20   1  219.48   36.10
   2 -20   1   36.00   13.90
  -2 -20  -1   24.60   14.20
  -2 -20  -1    8.60   11.60
   2 -20   1   21.90   13.00
   2  20   1   38.80   12.60
  -2  20  -1   25.70   15.90
  -2  20  -1   40.10   15.90
   2  20   1   32.70   13.80
  -2  20  -1   35.80   15.10
  -2  20  -1   25.10   15.00
   2  20   1   25.30   16.40
   2  20   1   32.60   16.90
   2  20   1   42.70   13.60
  -4 -20  -1   17.40   13.30
   4 -20   1    1.00    9.60
   4 -20   1   27.10   21.00
   4  20   1   53.89   23.60
  -4  20  -1   31.80   16.10
   4  20   1   25.40   13.10
  -4  20  -1   11.70   16.70
  -4  20  -1   31.70   15.60
   4  20   1   23.70   14.50
  -6 -20  -1   10.20   13.10
  -6 -20  -1   13.00   13.20
   6  20   1   23.80   13.50
  -6  20  -1   11.20   15.90
   6  20   1    7.00   14.90
   6  20   1   16.90   13.60
  -6  20  -1   -5.90   13.00
  -8 -20  -1   34.70   16.20
  -8 -20  -1   14.80   16.10
  -8  20  -1   -7.40   14.60
  -8  20  -1   30.30   28.80
   8  20   1   27.30   17.80
  -8  20  -1   14.00   21.60
   8  20   1   49.80   26.50
  -7 -21   1   77.29   24.00
  -7 -21   1  108.99   26.70
   7  21  -1   60.99   22.70
  -7  21   1  121.29   38.80
  -7  21   1  129.39   34.00
   7  21  -1   80.99   32.60
   5 -21  -1  114.49   27.40
   5 -21  -1  126.79   27.80
  -5 -21   1  139.09   29.90
   5  21  -1   66.89   21.00
   5  21  -1  104.29   23.00
   5  21  -1   97.29   29.10
   5  21  -1  152.48   39.40
   5  21  -1   97.39   31.00
  -5  21   1   78.09   27.50
  -5  21   1  138.89   32.10
  -5  21   1  169.08   38.80
  -3 -21   1   76.89   24.00
   3 -21  -1   77.59   21.20
   3  21  -1   56.99   15.10
  -3  21   1   36.20   16.80
   3  21  -1   58.39   23.00
  -3  21   1   26.30   17.00
   3  21  -1   71.09   20.30
  -3  21   1   61.29   21.50
   3  21  -1   48.90   14.80
   1 -21  -1  204.08   37.30
  -1 -21   1  209.38   38.40
  -1 -21   1  206.68   37.50
  -1  21   1  197.28   34.30
  -1  21   1  310.57   46.70
   1  21  -1  194.58   26.30
  -1  21   1  223.28   37.10
   1  21  -1  214.88   33.10
  -1  21   1  200.28   32.30
   1  21  -1  196.48   34.70
   1  21  -1  238.58   38.30
   1  21  -1  168.08   33.20
  -1 -21  -1   49.90   17.90
   1 -21   1   18.10   14.10
   1 -21   1   14.90   11.60
  -1 -21  -1    6.60   11.50
   1  21   1   12.40   11.50
  -1  21  -1   16.30   14.70
   1  21   1   12.60    8.50
  -1  21  -1   25.30   12.40
   1  21   1   23.00   12.30
  -1  21  -1    9.80   13.70
  -1  21  -1   37.70   17.50
   1  21   1   11.30   12.20
   1  21   1   -3.20   10.00
   3 -21   1   56.49   28.00
   3 -21   1   60.69   21.00
  -3 -21  -1   55.19   19.10
  -3  21  -1   15.80   16.60
   3  21   1   33.20   11.70
  -3  21  -1   33.40   18.80
  -3  21  -1   27.50   15.70
   3  21   1   50.49   16.30
   3  21   1   38.80   13.60
   3  21   1   43.70   19.50
   5 -21   1   37.60   17.60
  -5 -21  -1   44.00   18.90
   5 -21   1   70.49   23.00
  -5  21  -1   16.60   19.50
   5  21   1   56.69   19.50
   5  21   1   83.49   31.30
  -5  21  -1   50.09   19.00
   5  21   1   39.40   16.10
  -5  21  -1   33.40   19.80
  -7 -21  -1   10.10   14.30
  -7 -21  -1   15.60   13.90
  -7  21  -1   21.10   21.80
   7  21   1   20.30   20.60
   7  21   1   11.60   14.50
  -7  21  -1   27.10   19.60
   7  21   1    7.80   13.50
  -8 -22   1   -4.10   13.80
   8 -22  -1   15.70   27.00
  -8  22   1   43.10   26.10
   8  22  -1   28.40   18.90
   8  22  -1   27.90   27.90
  -8  22   1   40.40   22.30
  -6 -22   1    7.70   13.90
  -6  22   1   11.40   13.00
   6  22  -1   23.40   18.80
   6  22  -1   12.80   13.10
  -6  22   1    7.00   17.20
   4 -22  -1    6.20   11.90
  -4 -22   1    4.30   12.70
   4 -22  -1   12.50   11.90
   4  22  -1    4.00   17.20
   4  22  -1   23.50   13.40
   4  22  -1    0.10   13.70
  -4  22   1   24.20   13.60
   4  22  -1   26.70   13.70
  -4  22   1    4.70   14.20
   4  22  -1   -1.50    9.80
  -4  22   1   -0.50   13.10
   2 -22  -1   77.29   21.70
  -2 -22   1   65.49   22.50
  -2 -22   1   63.69   21.20
   2  22  -1   47.10   19.00
  -2  22   1   79.69   24.60
   2  22  -1   67.89   18.50
  -2  22   1   76.39   23.60
  -2  22   1   51.09   20.40
   2  22  -1   51.89   20.80
   2  22  -1   66.49   22.60
   2  22  -1   48.60   15.40
   0 -22   1    6.40    7.70
   0 -22  -1   30.60   15.20
   0 -22   1    6.50    9.10
   0  22  -1   22.30   15.00
   0  22   1    8.80   11.10
   0  22  -1   11.70    7.20
   0  22   1   23.60   14.00
   0  22  -1   31.70   14.10
   0  22   1  -11.80    5.20
   0  22  -1   -6.10    9.30
   0  22   1   -1.90   10.60
   0  22  -1    7.10   15.20
   2 -22   1   96.59   22.30
   2 -22   1  136.89   32.90
  -2 -22  -1   95.39   26.50
   2  22   1  113.89   20.90
  -2  22  -1  127.39   28.70
   2  22   1  110.89   31.70
  -2  22  -1  105.69   29.80
   2  22   1   98.29   21.90
  -2  22  -1  154.18   32.50
   2  22   1  158.08   33.70
  -2  22  -1  136.89   25.40
   2  22   1   97.19   23.30
  -4 -22  -1   55.59   20.70
   4 -22   1   46.90   18.10
   4 -22   1   99.59   26.40
   4  22   1   73.89   21.90
  -4  22  -1   61.79   22.60
   4  22   1   45.30   15.90
   4  22   1   47.90   23.30
  -4  22  -1   24.40   18.10
  -4  22  -1  105.59   33.50
  -6 -22  -1   56.59   23.90
  -6 -22  -1  123.69   27.70
  -6  22  -1  122.19   35.30
  -6  22  -1  115.49   35.80
   6  22   1  114.59   33.10
   6  22   1  101.09   25.60
   6  22   1   51.59   30.20
  -8 -22  -1    3.50   12.60
  -8 -22  -1   -7.00   12.50
   8  22   1   32.10   27.50
  -8  22  -1   22.10   23.60
  -8  22  -1   20.80   21.10
  -8  22  -1   47.20   26.20
   8  22   1   -4.70   11.90
  -7 -23   1   47.20   24.60
  -7 -23   1   44.90   24.10
  -7  23   1   -1.20   18.90
   7  23  -1   24.20   14.60
  -7  23   1   69.29   46.80
   7  23  -1   32.70   24.80
  -5 -23   1    1.60   10.80
   5  23  -1   -8.30    9.20
   5  23  -1  -11.80   16.70
  -5  23   1   13.10   16.10
  -5  23   1  -14.30    9.00
   3 -23  -1   54.09   20.60
  -3 -23   1   52.29   19.80
   3 -23  -1   75.09   23.90
   3  23  -1   55.49   16.20
  -3  23   1   71.19   25.40
   3  23  -1   73.09   21.50
   3  23  -1   77.79   25.70
   3  23  -1   66.59   22.50
  -3  23   1   85.39   27.60
  -3  23   1   75.99   25.80
  -1 -23   1   14.30   12.20
  -1  23   1   11.00   14.00
  -1  23   1   51.99   22.40
   1  23  -1   87.59   23.80
   1  23  -1   48.30   19.00
  -1  23   1   86.09   22.80
   1  23  -1   87.59   16.10
   1  23  -1   65.69   19.50
   1  23  -1   46.10   32.70
   1 -23   1   29.00   12.70
  -1 -23  -1   23.50   17.90
  -1 -23  -1   32.40   16.40
   1 -23   1   15.60   15.70
   1  23   1   45.50   20.40
   1  23   1   17.10    9.20
  -1  23  -1   36.60   21.80
  -1  23  -1   32.70   16.70
   1  23   1    5.90   14.00
   1  23   1   50.89   16.70
  -1  23  -1   67.69   22.60
   1  23   1   -1.60   11.60
  -1  23  -1   31.70   13.70
  -3 -23  -1   85.69   25.70
   3 -23   1  172.98   32.90
   3 -23   1  156.28   32.70
  -3  23  -1  142.09   32.40
  -3  23  -1  133.19   31.00
   3  23   1  122.89   23.40
   3  23   1   95.39   28.90
  -3  23  -1  145.09   36.90
   3  23   1   85.49   23.80
  -5 -23  -1   43.50   21.40
   5  23   1   24.80   13.70
  -5  23  -1   19.50   17.20
   5  23   1    7.90   13.00
   5  23   1   68.59   30.60
  -5  23  -1   36.20   22.80
  -7 -23  -1   39.10   18.70
  -7 -23  -1   54.99   33.00
   7  23   1   72.89   26.10
   7  23   1   81.99   33.60
  -7  23  -1   49.70   27.10
  -7  23  -1   78.99   30.40
  -6 -24   1   39.10   19.70
   6  24  -1   66.09   21.50
  -6  24   1   87.39   33.70
   6  24  -1   93.89   36.60
  -6  24   1   60.99   25.00
  -4 -24   1  188.28   39.00
   4  24  -1  274.37   37.90
  -4  24   1  188.28   45.50
   4  24  -1  290.67   54.39
  -4  24   1  251.97   44.30
   4  24  -1  210.68   38.10
  -2 -24   1   14.00   15.60
  -2 -24   1   13.60   12.80
   2 -24  -1   11.30   12.20
   2  24  -1   14.00   13.50
  -2  24   1   36.70   21.00
  -2  24   1   23.40   18.20
   2  24  -1   31.00   16.20
   2  24  -1   28.50   11.70
  -2  24   1   35.70   17.70
   2  24  -1   18.20   16.20
   0 -24  -1   21.80   16.00
   0  24   1   20.30   13.60
   0  24  -1   18.10   17.00
   0  24   1   12.60   13.00
   0  24  -1   23.70   16.20
   0  24   1    7.50   14.50
   0  24  -1   14.20   14.70
  -2 -24  -1   34.20   18.20
   2 -24   1   34.50   17.80
   2 -24   1   37.20   17.30
   2  24   1   41.70   13.20
  -2  24  -1   25.30   13.40
  -2  24  -1   15.00   14.20
   2  24   1   16.30   13.40
  -2  24  -1   36.10   21.20
  -2  24  -1   20.90   15.20
   2  24   1   27.00   17.40
  -4 -24  -1   16.30   15.10
   4  24   1    7.10   12.70
  -4  24  -1   31.40   18.10
   4  24   1   -2.20    8.80
  -4  24  -1   26.70   16.10
  -6 -24  -1   -0.40   13.60
  -6  24  -1   29.20   35.80
  -6  24  -1   32.10   20.30
   6  24   1    3.20   23.00
   6  24   1   -7.50    9.90
  -5 -25   1    4.60   12.10
   5  25  -1   19.10   15.60
  -5  25   1   12.70   18.30
  -5  25   1   18.30   17.00
   5  25  -1   -5.50   16.90
  -3 -25   1   41.70   21.40
   3  25  -1   53.69   26.10
   3  25  -1   43.10   19.50
  -3  25   1   43.30   23.40
   3  25  -1   30.10   14.50
  -3  25   1   77.19   26.90
  -1 -25   1    9.90   13.60
   1 -25  -1   12.10   13.80
   1  25  -1   45.80   20.40
  -1  25   1   -3.40    9.90
  -1  25   1   38.60   21.70
  -1  25   1   26.40   15.80
   1  25  -1   21.50   17.40
  -1  25   1   -3.90   12.70
   1 -25   1   23.80   14.60
   1 -25   1   14.60   10.70
  -1 -25  -1   -4.20   10.70
  -1  25  -1   20.00   18.20
   1  25   1   -6.40    8.50
   1  25   1   11.40   15.00
   1  25   1   21.50   19.00
  -1  25  -1   25.90   15.80
  -1  25  -1   19.80   17.60
   3 -25   1  150.88   32.00
  -3 -25  -1   88.49   26.60
  -3  25  -1  140.09   28.70
  -3  25  -1  122.39   30.90
  -3  25  -1   79.09   32.80
  -3  25  -1  100.89   27.70
   3  25   1   65.69   22.00
   3  25   1  116.29   23.40
   3  25   1   98.19   32.60
  -5 -25  -1    2.80   12.70
   5  25   1   -1.90   16.70
  -5  25  -1   34.40   25.00
  -5  25  -1   53.19   22.90
   5  25   1   12.30   14.10
  -6 -26   1  -11.00    9.80
   6  26  -1   15.50   14.90
  -6  26   1   17.90   18.70
   6  26  -1   14.60   21.40
  -4 -26   1    9.40   13.90
   4  26  -1    2.70   16.70
  -4  26   1   18.60   17.90
   4  26  -1   11.10   13.70
  -4  26   1  -15.50   11.20
  -2  26   1   20.80   15.70
  -2  26   1   -6.60    7.90
  -2  26   1   42.90   21.80
   2  26  -1   16.80   15.00
   0 -26   1   18.40   13.90
   0 -26  -1   11.80   16.50
   0  26   1   29.10   16.70
   0  26  -1   -2.90   12.10
   0  26   1   24.60   20.10
   0  26   1   -9.40    7.30
   0  26  -1    0.50   12.70
   0  26  -1  -11.40    6.70
  -2 -26  -1   26.90   17.90
   2 -26   1   30.90   13.60
  -2  26  -1   12.10   16.00
  -2  26  -1   -3.50    7.60
   2  26   1   -8.70    9.40
  -2  26  -1   29.80   18.60
   2  26   1   15.70   15.00
  -4 -26  -1   30.40   16.70
   4  26   1   13.70   12.40
  -4  26  -1   -3.40   15.20
   4  26   1   26.70   18.60
  -4  26  -1   19.20   21.10
  -5 -27   1   22.60   18.60
  -5  27   1   -2.10   17.50
   5  27  -1    9.00   17.10
  -5  27   1   48.30   23.50
  -3  27   1   27.20   23.90
  -3  27   1   18.10   15.20
   3  27  -1    9.70   19.40
   3  27  -1   18.40   22.00
  -1  27   1    7.60   13.80
  -1  27   1   15.50   15.00
   1  27  -1    4.50   13.40
  -1  27  -1    6.00   14.70
   1  27   1   15.10   16.80
  -1  27  -1   19.70   13.80
  -3 -27  -1   40.20   20.20
  -3  27  -1   21.80   22.30
   3  27   1   13.80   14.20
  -3  27  -1   39.20   20.00
  -5 -27  -1  133.79   32.40
   5  27   1   43.00   18.00
  -5  27  -1   77.59   27.50
  -5  27  -1   31.30   25.90
   5  27   1   19.80   20.40
  -4  28   1   62.59   28.50
  -4  28   1   83.29   31.10
   4  28  -1   17.90   22.30
   2  28  -1   17.40   18.60
  -2  28   1   26.20   17.90
  -2  28   1    1.80   16.20
   2  28  -1   23.00   20.00
   0  28   1   49.80   23.50
   0  28  -1    5.80   17.50
  -2  28  -1    7.90   15.80
   2  28   1   10.90   15.50
  -2  28  -1   17.40   19.30
  -4 -28  -1    8.80   15.40
  -4  28  -1   27.60   27.80
  -4  28  -1   37.40   20.60
   4  28   1   17.90   20.40
  -1  29   1   -0.60   19.80
   1  29  -1    9.80   17.10
   1  29  -1   55.59   24.80
  -1  29  -1    0.20   12.90
   1  29   1    4.80   14.00
  12   0  -2  164.68   70.79
 -12   0   2  105.49   41.30
 -10   0   2  131.39   42.70
 -10   0   2  135.69   23.20
  10   0  -2  125.79   28.90
 -10   0   2  150.08   32.60
  10   0  -2  160.98   24.80
  10   0  -2  156.78   51.69
   8   0  -2  165.78   27.20
  -8   0   2  199.28   45.40
  -8   0   2  213.58   33.90
  -8   0   2  228.48   31.70
   8   0  -2  192.38   30.00
   8   0  -2  180.38   35.60
   8   0  -2  187.08   45.20
  -6   0   2  366.16   37.10
  -6   0   2  421.16   48.00
  -6   0   2  308.47   39.50
   6   0  -2  271.77   50.09
   6   0  -2  441.56   50.99
   6   0  -2  295.37   32.80
  -6   0   2  367.16   53.69
   6   0  -2  328.07   33.50
   6   0  -2  386.56   41.40
  -4   0   2  460.85   43.30
  -4   0   2  392.66   55.29
   4   0  -2  464.65   45.20
   4   0  -2  487.75   59.79
  -4   0   2  512.25   44.60
   4   0  -2  540.15   45.10
   4   0  -2  525.15   44.60
  -4   0   2  559.94   63.19
  -4   0   2  518.75   47.70
   4   0  -2  526.45   50.39
  -4   0   2  514.95   43.90
  -4   0   2  485.95   45.30
   0   0   2  748.53   67.09
   0   0   2  843.82   64.39
   2   0   2 3334.57  271.57
  -2   0  -2 3402.66  269.17
   2   0   2 3378.96  267.67
   2   0   2 3438.26  268.77
   4   0   2 1406.96  112.49
  -4   0  -2 1281.57  113.39
   4   0   2 1357.66  122.99
  -4   0  -2 1307.77  108.59
   4   0   2 1303.37  117.39
   4   0   2 1427.16  113.09
   4   0   2 1324.67  121.79
  -4   0  -2 1310.37  117.09
  -6   0  -2  758.22   72.69
   6   0   2  811.12   73.09
  -6   0  -2  873.11   86.39
   6   0   2  916.31   88.39
   6   0   2  711.63   75.19
   6   0   2  813.42   72.39
  -6   0  -2  770.72   77.69
   6   0   2  756.12   69.49
   6   0   2  724.03   91.29
   8   0   2 1031.70  103.69
   8   0   2 1345.87  126.99
  -8   0  -2 1040.60   97.39
  -8   0  -2 1091.59  113.79
   8   0   2 1093.39  101.89
  -8   0  -2 1015.90  100.69
   8   0   2 1106.09  103.29
 -10   0  -2  315.17   52.19
  10   0   2  346.37   74.49
  10   0   2  397.26   54.49
 -10   0  -2  312.07   50.99
 -10   0  -2  381.76   69.09
  10   0   2  425.96   61.39
  12   0   2  249.68   69.69
 -12   0  -2  180.98   55.59
  12   0   2  154.08   36.80
  11  -1  -2   85.39   38.70
 -11  -1   2   35.30   28.80
  11  -1  -2   21.10   14.30
  11   1  -2   54.29   25.00
 -11   1   2   -7.00   11.40
  11   1  -2    8.50   26.80
  -9  -1   2   35.90   24.40
  -9  -1   2   25.80   12.00
   9  -1  -2   19.40   13.50
  -9  -1   2   12.90   11.00
   9  -1  -2   32.60   15.20
   9  -1  -2   43.70   13.10
   9  -1  -2   48.00   30.50
   9  -1  -2   43.00   20.20
   9   1  -2   64.19   30.70
  -9   1   2   33.30   14.30
   9   1  -2   49.90   24.00
   9   1  -2   58.99   15.60
   9   1  -2   39.60   16.40
  -9   1   2   17.30   21.50
   7  -1  -2  106.69   27.50
  -7  -1   2  112.89   31.00
   7  -1  -2  172.38   26.40
  -7  -1   2  155.88   24.30
  -7  -1   2  132.39   23.50
  -7  -1   2  117.49   20.50
   7  -1  -2  158.18   24.90
   7  -1  -2  140.79   21.80
   7  -1  -2  101.79   34.60
   7   1  -2  130.09   30.30
   7   1  -2   98.29   34.00
  -7   1   2   95.59   30.00
   7   1  -2  142.89   23.00
   7   1  -2  172.48   23.60
   7   1  -2   78.29   19.90
  -7   1   2  112.59   21.80
  -7   1   2   95.89   21.70
  -7   1   2  131.49   23.40
   5  -1  -2 1539.45  131.69
   5  -1  -2 1583.64  132.99
   5  -1  -2 1804.92  149.49
   5  -1  -2 1686.03  139.49
  -5  -1   2 1667.43  133.19
   5  -1  -2 1620.44  133.29
  -5  -1   2 1625.24  133.89
  -5  -1   2 1624.54  144.19
  -5  -1   2 1682.73  147.49
  -5  -1   2 1627.54  132.79
   5   1  -2 1577.34  146.69
  -5   1   2 1594.24  146.29
  -5   1   2 1714.23  135.29
   5   1  -2 1613.64  132.99
  -5   1   2 1573.74  134.29
  -5   1   2 1619.34  134.39
   5   1  -2 1765.72  132.49
  -5   1   2 1931.31  147.99
   5   1  -2 1759.82  140.49
   5   1  -2 1576.44  133.89
  -5   1   2 1565.04  136.19
   3  -1  -2  370.66   33.30
  -3  -1   2  404.96   34.70
   3  -1  -2  370.06   32.20
  -3  -1   2  346.47   37.90
  -3  -1   2  422.76   35.80
  -3  -1   2  470.15   42.10
  -3  -1   2  411.96   33.80
   3  -1  -2  391.06   32.70
  -3  -1   2  424.36   43.80
   3  -1  -2  288.57   40.60
  -3  -1   2  365.16   36.00
   3  -1  -2  315.67   35.20
   3  -1  -2  347.27   30.30
  -3   1   2  379.36   41.10
  -3   1   2  419.86   38.60
   3   1  -2  384.36   45.50
  -3   1   2  404.06   36.10
   3   1  -2  342.97   31.00
  -3   1   2  388.26   35.10
   3   1  -2  347.77   36.20
   3   1  -2  331.67   31.10
   3   1  -2  367.96   32.90
  -3   1   2  385.16   42.30
   3   1  -2  406.16   38.50
   3   1  -2  391.56   32.80
  -3   1   2  392.06   35.90
   1  -1  -2 4141.69  337.77
  -1  -1   2 3924.41  338.67
   1  -1  -2 4475.25  355.26
  -1   1   2 4692.93  342.17
  -1   1   2 4484.15  363.56
   1   1  -2 4314.67  349.57
  -1  -1  -2 1069.09   87.09
  -1  -1  -2 1066.19   87.49
  -1  -1  -2 1128.79   88.99
   1  -1   2 1092.59   92.19
   1  -1   2 1167.28   93.29
  -1  -1  -2 1071.49   89.49
   1   1   2 1089.19   88.09
   1   1   2 1059.59   88.79
  -1   1  -2 1115.19   89.09
   1   1   2 1104.99   92.19
  -1   1  -2 1109.39   87.69
   1   1   2 1137.59   93.79
  -1   1  -2 1060.19   89.49
   3  -1   2  346.07   42.50
   3  -1   2  244.48   34.10
  -3  -1  -2  272.67   27.80
   3  -1   2  308.97   28.80
  -3  -1  -2  278.07   36.70
   3  -1   2  280.37   26.50
   3  -1   2  273.17   36.60
  -3  -1  -2  349.17   38.20
  -3  -1  -2  273.77   36.70
  -3   1  -2  323.67   42.80
  -3   1  -2  243.28   27.90
   3   1   2  338.87   42.60
   3   1   2  315.37   38.60
  -3   1  -2  275.77   35.80
   3   1   2  315.67   40.60
   3   1   2  246.88   26.90
  -5  -1  -2  328.17   43.40
   5  -1   2  322.87   48.60
  -5  -1  -2  291.67   45.90
   5  -1   2  312.37   35.80
   5  -1   2  326.17   43.60
  -5  -1  -2  302.77   37.40
   5  -1   2  317.27   50.19
   5  -1   2  311.07   32.50
  -5  -1  -2  246.18   42.20
  -5   1  -2  320.47   47.20
   5   1   2  267.67   40.30
   5   1   2  304.97   47.70
  -5   1  -2  285.37   42.00
   5   1   2  217.88   44.30
  -5   1  -2  319.67   42.30
   5   1   2  285.57   36.90
   5   1   2  290.57   30.50
  -7  -1  -2  103.39   30.70
  -7  -1  -2   89.09   18.60
   7  -1   2   35.10   14.90
   7  -1   2   67.39   22.20
  -7  -1  -2  100.09   22.20
  -7  -1  -2   34.50   18.20
   7  -1   2   94.69   19.90
   7  -1   2  122.89   37.20
   7  -1   2   70.29   17.70
  -7   1  -2   76.59   23.80
   7   1   2   81.29   20.70
   7   1   2  109.39   23.90
   7   1   2  100.79   33.00
  -7   1  -2   59.09   19.30
   7   1   2   93.19   24.10
   7   1   2   37.60   23.90
  -7   1  -2  121.59   33.50
   7   1   2   64.09   16.30
  -7   1  -2   48.20   15.70
   9  -1   2  163.68   30.80
   9  -1   2  109.79   41.70
  -9  -1  -2  185.48   35.80
  -9  -1  -2  170.18   33.50
   9  -1   2  171.48   36.40
   9  -1   2  228.28   40.00
  -9  -1  -2  133.79   42.70
   9  -1   2  236.78   36.40
  -9   1  -2  223.28   50.19
   9   1   2  175.08   36.20
   9   1   2  164.58   32.20
  -9   1  -2  151.08   32.80
   9   1   2  152.88   47.30
   9   1   2  160.38   28.60
  -9   1  -2  151.98   34.90
   9   1   2  220.48   40.20
  11  -1   2   35.10   27.20
 -11  -1  -2   39.30   16.80
 -11  -1  -2   72.89   33.10
  11  -1   2   72.99   38.50
 -11   1  -2   30.70   16.40
  11   1   2   69.69   35.70
 -11   1  -2   43.90   26.60
  11   1   2   52.69   22.50
  12  -2  -2   -9.90    7.80
  12  -2  -2  -33.80   15.80
 -12  -2   2   -8.20   11.60
  12   2  -2    2.10   11.20
  12   2  -2   41.40   40.30
 -10  -2   2   37.10   15.20
  10  -2  -2   56.89   13.90
  10  -2  -2   43.20   16.70
  10  -2  -2  105.69   40.70
  10  -2  -2   25.60   15.40
 -10  -2   2   38.10   11.70
 -10  -2   2   37.80   26.40
 -10   2   2   94.59   37.90
  10   2  -2   26.50   21.40
 -10   2   2   54.39   15.30
  10   2  -2   64.39   16.20
 -10   2   2   56.39   20.20
  10   2  -2   42.10   28.30
  10   2  -2   21.10   15.90
   8  -2  -2   38.60   23.10
   8  -2  -2   47.90   16.10
   8  -2  -2   43.50   18.20
   8  -2  -2   28.80   12.50
  -8  -2   2   30.90   10.60
  -8  -2   2   10.30   10.50
   8  -2  -2   40.50   12.80
  -8  -2   2   16.90   16.00
   8   2  -2   28.20   18.90
  -8   2   2   36.10   21.50
   8   2  -2   89.09   17.80
   8   2  -2   43.90   24.00
  -8   2   2   41.90   14.90
  -8   2   2   23.00   12.50
   6  -2  -2  215.38   29.70
   6  -2  -2  251.37   38.60
   6  -2  -2  181.28   27.20
   6  -2  -2  251.17   28.90
  -6  -2   2  298.67   34.60
  -6  -2   2  261.47   43.40
   6  -2  -2  184.48   41.40
  -6  -2   2  274.27   30.60
  -6  -2   2  188.48   28.40
   6   2  -2  291.47   44.80
   6   2  -2  217.88   29.90
  -6   2   2  244.08   33.30
   6   2  -2  241.28   32.20
   6   2  -2  263.37   28.80
  -6   2   2  222.28   45.30
  -6   2   2  235.18   34.10
   6   2  -2  200.68   35.60
  -6   2   2  226.48   32.00
  -6   2   2  258.77   36.10
   6   2  -2  217.28   41.50
   4  -2  -2  319.97   43.10
  -4  -2   2  233.18   24.60
   4  -2  -2  361.26   38.00
   4  -2  -2  260.87   26.80
  -4  -2   2  254.27   40.50
   4  -2  -2  245.88   25.70
  -4  -2   2  211.18   22.80
  -4  -2   2  242.78   23.40
   4  -2  -2  255.77   24.70
  -4  -2   2  198.68   33.00
  -4  -2   2  345.57   34.80
   4   2  -2  286.57   37.80
   4   2  -2  240.18   29.50
  -4   2   2  249.58   29.80
  -4   2   2  241.38   25.10
  -4   2   2  250.47   28.90
  -4   2   2  251.27   30.00
  -4   2   2  268.67   31.70
  -4   2   2  256.87   38.80
  -4   2   2  226.08   35.90
   4   2  -2  275.97   35.90
   4   2  -2  243.58   28.90
   4   2  -2  250.57   24.40
   4   2  -2  276.87   39.40
   2  -2  -2  681.83   59.99
   2  -2  -2  669.73   52.49
   2  -2  -2  655.13   54.89
   2  -2  -2  651.33   54.89
  -2  -2   2  587.04   53.09
  -2  -2   2  614.94   48.10
   2  -2  -2  682.83   53.69
  -2  -2   2  598.44   48.40
  -2  -2   2  660.03   50.99
  -2  -2   2  594.44   49.70
  -2  -2   2  609.74   52.79
  -2  -2   2  572.64   54.89
   2   2  -2  647.94   59.29
   2   2  -2  628.54   52.79
  -2   2   2  607.14   49.00
  -2   2   2  587.44   52.49
  -2   2   2  634.94   48.80
   2   2  -2  632.84   54.79
   2   2  -2  679.53   53.89
   2   2  -2  685.43   59.29
  -2   2   2  571.84   50.39
   2   2  -2  669.63   57.99
  -2   2   2  594.94   50.59
  -2   2   2  620.84   49.40
   0  -2   2 1479.35  113.19
   0  -2   2 1451.15  112.89
   0  -2   2 1397.06  113.39
   0  -2  -2 1383.26  108.99
   0   2  -2 1413.46  108.69
   0   2   2 1410.06  113.69
   0   2  -2 1330.97  109.09
   0   2  -2 1375.16  108.29
   2  -2   2 2250.67  179.78
  -2  -2  -2 2264.97  173.48
   2  -2   2 2312.17  177.08
  -2  -2  -2 2209.18  177.08
  -2  -2  -2 2266.87  177.98
  -2  -2  -2 2281.07  177.38
   2  -2   2 2286.87  181.38
   2   2   2 2311.47  180.68
  -2   2  -2 2172.18  178.18
  -2   2  -2 2022.70  176.78
   2   2   2 2122.29  179.98
   2   2   2 2130.29  180.38
  -2   2  -2 2178.78  174.58
   4  -2   2  235.98   27.70
  -4  -2  -2  166.38   38.70
   4  -2   2  161.78   31.80
   4  -2   2  213.58   31.20
   4  -2   2  187.88   23.60
   4  -2   2  144.69   30.90
  -4  -2  -2  214.68   33.90
  -4  -2  -2  163.28   23.10
  -4  -2  -2  167.18   30.50
  -4   2  -2  155.08   24.50
  -4   2  -2  144.99   29.50
   4   2   2  152.58   30.80
   4   2   2  203.18   34.00
   4   2   2  175.18   30.10
   4   2   2  208.78   24.40
  -6  -2  -2   98.69   23.00
   6  -2   2  100.19   20.30
   6  -2   2   85.69   18.90
  -6  -2  -2   62.39   15.50
  -6  -2  -2   55.59   22.60
   6  -2   2   60.59   19.80
   6  -2   2  126.99   22.70
   6  -2   2   76.89   27.50
  -6   2  -2   93.29   28.50
   6   2   2   31.90   22.20
   6   2   2  162.38   29.30
  -6   2  -2   92.29   21.90
   6   2   2   72.59   26.70
   6   2   2  116.59   18.70
  -6   2  -2   40.70   19.30
   6   2   2   71.49   18.70
   6   2   2  111.99   23.00
  -8  -2  -2  124.79   37.60
  -8  -2  -2   93.19   23.10
   8  -2   2  107.29   21.60
   8  -2   2   79.69   32.80
   8  -2   2  110.09   26.40
   8  -2   2  111.69   22.70
  -8  -2  -2  138.49   30.60
   8   2   2  110.89   34.80
   8   2   2   89.49   22.60
  -8   2  -2  127.29   39.00
  -8   2  -2  108.59   27.80
   8   2   2   96.29   19.80
   8   2   2   45.70   27.30
  -8   2  -2  118.69   30.90
   8   2   2   73.39   23.10
   8   2   2  104.99   26.70
  10  -2   2   51.59   18.90
  10  -2   2   65.59   20.80
 -10  -2  -2  115.89   32.10
 -10  -2  -2   61.69   21.10
  10  -2   2   54.79   35.60
 -10  -2  -2   10.30   22.80
 -10   2  -2   25.90   23.80
  10   2   2   55.69   34.30
 -10   2  -2   62.49   23.60
 -10   2  -2   68.09   24.50
  10   2   2   16.60   14.80
  12  -2   2    2.40   26.50
  12  -2   2   33.80   20.30
  12   2   2   11.80   16.30
  12   2   2   22.80   34.40
 -12   2  -2   50.89   34.50
  11  -3  -2  104.09   25.30
 -11  -3   2   99.39   36.80
  11  -3  -2  103.29   41.30
  11   3  -2   87.79   25.70
  11   3  -2  121.49   35.30
 -11   3   2   55.39   22.70
  11   3  -2   18.30   25.70
 -11   3   2   87.89   38.50
   9  -3  -2  136.29   31.20
  -9  -3   2  154.58   34.30
   9  -3  -2  171.78   30.40
   9  -3  -2  129.09   42.80
  -9  -3   2  227.68   48.10
   9  -3  -2  190.38   25.50
  -9  -3   2  177.48   30.30
   9   3  -2  161.58   27.20
  -9   3   2  119.69   42.80
  -9   3   2  199.38   35.40
  -9   3   2  156.08   29.80
   9   3  -2  115.59   37.00
   9   3  -2  176.88   32.30
   9   3  -2  181.98   49.10
   7  -3  -2   39.60   14.00
   7  -3  -2   74.99   28.10
  -7  -3   2   55.99   13.70
  -7  -3   2   80.79   16.60
  -7  -3   2  109.79   30.80
  -7  -3   2   98.99   18.60
   7  -3  -2   92.19   18.80
   7  -3  -2   45.10   19.40
   7  -3  -2   67.09   14.80
  -7   3   2   90.19   20.60
   7   3  -2   62.09   17.30
   7   3  -2   69.09   14.40
   7   3  -2   67.89   22.10
   7   3  -2   63.49   17.20
  -7   3   2   33.40   22.20
  -7   3   2   54.19   17.00
   7   3  -2  146.59   36.20
   7   3  -2   92.39   31.60
   5  -3  -2   -1.50    4.60
   5  -3  -2    4.90    5.10
  -5  -3   2   -1.70    8.00
   5  -3  -2    2.60    5.70
  -5  -3   2   -7.30    7.30
  -5  -3   2    1.50    5.00
  -5  -3   2   -3.40    4.10
  -5  -3   2    8.40    5.30
   5  -3  -2   -9.60    8.70
   5   3  -2  -10.30    8.90
   5   3  -2    6.70    6.90
   5   3  -2   -5.60    4.80
  -5   3   2   -7.90    4.50
  -5   3   2    9.90    7.40
   5   3  -2    8.20    9.40
   5   3  -2  -11.50    6.80
  -5   3   2   -1.00    9.70
   5   3  -2    1.60    4.00
  -5   3   2   11.00    8.00
  -3  -3   2  583.84   45.30
  -3  -3   2  550.94   46.60
   3  -3  -2  476.15   50.49
  -3  -3   2  611.34   49.30
   3  -3  -2  501.35   41.00
   3  -3  -2  492.25   43.70
  -3  -3   2  552.24   51.89
  -3  -3   2  559.84   44.60
  -3  -3   2  490.95   53.79
  -3   3   2  531.95   47.30
   3   3  -2  472.35   42.50
   3   3  -2  448.46   46.80
  -3   3   2  596.84   48.60
   3   3  -2  551.24   42.60
   3   3  -2  493.35   43.60
   3   3  -2  476.05   49.40
  -3   3   2  538.75   45.80
  -3   3   2  526.05   46.20
  -3   3   2  471.15   48.80
   3   3  -2  464.45   47.00
  -1  -3   2  363.06   31.40
   1  -3  -2  388.86   31.10
  -1  -3   2  370.16   31.30
   1  -3  -2  355.96   30.80
  -1  -3   2  375.16   30.50
  -1  -3   2  331.87   33.30
  -1  -3   2  372.96   30.60
  -1  -3   2  353.76   30.80
   1  -3  -2  367.66   31.00
   1   3  -2  379.66   30.60
   1   3  -2  364.56   31.30
  -1   3   2  376.46   31.50
  -1   3   2  345.07   31.20
  -1   3   2  398.16   32.30
   1   3  -2  400.26   30.90
   1   3  -2  332.47   30.50
  -1   3   2  395.96   31.10
   1   3  -2  335.57   30.30
   1   3  -2  353.16   33.60
   1  -3   2 1207.28   91.89
  -1  -3  -2 1265.47  100.59
  -1  -3  -2 1262.47   99.09
  -1  -3  -2 1188.28   99.39
   1  -3   2 1189.78   93.29
   1   3   2 1090.29   93.29
  -1   3  -2 1158.38  100.49
   1   3   2 1075.69   91.19
   1   3   2 1116.69   92.79
  -1   3  -2 1268.17   99.39
  -3  -3  -2  190.48   29.50
  -3  -3  -2  176.68   26.70
   3  -3   2  223.08   28.80
  -3  -3  -2  148.19   25.90
   3  -3   2  201.98   24.70
  -3  -3  -2  186.88   22.20
   3   3   2  173.08   18.90
  -3   3  -2  249.08   27.80
   3   3   2  145.99   26.70
  -3   3  -2  141.89   25.90
   3   3   2  212.68   32.00
  -3   3  -2  163.48   26.50
   3   3   2  198.18   30.30
  -5  -3  -2  235.08   37.60
   5  -3   2  335.67   38.40
   5  -3   2  247.78   44.50
  -5  -3  -2  332.17   49.30
  -5  -3  -2  303.87   35.60
   5  -3   2  283.27   33.40
  -5  -3  -2  223.68   39.40
   5  -3   2  231.48   37.00
   5   3   2  250.17   43.20
  -5   3  -2  322.27   38.60
   5   3   2  306.17   38.00
   5   3   2  280.97   31.90
  -5   3  -2  230.38   39.40
   5   3   2  268.87   40.70
  -5   3  -2  419.06   59.79
   5   3   2  253.37   47.80
   5   3   2  311.07   37.80
   7  -3   2  324.87   42.10
  -7  -3  -2  270.67   50.59
   7  -3   2  359.96   42.00
   7  -3   2  386.56   68.39
  -7  -3  -2  295.77   44.40
  -7  -3  -2  311.87   41.50
  -7  -3  -2  358.66   46.10
   7  -3   2  254.77   39.30
   7  -3   2  285.37   44.00
  -7   3  -2  282.57   47.60
   7   3   2  252.77   51.19
   7   3   2  297.57   53.29
  -7   3  -2  227.88   48.50
   7   3   2  266.97   43.10
   7   3   2  323.37   33.10
   7   3   2  244.88   38.30
  -7   3  -2  283.77   42.80
   7   3   2  347.57   49.99
  -9  -3  -2  132.69   30.80
  -9  -3  -2  189.38   34.20
   9  -3   2   98.89   38.30
   9  -3   2  177.28   33.70
   9  -3   2  143.19   27.00
   9  -3   2  163.38   30.70
   9  -3   2  183.48   32.90
  -9  -3  -2  222.78   50.79
  -9   3  -2  135.29   42.20
   9   3   2   85.39   39.20
   9   3   2  192.18   38.40
   9   3   2   83.49   23.20
   9   3   2  153.18   25.40
  -9   3  -2  161.28   34.60
   9   3   2  125.79   31.70
  -9   3  -2  182.08   39.60
 -11  -3  -2  100.79   24.10
  11  -3   2    1.80   22.60
  11  -3   2   47.10   19.80
  11  -3   2   40.60   31.70
 -11  -3  -2   78.19   31.80
  11   3   2    2.60   24.70
  11   3   2   29.40   24.90
  11   3   2   21.30   17.10
 -11   3  -2   46.80   27.40
 -11   3  -2   27.40   14.70
 -11   3  -2   61.29   22.60
 -12  -4   2   14.20   19.30
  12  -4  -2   25.30   15.50
  12  -4  -2   44.90   35.50
 -12   4   2   27.80   25.50
  12   4  -2    2.30   24.40
  12   4  -2   38.80   19.70
  10  -4  -2   20.40   30.10
  10  -4  -2   22.80   13.10
 -10  -4   2   39.80   11.10
  10  -4  -2   -2.50    9.80
  10  -4  -2   48.10   12.90
 -10  -4   2   31.10   24.80
  10   4  -2   37.60   21.60
  10   4  -2   45.70   29.70
  10   4  -2   33.30   16.30
 -10   4   2   29.90   14.40
 -10   4   2    3.20   10.60
  10   4  -2   55.49   19.60
 -10   4   2  -14.90   12.70
  -8  -4   2  216.98   27.20
  -8  -4   2  212.08   44.10
  -8  -4   2  241.08   44.50
  -8  -4   2  199.68   30.80
   8  -4  -2  246.38   36.10
   8  -4  -2  184.98   28.80
   8  -4  -2  237.78   53.99
   8  -4  -2  173.68   25.40
  -8   4   2  206.58   35.10
   8   4  -2  176.88   38.80
   8   4  -2  244.88   47.60
  -8   4   2  166.18   42.30
   8   4  -2  171.28   31.80
   8   4  -2  207.08   32.40
   8   4  -2  129.19   38.80
   6  -4  -2   69.79   16.30
  -6  -4   2   20.00   17.20
   6  -4  -2   51.99   12.10
  -6  -4   2   81.79   15.10
  -6  -4   2   64.39   12.70
   6  -4  -2   38.40   19.60
  -6  -4   2   37.80   18.50
   6  -4  -2   67.39   14.00
  -6  -4   2   72.09   13.50
   6   4  -2   57.89   16.30
  -6   4   2   48.30   21.30
  -6   4   2   48.50   15.90
   6   4  -2   75.39   25.50
  -6   4   2   50.39   15.60
   6   4  -2   60.29   11.20
   6   4  -2   71.79   23.70
  -6   4   2   78.39   17.50
  -6   4   2   93.49   20.20
   6   4  -2   43.60   13.20
   6   4  -2   39.80   16.60
  -4  -4   2  811.62   67.09
  -4  -4   2  790.62   72.49
  -4  -4   2  876.21   68.49
   4  -4  -2  839.22   75.29
  -4  -4   2  821.22   69.39
   4  -4  -2  894.71   72.49
   4  -4  -2  911.31   72.79
  -4  -4   2  847.12   77.29
  -4  -4   2  875.01   81.39
   4  -4  -2  969.50   86.99
   4   4  -2  885.71   80.29
   4   4  -2  856.81   75.19
   4   4  -2  787.92   79.89
  -4   4   2  824.22   71.99
   4   4  -2  912.91   84.29
  -4   4   2  848.72   72.79
  -4   4   2  840.82   69.19
   4   4  -2  917.51   73.89
  -4   4   2  790.42   71.69
   4   4  -2  861.91   75.39
  -4   4   2  843.92   72.79
  -2  -4   2  113.29   13.20
  -2  -4   2   81.89   13.70
   2  -4  -2   84.59   12.70
  -2  -4   2   75.39   11.10
   2  -4  -2  105.99   10.30
   2  -4  -2  123.39   13.10
  -2  -4   2   87.49   14.20
   2  -4  -2  123.09   15.20
  -2  -4   2   97.39   17.20
  -2  -4   2   81.99   10.90
   2  -4  -2   90.09   13.40
   2   4  -2   83.99   16.60
  -2   4   2  101.09   14.20
   2   4  -2  110.09   12.90
   2   4  -2   88.39   11.50
   2   4  -2  101.19   11.70
   2   4  -2   68.39   13.50
   2   4  -2  114.39   14.40
  -2   4   2  113.99   13.20
  -2   4   2   79.89   11.70
  -2   4   2   86.49   10.20
   0  -4  -2  288.47   29.20
   0  -4   2  324.87   27.70
   0  -4  -2  346.27   29.70
   0  -4  -2  292.37   26.90
   0   4  -2  317.97   29.10
   0   4   2  334.07   30.50
   0   4   2  332.97   29.60
   0   4  -2  394.16   30.10
   0   4  -2  351.86   30.40
   0   4   2  340.87   27.50
   0   4  -2  334.17   27.50
   0   4   2  322.67   29.00
  -2  -4  -2  349.87   38.60
  -2  -4  -2  420.76   39.50
   2  -4   2  453.95   41.70
  -2  -4  -2  385.86   38.30
   2   4   2  425.56   42.20
  -2   4  -2  440.06   40.40
   2   4   2  439.56   42.90
  -2   4  -2  387.26   37.40
   2   4   2  423.56   41.80
   2   4   2  428.86   37.50
  -4  -4  -2  945.01   78.19
   4  -4   2  860.41   74.29
  -4  -4  -2  719.03   78.59
   4  -4   2  843.62   70.99
  -4  -4  -2  864.01   72.09
  -4  -4  -2  821.62   80.99
  -4   4  -2  821.42   75.19
  -4   4  -2  813.92   81.69
   4   4   2  774.62   77.79
   4   4   2  819.42   78.49
  -4   4  -2  893.21   79.79
   4   4   2  765.72   66.69
   4   4   2  776.92   75.29
   6  -4   2  119.69   38.80
  -6  -4  -2  156.68   35.60
   6  -4   2  130.79   22.70
  -6  -4  -2  180.38   44.20
   6  -4   2  120.49   23.10
  -6  -4  -2  146.29   25.00
  -6  -4  -2  182.08   31.60
  -6  -4  -2  161.38   24.10
   6  -4   2  179.18   41.30
   6  -4   2  168.68   24.00
   6   4   2  211.18   37.80
   6   4   2  142.19   35.90
   6   4   2  145.79   20.90
  -6   4  -2  164.68   28.60
   6   4   2  138.09   33.30
  -6   4  -2  172.08   34.80
   6   4   2  114.09   22.80
  -6   4  -2   92.09   29.30
   6   4   2  135.59   27.50
   8  -4   2  106.39   25.20
  -8  -4  -2   58.39   27.80
   8  -4   2   68.49   20.60
  -8  -4  -2   84.09   21.10
   8  -4   2   43.70   28.90
   8  -4   2   84.29   18.80
  -8  -4  -2   64.39   21.00
   8  -4   2   75.59   20.10
  -8  -4  -2  106.19   23.90
   8   4   2   60.59   23.10
  -8   4  -2   76.49   25.10
   8   4   2   58.59   27.80
   8   4   2  159.38   40.90
   8   4   2   72.19   23.20
   8   4   2   49.99   17.00
  -8   4  -2   52.59   26.10
  -8   4  -2   55.69   19.80
   8   4   2   95.99   18.20
 -10  -4  -2  116.29   26.50
 -10  -4  -2   94.99   34.60
  10  -4   2  136.09   34.50
  10  -4   2   70.49   21.30
  10  -4   2  113.69   68.39
  10   4   2  140.69   35.40
 -10   4  -2   96.49   28.10
 -10   4  -2   84.39   26.50
  10   4   2  139.49   37.40
 -10   4  -2   74.89   31.90
  10   4   2  118.79   28.80
  10   4   2   56.09   30.70
  11  -5  -2   50.79   32.70
 -11  -5   2   57.99   28.20
  11  -5  -2   59.39   19.80
  11   5  -2   46.30   29.40
  11   5  -2    9.90   17.90
 -11   5   2   53.09   30.60
  11   5  -2   34.80   20.20
 -11   5   2   58.49   21.60
   9  -5  -2   -0.30    8.40
  -9  -5   2    2.70    6.60
   9  -5  -2  -20.50   12.80
  -9  -5   2   21.60   20.60
  -9  -5   2   -1.40    7.70
   9  -5  -2   -5.70    8.20
   9  -5  -2    9.30    7.70
   9   5  -2    0.30   10.80
   9   5  -2   47.60   22.70
   9   5  -2    7.50   17.00
   9   5  -2    5.50    9.70
  -9   5   2    1.00   10.50
  -9   5   2   22.40   19.50
  -9   5   2   -5.80    9.10
  -7  -5   2   87.89   18.40
  -7  -5   2   61.09   24.30
  -7  -5   2   94.89   17.40
   7  -5  -2   70.59   28.10
  -7  -5   2   94.29   16.40
   7  -5  -2   74.29   19.10
   7  -5  -2   86.59   17.50
  -7   5   2   67.59   20.20
  -7   5   2  150.08   25.80
   7   5  -2   65.99   18.70
   7   5  -2   69.89   24.00
   7   5  -2   97.39   29.50
   7   5  -2   52.99   16.70
  -7   5   2   95.39   23.30
   7   5  -2   32.20   21.30
  -7   5   2   95.59   32.40
   5  -5  -2  111.99   27.30
  -5  -5   2  103.29   26.40
   5  -5  -2   87.29   15.00
  -5  -5   2   70.49   11.80
  -5  -5   2   94.49   14.30
   5  -5  -2  105.69   20.20
  -5  -5   2   73.49   21.00
   5  -5  -2  127.39   16.80
  -5  -5   2  152.28   18.50
   5   5  -2   81.09   18.20
  -5   5   2   54.59   15.40
  -5   5   2   85.39   17.50
   5   5  -2  122.69   20.90
  -5   5   2   87.59   19.20
   5   5  -2  108.89   24.40
   5   5  -2  106.89   17.10
   5   5  -2   68.39   21.20
  -5   5   2   99.79   27.00
  -5   5   2   89.09   17.80
   5   5  -2   86.29   22.40
  -5   5   2   81.09   14.40
  -3  -5   2   14.30    5.20
  -3  -5   2    5.60    4.00
  -3  -5   2   16.00    8.00
  -3  -5   2   19.40    8.80
   3  -5  -2    4.80    4.50
   3  -5  -2    6.60    5.50
   3  -5  -2    6.10    3.70
  -3  -5   2    3.90    8.10
  -3   5   2   18.50    5.30
   3   5  -2    2.90    7.00
   3   5  -2    7.80    5.60
  -3   5   2    6.40    6.00
  -3   5   2    6.60    5.70
   3   5  -2    4.40    3.90
   3   5  -2    4.20    7.70
  -3   5   2    7.50    6.40
   3   5  -2    8.80    4.80
   3   5  -2   19.50    7.40
  -3   5   2    6.30    4.50
   3   5  -2    5.40    8.30
  -1  -5   2 2229.08  178.98
  -1  -5   2 2298.47  177.88
  -1  -5   2 2366.36  178.98
  -1   5   2 2261.57  179.98
   1   5  -2 2406.56  186.38
  -1   5   2 2296.97  178.78
   1   5  -2 2380.96  189.78
   1  -5   2 2282.67  176.18
  -1  -5  -2 2416.16  180.08
  -1  -5  -2 2074.99  174.58
   1  -5   2 2218.58  175.38
   1   5   2 2400.56  177.28
  -1   5  -2 2392.66  181.28
   1   5   2 2175.88  177.08
   1   5   2 2049.20  175.18
  -1   5  -2 2297.47  179.68
   3  -5   2  529.55   50.49
   3  -5   2  516.45   48.40
  -3  -5  -2  609.94   58.29
  -3  -5  -2  533.05   56.39
  -3  -5  -2  601.24   55.29
  -3   5  -2  591.84   57.29
  -3   5  -2  562.64   58.79
   3   5   2  500.85   45.80
  -3   5  -2  619.44   54.99
   3   5   2  544.85   52.49
   3   5   2  585.54   53.49
   3   5   2  509.75   53.29
  -5  -5  -2  110.89   26.20
  -5  -5  -2  119.39   23.70
   5  -5   2  133.29   33.70
   5  -5   2  122.49   19.70
  -5  -5  -2  145.69   19.50
   5  -5   2  140.69   22.90
  -5  -5  -2  133.99   30.00
   5  -5   2  142.09   25.90
  -5  -5  -2  101.69   18.50
  -5   5  -2  121.59   23.50
   5   5   2   99.89   28.60
   5   5   2  149.59   29.80
   5   5   2  166.08   28.10
   5   5   2  191.28   20.90
  -5   5  -2  105.39   25.30
  -5   5  -2  113.49   29.70
   5   5   2  125.09   29.70
  -7  -5  -2  232.58   43.80
   7  -5   2  227.38   31.80
   7  -5   2  190.68   52.19
   7  -5   2  253.57   38.10
  -7  -5  -2  235.78   32.10
   7  -5   2  264.37   39.20
  -7  -5  -2  232.48   42.50
  -7  -5  -2  196.08   30.60
   7   5   2  153.48   40.60
  -7   5  -2  239.28   49.90
   7   5   2  195.08   44.70
  -7   5  -2  187.88   35.90
   7   5   2  290.47   31.30
   7   5   2  181.78   35.70
  -7   5  -2  197.38   43.70
   7   5   2  183.28   33.00
   7   5   2  243.98   43.30
   9  -5   2  303.07   44.30
  -9  -5  -2  311.97   44.70
  -9  -5  -2  322.77   43.70
  -9  -5  -2  229.18   52.19
   9  -5   2  230.58   58.59
   9   5   2  272.27   44.20
  -9   5  -2  307.77   62.69
   9   5   2  304.37   61.79
   9   5   2  345.77   54.39
  -9   5  -2  211.88   44.10
  -9   5  -2  287.57   65.59
   9   5   2  309.47   54.19
  11  -5   2  -21.60   12.90
 -11  -5  -2    1.20    8.30
 -11  -5  -2  -10.60   13.00
  11  -5   2    9.20   11.60
  11   5   2   -8.40   13.40
 -11   5  -2   -0.10   10.70
  11   5   2   -0.70   23.80
 -11   5  -2   11.10   11.70
 -11   5  -2    0.00    9.90
  12  -6  -2   -0.30   24.40
 -12  -6   2   12.50   18.60
  12  -6  -2   45.70   23.00
  12   6  -2   10.00   26.20
  12   6  -2   20.30   21.00
 -12   6   2   39.00   29.80
  10  -6  -2  136.69   26.20
 -10  -6   2  207.38   50.29
  10  -6  -2  116.59   21.40
 -10  -6   2  191.78   24.90
 -10   6   2  158.68   47.00
  10   6  -2  188.98   74.19
  10   6  -2  123.29   29.30
 -10   6   2  185.58   38.00
 -10   6   2  124.79   30.00
  10   6  -2  204.68   46.40
   8  -6  -2  278.37   31.40
  -8  -6   2  245.38   31.70
  -8  -6   2  198.08   46.30
   8  -6  -2  177.08   33.10
   8  -6  -2  266.17   61.19
  -8  -6   2  256.87   30.00
   8  -6  -2  218.08   30.70
  -8  -6   2  243.08   33.80
   8   6  -2  242.48   50.19
  -8   6   2  196.88   41.70
   8   6  -2  225.28   35.80
  -8   6   2  216.08   48.70
  -8   6   2  241.68   31.80
   8   6  -2  195.88   44.10
  -8   6   2  235.58   39.00
   8   6  -2  202.28   48.40
   8   6  -2  289.47   40.80
  -6  -6   2  374.16   38.10
   6  -6  -2  489.85   52.39
  -6  -6   2  449.86   64.39
   6  -6  -2  362.06   35.50
  -6  -6   2  420.36   37.60
   6  -6  -2  381.36   36.20
  -6  -6   2  405.46   35.90
  -6  -6   2  413.16   57.09
   6  -6  -2  330.57   58.59
   6   6  -2  316.87   34.20
   6   6  -2  405.56   56.79
  -6   6   2  307.97   43.30
  -6   6   2  377.96   58.69
   6   6  -2  443.46   48.10
   6   6  -2  338.77   49.90
   6   6  -2  362.06   46.10
  -6   6   2  399.96   48.40
  -6   6   2  389.06   38.60
   6   6  -2  430.46   62.69
  -6   6   2  436.06   47.30
  -6   6   2  334.67   46.90
  -4  -6   2 1655.43  133.69
  -4  -6   2 1778.62  134.49
   4  -6  -2 1632.64  140.99
   4  -6  -2 1697.13  127.39
   4  -6  -2 1613.14  130.89
   4  -6  -2 1714.43  125.99
  -4  -6   2 1675.63  146.69
  -4  -6   2 1733.63  141.89
  -4   6   2 1595.24  137.99
   4   6  -2 1505.95  137.49
  -4   6   2 1677.43  137.79
   4   6  -2 1491.65  126.29
   4   6  -2 1646.04  130.29
   4   6  -2 1570.14  126.39
   4   6  -2 1441.46  129.49
   4   6  -2 1621.64  135.49
  -4   6   2 1683.83  137.99
  -4   6   2 1657.13  137.19
   4   6  -2 1434.66  134.19
  -4   6   2 1638.14  135.19
  -2  -6   2  272.87   22.90
  -2  -6   2  222.38   32.50
  -2  -6   2  330.97   27.70
  -2  -6   2  304.17   27.30
   2  -6  -2  318.47   28.80
  -2  -6   2  301.77   27.90
   2  -6  -2  283.67   27.30
   2  -6  -2  251.57   28.30
  -2  -6   2  289.77   27.40
   2   6  -2  255.87   28.80
  -2   6   2  319.27   28.00
   2   6  -2  277.67   27.90
  -2   6   2  270.97   23.40
  -2   6   2  277.17   27.20
   2   6  -2  323.67   27.20
   2   6  -2  314.77   32.10
   2   6  -2  310.57   27.80
  -2   6   2  281.37   27.00
   2   6  -2  292.77   25.20
  -2   6   2  285.27   28.40
   0  -6  -2   77.29   13.20
   0  -6   2   24.20    7.00
   0  -6  -2   69.19    8.90
   0  -6  -2  107.19   14.20
   0  -6   2   35.00    6.30
   0  -6   2   35.50    8.20
   0   6  -2  103.59   14.40
   0   6  -2   72.49    9.50
   0   6   2   54.49    8.80
   0   6   2   38.50    8.80
   0   6  -2   89.09   13.90
   0   6   2   43.90    8.40
   0   6   2   46.40    6.50
   0   6  -2   72.49   12.10
   0   6   2   47.50   10.10
   2  -6   2 1844.02  141.99
   2  -6   2 1730.73  142.29
  -2  -6  -2 1905.31  154.68
  -2  -6  -2 2005.50  154.38
  -2  -6  -2 1866.61  158.78
   2   6   2 1743.23  144.69
   2   6   2 1686.93  143.89
  -2   6  -2 1922.01  156.08
  -2   6  -2 1817.82  153.88
  -4  -6  -2  349.77   48.10
  -4  -6  -2  354.56   50.69
   4  -6   2  329.47   37.20
  -4  -6  -2  471.15   43.10
   4  -6   2  403.86   40.30
   4   6   2  307.57   47.20
  -4   6  -2  338.87   51.59
  -4   6  -2  403.16   50.69
  -4   6  -2  356.86   45.50
   4   6   2  398.86   49.20
   4   6   2  434.46   51.29
   4   6   2  367.86   32.80
  -6  -6  -2  399.46   60.59
   6  -6   2  448.26   45.10
  -6  -6  -2  371.36   39.00
  -6  -6  -2  372.36   37.80
  -6  -6  -2  446.96   61.39
   6  -6   2  509.95   54.69
   6  -6   2  408.56   40.30
  -6  -6  -2  479.55   53.29
   6  -6   2  339.87   61.09
   6   6   2  491.65   66.39
  -6   6  -2  488.95   71.69
   6   6   2  423.46   57.99
   6   6   2  384.56   59.59
   6   6   2  380.96   37.00
  -6   6  -2  366.66   50.29
  -6   6  -2  323.97   51.59
   6   6   2  320.47   46.10
   6   6   2  421.36   55.09
   8  -6   2   39.40   26.10
   8  -6   2   41.20   14.20
  -8  -6  -2    6.10    8.90
  -8  -6  -2   22.50   19.10
   8  -6   2   35.40   15.40
   8  -6   2   35.60   15.30
  -8  -6  -2   17.80   14.30
   8   6   2   41.70   21.10
   8   6   2   49.60   23.30
   8   6   2   30.20   24.90
   8   6   2   29.10   18.20
  -8   6  -2   24.80   16.40
   8   6   2   38.60   11.00
   8   6   2   33.50   15.40
  -8   6  -2   43.20   27.30
  -8   6  -2   34.20   18.40
  10  -6   2   -6.50    9.80
  10  -6   2    4.30   23.50
  10  -6   2   -2.80    8.40
  10  -6   2   -2.20   11.00
 -10  -6  -2   13.70   10.40
 -10  -6  -2   -3.10   13.50
  10   6   2  -15.90   17.80
 -10   6  -2  -14.60   11.80
  10   6   2  -35.60   17.40
 -10   6  -2    4.90   12.00
 -10   6  -2   -1.30   12.00
  10   6   2   -3.50   12.70
  11  -7  -2  225.88   33.90
 -11  -7   2  164.98   44.70
  11  -7  -2   94.29   43.50
  11   7  -2  130.99   39.90
  11   7  -2  112.99   32.50
 -11   7   2  145.79   45.20
 -11   7   2   95.19   31.00
  11   7  -2  226.88   61.89
 -11   7   2  138.19   30.50
   9  -7  -2    3.70   18.90
   9  -7  -2   33.90   14.20
  -9  -7   2   53.89   27.60
   9  -7  -2   64.39   19.80
  -9  -7   2   51.39   13.00
   9  -7  -2   24.70   10.90
  -9   7   2   57.59   20.60
   9   7  -2   43.00   17.80
  -9   7   2   42.90   18.80
   9   7  -2   56.89   23.70
   9   7  -2   21.40   22.00
   9   7  -2   41.20   15.50
   9   7  -2   18.50   19.50
  -9   7   2   58.39   26.90
   7  -7  -2  376.76   37.60
   7  -7  -2  420.06   71.89
   7  -7  -2  410.86   38.60
  -7  -7   2  398.66   36.10
  -7  -7   2  368.26   42.20
  -7  -7   2  306.07   52.49
   7  -7  -2  464.75   53.19
  -7  -7   2  339.67   33.60
  -7   7   2  405.76   45.40
  -7   7   2  312.87   50.99
   7   7  -2  391.96   50.99
  -7   7   2  319.47   41.20
  -7   7   2  313.07   58.59
   7   7  -2  283.47   53.99
  -7   7   2  379.96   50.89
   7   7  -2  260.47   54.09
   7   7  -2  478.55   62.89
   7   7  -2  366.66   36.70
  -5  -7   2  221.28   38.00
   5  -7  -2  295.57   28.20
   5  -7  -2  231.08   44.40
  -5  -7   2  276.87   27.00
  -5  -7   2  247.58   26.30
   5  -7  -2  291.87   36.70
   5  -7  -2  282.37   26.70
  -5   7   2  224.98   32.00
  -5   7   2  283.87   36.90
   5   7  -2  258.87   36.10
  -5   7   2  289.47   38.00
  -5   7   2  249.18   36.90
   5   7  -2  321.87   37.90
   5   7  -2  276.07   41.70
   5   7  -2  243.88   43.80
   5   7  -2  278.37   27.40
   5   7  -2  172.18   35.90
  -5   7   2  276.47   28.80
  -3  -7   2   22.20    8.80
   3  -7  -2   29.40    5.50
   3  -7  -2   30.50    8.30
  -3  -7   2   24.60    7.90
   3  -7  -2   33.30   10.80
  -3  -7   2    6.70    7.00
  -3  -7   2   28.70    6.80
  -3  -7   2   34.60   13.60
  -3   7   2   21.60    8.10
  -3   7   2   47.70   10.90
   3   7  -2   36.30   10.30
   3   7  -2   25.50   11.10
   3   7  -2   38.50    8.30
   3   7  -2   30.30    6.20
  -3   7   2   41.00   12.10
   3   7  -2   32.30   12.60
  -3   7   2   13.30    8.30
   3   7  -2   14.40    7.30
  -1  -7   2  271.17   23.70
  -1  -7   2  239.68   24.20
  -1  -7   2  233.68   25.20
   1  -7  -2  278.37   26.60
   1  -7  -2  266.87   26.40
  -1  -7   2  247.08   22.30
   1  -7  -2  228.58   25.50
  -1   7   2  265.77   24.60
  -1   7   2  228.68   23.00
   1   7  -2  253.17   24.60
   1   7  -2  258.97   24.30
  -1   7   2  257.67   24.80
   1   7  -2  251.57   25.70
   1   7  -2  296.77   25.30
  -1   7   2  229.88   25.00
   1   7  -2  261.87   25.60
   1  -7   2   70.29   12.10
   1  -7   2   90.79   14.60
   1  -7   2   70.99    8.50
  -1  -7  -2   60.49   10.80
  -1  -7  -2   79.49   13.90
   1   7   2   76.19   10.30
   1   7   2   72.89   13.40
  -1   7  -2   56.99   12.50
  -1   7  -2   71.29   13.30
   1   7   2   74.39   16.00
   1   7   2   87.09   14.20
  -1   7  -2   85.29   14.90
   3  -7   2  926.91   78.09
  -3  -7  -2  824.52   76.59
  -3  -7  -2  891.31   73.19
   3  -7   2  871.11   78.19
  -3  -7  -2  805.72   65.09
   3   7   2  951.00   76.89
   3   7   2  882.01   82.59
   3   7   2  824.42   80.39
  -3   7  -2  745.83   74.69
  -3   7  -2  824.32   73.49
  -5  -7  -2  499.85   49.00
   5  -7   2  446.26   46.20
  -5  -7  -2  430.06   40.90
   5  -7   2  521.45   48.30
   5  -7   2  396.36   40.40
  -5  -7  -2  466.25   64.99
  -5  -7  -2  442.66   59.09
   5   7   2  494.65   47.70
   5   7   2  405.06   58.49
   5   7   2  421.66   38.40
  -5   7  -2  481.55   66.79
   5   7   2  509.15   62.09
   5   7   2  486.55   62.39
  -5   7  -2  521.55   62.69
  -5   7  -2  449.86   54.69
  -7  -7  -2  333.17   55.09
   7  -7   2  337.07   47.90
  -7  -7  -2  320.07   39.10
   7  -7   2  343.77   40.10
  -7  -7  -2  433.46   51.49
   7  -7   2  317.67   61.69
   7  -7   2  354.16   47.20
   7   7   2  370.66   56.09
   7   7   2  455.25   52.59
   7   7   2  294.87   55.29
   7   7   2  374.16   63.29
  -7   7  -2  233.48   47.30
   7   7   2  336.97   51.39
  -7   7  -2  443.36   71.49
   7   7   2  327.07   32.90
  -7   7  -2  442.86   57.49
  -9  -7  -2  258.97   56.99
  -9  -7  -2  219.28   53.59
   9  -7   2  321.27   41.20
   9  -7   2  271.77   64.49
   9   7   2  280.37   47.30
   9   7   2  263.47   60.89
  -9   7  -2  363.56   66.99
  -9   7  -2  213.38   46.60
  -9   7  -2  318.67   53.59
   9   7   2  290.87   60.99
   9   7   2  387.06   60.49
  11  -7   2   71.29   20.90
  11  -7   2   93.29   41.20
 -11  -7  -2  106.49   24.40
 -11  -7  -2  157.08   45.30
  11   7   2  109.09   42.10
  11   7   2   46.80   20.30
 -11   7  -2  104.59   32.50
  11   7   2  152.38   41.00
 -11   7  -2   74.79   37.90
 -11   7  -2   94.99   30.90
 -10  -8   2   88.79   31.70
  10  -8  -2   62.19   20.70
  10  -8  -2   40.30   31.80
  10  -8  -2   53.59   19.50
 -10  -8   2   68.79   15.00
 -10   8   2   74.29   24.10
 -10   8   2   26.50   23.00
  10   8  -2   57.69   33.00
  10   8  -2   67.59   25.20
  10   8  -2   13.90   19.50
  10   8  -2   72.39   23.20
 -10   8   2   93.09   27.80
  -8  -8   2   69.99   14.50
   8  -8  -2   61.79   30.60
  -8  -8   2   56.59   25.00
   8  -8  -2   30.50   17.10
   8  -8  -2   76.99   17.20
   8  -8  -2   65.19   14.70
  -8   8   2   77.39   23.60
   8   8  -2   62.19   20.80
   8   8  -2   93.89   17.00
   8   8  -2   47.00   23.90
  -8   8   2   75.09   23.80
   8   8  -2   82.79   22.40
   8   8  -2   77.89   30.00
  -8   8   2    8.30   16.50
   8   8  -2  111.79   33.00
  -6  -8   2  301.27   46.20
   6  -8  -2  297.97   29.60
  -6  -8   2  316.47   35.10
   6  -8  -2  335.87   58.89
   6  -8  -2  291.57   37.40
  -6  -8   2  321.97   68.09
   6  -8  -2  302.17   41.00
  -6  -8   2  264.67   33.40
   6   8  -2  269.77   29.50
   6   8  -2  299.87   47.50
  -6   8   2  322.37   33.40
   6   8  -2  348.17   51.29
  -6   8   2  271.07   40.30
   6   8  -2  282.17   48.80
  -6   8   2  292.47   42.60
  -6   8   2  296.77   54.59
   6   8  -2  277.47   41.00
  -6   8   2  339.67   39.40
   6   8  -2  285.47   38.80
  -4  -8   2    3.70    4.80
  -4  -8   2   25.70   13.90
  -4  -8   2   10.10    8.00
  -4  -8   2   12.00    7.00
   4  -8  -2   29.70    6.30
   4  -8  -2   15.80    7.10
   4  -8  -2   18.50    9.00
   4   8  -2   29.40   10.80
   4   8  -2   22.90    7.40
  -4   8   2   37.50   13.20
   4   8  -2   26.00    6.80
   4   8  -2    5.30    7.20
   4   8  -2   15.70   10.40
  -4   8   2   11.90    6.80
   4   8  -2   18.70   12.00
  -4   8   2    9.50    8.10
  -4   8   2   28.00   10.50
  -2  -8   2  203.48   25.10
   2  -8  -2  207.08   21.20
  -2  -8   2  202.98   21.50
   2  -8  -2  186.38   24.80
  -2  -8   2  212.58   25.80
   2  -8  -2  185.78   24.50
  -2  -8   2  226.68   18.60
  -2  -8   2  223.38   25.60
  -2   8   2  181.28   23.90
   2   8  -2  203.58   20.60
   2   8  -2  171.98   17.20
  -2   8   2  243.28   24.50
   2   8  -2  154.28   23.20
   2   8  -2  200.28   24.00
   2   8  -2  211.18   23.50
   2   8  -2  185.48   17.70
  -2   8   2  221.28   27.10
  -2   8   2  185.68   23.70
   0  -8  -2 1034.50   85.89
   0  -8  -2  931.11   85.99
   0  -8   2  948.31   82.19
   0  -8   2 1001.40   79.59
   0  -8   2  920.71   81.29
   0   8   2 1034.30   79.29
   0   8  -2 1067.69   86.69
   0   8  -2 1032.10   85.19
   0   8   2 1097.89   83.19
   0   8   2  957.60   82.19
   0   8   2 1038.60   81.59
   0   8   2  975.20   84.09
   0   8  -2 1055.69   86.29
   0   8  -2 1054.29   82.39
   2  -8   2 1659.73  131.39
   2  -8   2 1730.43  131.79
  -2  -8  -2 1751.22  143.39
  -2  -8  -2 1633.44  139.49
  -2  -8  -2 1810.22  143.19
  -2   8  -2 1658.03  142.69
   2   8   2 1534.15  130.49
   2   8   2 1486.75  133.19
  -2   8  -2 1726.53  140.99
   2   8   2 1602.14  134.29
  -4  -8  -2  114.19   14.70
  -4  -8  -2  139.39   26.80
   4  -8   2  138.49   22.20
  -4  -8  -2  143.89   23.60
   4  -8   2  103.29   19.80
  -4  -8  -2  191.18   32.00
  -4   8  -2  144.19   28.40
   4   8   2  129.19   25.10
   4   8   2  113.59   20.20
   4   8   2   77.89   17.30
   4   8   2  109.09   25.90
   4   8   2  125.19   25.30
  -4   8  -2  122.39   23.70
  -6  -8  -2  144.29   27.20
   6  -8   2  172.48   42.20
   6  -8   2  146.39   28.20
  -6  -8  -2  184.68   22.80
  -6  -8  -2  171.48   39.00
   6  -8   2  153.78   22.30
  -6  -8  -2  129.39   32.80
   6  -8   2  207.28   33.20
  -6   8  -2  131.69   35.50
  -6   8  -2  125.39   28.80
   6   8   2  204.48   40.80
   6   8   2  174.78   38.30
   6   8   2  165.98   18.90
   6   8   2  166.48   35.80
   6   8   2  126.09   25.30
  -6   8  -2  154.28   33.70
   8  -8   2    5.90   12.40
   8  -8   2    0.20   14.70
  -8  -8  -2   27.90   16.60
  -8  -8  -2   14.30   11.90
   8  -8   2    3.80   12.40
   8  -8   2   -2.40    7.10
   8   8   2    6.00    5.80
  -8   8  -2   18.00   17.80
   8   8   2  -24.00    9.60
  -8   8  -2   14.50   13.50
  -8   8  -2    4.90   16.70
   8   8   2    9.50   12.60
   8   8   2   -3.80   11.60
   8   8   2    1.50   15.40
   8   8   2   11.70   11.20
 -10  -8  -2   16.60   12.00
 -10  -8  -2   27.60   22.50
  10  -8   2   -4.70   16.80
  10  -8   2   55.49   18.80
  10  -8   2   20.90   12.80
  10  -8   2   43.40   17.80
  10   8   2   10.20   12.70
  10   8   2   28.90   29.80
 -10   8  -2   18.20   18.40
 -10   8  -2   19.40   15.40
  10   8   2   36.40   20.80
  10   8   2   -3.40   12.30
 -10   8  -2   69.19   34.00
 -11  -9   2    5.50   18.70
  11  -9  -2  -10.30   19.30
  11   9  -2   -1.10   16.90
  11   9  -2    5.70   23.00
 -11   9   2   15.90   12.80
 -11   9   2    7.80   10.00
  11   9  -2   42.00   19.50
 -11   9   2   20.30   20.60
  -9  -9   2  264.57   55.79
   9  -9  -2  268.27   62.79
  -9  -9   2  309.17   35.40
   9  -9  -2  250.57   34.40
   9  -9  -2  249.68   34.40
   9   9  -2  319.37   46.60
   9   9  -2  207.48   38.50
   9   9  -2  339.67   57.59
   9   9  -2  281.77   55.49
  -9   9   2  263.27   46.30
  -9   9   2  192.88   51.89
  -9   9   2  293.07   50.59
   7  -9  -2   40.10   11.40
  -7  -9   2   40.50   12.20
   7  -9  -2   45.60   11.90
   7  -9  -2   48.80   25.80
  -7  -9   2   44.40   12.60
   7  -9  -2   28.40   12.90
  -7  -9   2   58.59   22.30
  -7   9   2   39.70   12.90
  -7   9   2   37.20   17.90
   7   9  -2    0.30   11.30
  -7   9   2   68.99   17.40
  -7   9   2   46.50   23.10
  -7   9   2   63.69   20.30
   7   9  -2   51.69   22.10
   7   9  -2   50.39   22.60
   7   9  -2   -5.00   11.00
   7   9  -2   39.90   11.50
  -5  -9   2  149.39   28.60
  -5  -9   2  105.89   33.40
   5  -9  -2  120.69   25.50
  -5  -9   2  150.48   19.90
   5  -9  -2  181.58   17.40
  -5  -9   2  136.39   21.20
   5  -9  -2  166.88   22.80
  -5   9   2  173.78   24.90
  -5   9   2  156.38   24.50
  -5   9   2  129.79   26.40
   5   9  -2  148.19   30.20
   5   9  -2  157.38   31.30
  -5   9   2  166.78   27.50
   5   9  -2  145.89   20.60
   5   9  -2  118.29   24.90
   5   9  -2  132.59   24.10
  -5   9   2  195.38   30.50
  -3  -9   2  501.35   47.60
   3  -9  -2  481.05   43.20
  -3  -9   2  508.45   47.10
  -3  -9   2  535.85   56.29
   3  -9  -2  466.25   45.20
  -3  -9   2  534.55   48.90
  -3  -9   2  469.25   47.50
  -3   9   2  550.44   50.09
   3   9  -2  423.26   46.40
  -3   9   2  501.35   47.80
  -3   9   2  552.14   49.50
  -3   9   2  506.35   47.90
   3   9  -2  545.35   45.80
   3   9  -2  474.15   43.90
   3   9  -2  412.16   38.10
   3   9  -2  515.25   42.80
   1  -9  -2 1260.57  112.89
  -1  -9   2 1474.95  111.19
  -1  -9   2 1305.17  112.19
   1  -9  -2 1345.07  113.59
  -1  -9   2 1353.36  109.89
   1  -9  -2 1298.07  113.59
  -1  -9   2 1340.07  113.69
  -1   9   2 1464.35  112.79
   1   9  -2 1404.86  111.99
   1   9  -2 1429.66  113.29
  -1   9   2 1263.97  113.09
   1   9  -2 1348.77  110.99
   1   9  -2 1431.36  111.59
   1   9  -2 1556.14  114.39
  -1   9   2 1442.36  112.99
   1  -9   2  534.15   46.70
   1  -9   2  492.75   41.40
  -1  -9  -2  459.45   48.60
  -1  -9  -2  565.04   47.20
  -1  -9  -2  555.04   48.60
   1  -9   2  522.95   46.80
  -1   9  -2  517.95   48.70
   1   9   2  475.05   46.10
   1   9   2  560.44   44.10
  -1   9  -2  528.65   50.19
   1   9   2  542.55   49.50
   1   9   2  457.15   47.30
  -1   9  -2  512.65   48.80
   3  -9   2  521.45   51.19
  -3  -9  -2  569.64   54.89
  -3  -9  -2  614.04   59.09
   3  -9   2  596.84   52.09
  -3  -9  -2  609.94   53.89
   3   9   2  477.15   60.69
  -3   9  -2  573.54   57.49
   3   9   2  509.85   50.29
   3   9   2  502.95   54.29
  -3   9  -2  470.25   53.59
   3   9   2  610.94   51.99
  -5  -9  -2  114.09   15.50
  -5  -9  -2  122.19   26.70
   5  -9   2   75.69   18.40
   5  -9   2  110.69   15.00
   5  -9   2  103.99   20.60
  -5  -9  -2  105.69   21.40
   5   9   2   72.59   18.00
  -5   9  -2  138.59   34.30
   5   9   2  121.89   30.40
  -5   9  -2  147.19   30.80
   5   9   2  123.79   26.70
  -5   9  -2   84.79   22.50
   5   9   2   58.69   21.00
   5   9   2   80.59   18.80
  -7  -9  -2   23.20    9.00
   7  -9   2   10.20    7.30
   7  -9   2   12.40   10.90
   7  -9   2    2.30    8.80
  -7  -9  -2   17.00   12.30
   7  -9   2   -1.60   14.00
  -7  -9  -2   17.10   16.10
   7   9   2    8.50   14.00
  -7   9  -2   12.40   13.90
   7   9   2    0.40    4.10
   7   9   2   26.50   20.10
  -7   9  -2   14.70   15.40
  -7   9  -2    6.40   14.60
   7   9   2   -5.10   11.90
   7   9   2    4.80   10.60
   7   9   2    6.90   10.10
   9  -9   2  109.79   40.80
  -9  -9  -2   77.89   20.60
   9  -9   2   80.49   17.50
  -9  -9  -2   74.19   29.20
   9  -9   2   63.19   24.60
   9  -9   2   35.50   19.70
   9   9   2  102.79   26.00
  -9   9  -2   89.39   29.50
  -9   9  -2   34.90   23.30
   9   9   2   47.20   31.10
   9   9   2   71.39   26.20
  -9   9  -2   66.09   26.70
 -11  -9  -2   -5.00   13.40
 -11  -9  -2   23.20   12.90
  11  -9   2   51.59   37.40
  11   9   2  -17.10   11.10
 -11   9  -2   15.40   16.60
  11   9   2   -5.90   12.10
 -11   9  -2   33.30   20.00
 -11   9  -2   14.90   18.00
  11   9   2  -10.90   18.00
  10 -10  -2    5.20   23.20
  10 -10  -2   25.20   14.00
 -10 -10   2   -6.00   13.30
  10 -10  -2   38.30   18.50
 -10 -10   2   27.00   10.40
  10  10  -2   54.19   22.40
 -10  10   2   86.79   40.80
  10  10  -2   55.29   29.70
 -10  10   2   11.00   18.40
  10  10  -2   -5.90   17.20
 -10  10   2   25.40   16.70
  10  10  -2   44.70   19.90
  -8 -10   2   54.09   13.60
   8 -10  -2   32.20   17.20
  -8 -10   2   37.40   19.50
   8 -10  -2   53.39   14.20
   8 -10  -2    5.20   16.70
   8 -10  -2   50.29   13.40
  -8  10   2   27.80   16.80
  -8  10   2   27.30   17.00
   8  10  -2   50.69   14.50
  -8  10   2   28.50   23.00
   8  10  -2   65.29   22.30
   8  10  -2   61.39   27.00
   8  10  -2   60.59   19.70
   8  10  -2   51.89   24.10
   6 -10  -2 1439.46  113.19
  -6 -10   2 1295.17  102.99
   6 -10  -2 1404.96  118.89
  -6 -10   2 1293.57  114.89
   6 -10  -2 1393.16  134.89
   6 -10  -2 1325.67  108.89
  -6 -10   2 1243.38  104.49
  -6  10   2 1267.07  106.19
   6  10  -2 1293.27  116.59
  -6  10   2 1289.97  112.59
   6  10  -2 1254.97  124.69
   6  10  -2 1392.76  111.79
  -6  10   2 1106.29  111.19
   6  10  -2 1378.66  126.19
  -6  10   2 1178.88  106.09
   6  10  -2 1200.28  118.29
  -4 -10   2  278.57   29.60
   4 -10  -2  258.17   35.30
  -4 -10   2  321.27   38.20
   4 -10  -2  276.67   28.90
  -4 -10   2  251.77   41.30
   4  10  -2  283.57   28.20
   4  10  -2  194.78   34.90
  -4  10   2  269.97   33.60
  -4  10   2  312.47   39.00
   4  10  -2  281.17   34.40
   4  10  -2  249.38   39.80
   4  10  -2  305.57   38.20
  -4  10   2  243.98   34.30
  -4  10   2  236.38   33.30
   2 -10  -2  837.12   71.79
   2 -10  -2  749.23   70.49
   2 -10  -2  806.52   70.09
  -2 -10   2  787.22   66.69
  -2 -10   2  798.22   67.89
  -2 -10   2  713.13   66.89
  -2 -10   2  740.13   64.29
  -2 -10   2  758.72   61.89
   2  10  -2  781.82   66.09
   2  10  -2  826.32   70.69
  -2  10   2  740.83   65.59
  -2  10   2  784.52   67.79
  -2  10   2  858.11   68.89
  -2  10   2  748.13   67.09
   2  10  -2  823.22   64.59
   2  10  -2  833.92   68.99
   2  10  -2  854.21   69.59
   2  10  -2  747.63   70.59
   0 -10   2   83.89   15.30
   0 -10   2  111.49   16.00
   0 -10  -2  126.19   21.00
   0 -10  -2  154.68   22.10
   0 -10   2  105.59   13.10
   0  10   2   93.49   15.70
   0  10  -2  156.48   22.30
   0  10   2   87.19   17.60
   0  10   2  103.79   15.80
   0  10  -2  135.69   21.00
   0  10  -2  156.38   20.80
   0  10   2  114.89   13.10
   0  10   2  105.29   17.40
   0  10  -2  113.99   18.80
  -2 -10  -2  131.29   20.20
   2 -10   2  117.39   19.30
   2 -10   2  106.39   18.90
  -2 -10  -2   78.79   19.70
  -2 -10  -2   92.89   16.20
   2  10   2  115.69   18.60
   2  10   2   83.99   15.70
  -2  10  -2  103.89   19.60
  -2  10  -2   93.39   19.20
   2  10   2   86.19   11.90
   2  10   2   67.99   17.10
   2  10   2   82.59   18.60
  -2  10  -2  106.79   21.90
   4 -10   2  326.67   29.50
   4 -10   2  335.67   41.60
   4 -10   2  357.76   42.30
  -4 -10  -2  412.86   40.50
  -4 -10  -2  343.57   51.49
  -4 -10  -2  333.97   45.80
  -4 -10  -2  382.36   31.00
   4  10   2  395.06   51.99
   4  10   2  329.77   29.40
  -4  10  -2  364.06   46.60
   4  10   2  297.37   45.10
   4  10   2  381.26   43.40
  -4  10  -2  289.47   46.30
   4  10   2  353.96   37.00
  -6 -10  -2   27.80    8.50
   6 -10   2   11.80   10.80
   6 -10   2   35.80    9.40
   6 -10   2    8.40   12.20
  -6 -10  -2   56.69   15.20
  -6  10  -2   -1.60   12.20
   6  10   2   31.00   17.70
   6  10   2   12.20   15.90
   6  10   2   10.60   10.60
   6  10   2   34.60   19.20
  -6  10  -2    7.10   12.90
  -6  10  -2   11.30   17.90
   6  10   2   18.10   13.10
   8 -10   2   40.20   11.50
   8 -10   2   41.30   29.60
  -8 -10  -2   28.40   20.70
  -8 -10  -2    3.60   11.30
   8  10   2   29.40   14.90
  -8  10  -2   -4.10   11.20
  -8  10  -2   38.50   18.20
   8  10   2   19.10   17.20
   8  10   2   44.80   16.40
   8  10   2   30.10   19.50
  -8  10  -2   19.60   20.90
   8  10   2   51.59   32.60
   8  10   2   30.40   22.50
  10 -10   2   54.79   33.60
 -10 -10  -2   76.59   20.40
 -10 -10  -2   89.49   33.90
 -10  10  -2   46.70   22.90
  10  10   2   43.50   24.60
 -10  10  -2   99.09   31.90
  10  10   2   43.20   29.40
  10  10   2   70.19   23.50
  10  10   2   63.89   34.80
 -10  10  -2   81.49   33.10
  11 -11  -2  105.69   44.10
 -11 -11   2   48.80   29.60
 -11  11   2   93.89   39.30
 -11  11   2   86.39   29.40
 -11  11   2   57.39   20.50
   9 -11  -2  -16.10   17.00
   9 -11  -2   42.60   16.30
  -9 -11   2   45.10   16.60
   9 -11  -2   33.30   12.50
  -9 -11   2   54.39   29.90
  -9  11   2   45.50   27.40
   9  11  -2   34.20   20.00
  -9  11   2   36.60   19.90
  -9  11   2   25.40   18.10
   9  11  -2   11.60   12.00
  -7 -11   2  102.49   18.90
   7 -11  -2  112.49   19.50
   7 -11  -2  101.99   15.80
   7 -11  -2   57.59   27.80
   7 -11  -2   64.29   20.40
   7  11  -2   91.59   24.80
  -7  11   2   29.70   21.00
   7  11  -2   94.29   17.50
  -7  11   2   81.49   24.20
  -7  11   2   96.49   24.70
   7  11  -2   93.79   23.70
   7  11  -2   93.29   28.60
  -7  11   2  112.59   21.10
  -7  11   2   96.59   20.60
   7  11  -2   58.89   24.20
  -5 -11   2   87.49   28.30
   5 -11  -2  136.99   25.30
  -5 -11   2  122.79   25.00
   5 -11  -2  122.19   20.40
  -5 -11   2  182.18   24.70
   5  11  -2  104.79   25.90
   5  11  -2  101.09   27.30
  -5  11   2  125.39   26.20
   5  11  -2  118.39   24.90
   5  11  -2  153.98   23.90
  -5  11   2  138.09   28.20
  -5  11   2  137.99   23.80
  -5  11   2  123.19   24.30
  -5  11   2  157.08   25.00
   5  11  -2  113.99   19.50
   3 -11  -2   45.10   13.30
  -3 -11   2   21.90    9.60
  -3 -11   2   26.00   13.60
  -3 -11   2   36.10   11.00
  -3 -11   2   25.10    9.10
   3 -11  -2   18.00    8.70
  -3  11   2   24.90   11.00
   3  11  -2   32.70    5.30
   3  11  -2   15.00   10.00
   3  11  -2   32.30    9.60
  -3  11   2   32.80   10.80
   3  11  -2   18.40    9.60
   3  11  -2   22.40    9.10
  -3  11   2   17.90   10.10
  -3  11   2   37.70   12.90
   1 -11  -2   51.29   12.70
  -1 -11   2   18.30   10.20
  -1 -11   2   74.29   12.80
  -1 -11   2   52.69   12.60
  -1 -11   2   73.19   11.60
   1 -11  -2   76.29   16.10
   1 -11  -2   38.00   11.60
   1  11  -2   37.80   10.80
   1  11  -2   55.99   10.70
   1  11  -2   42.10   10.40
  -1  11   2   55.29   10.60
   1  11  -2   45.10   10.80
  -1  11   2   54.89   13.90
   1  11  -2   66.39   14.20
  -1  11   2   65.59    8.10
  -1  11   2   74.89   14.20
   1 -11   2   10.50    3.80
   1 -11   2   15.80    8.70
  -1 -11  -2   14.00    8.00
   1 -11   2    6.20    6.50
  -1 -11  -2    8.50    8.40
   1  11   2    7.40    3.00
   1  11   2    3.20    4.70
  -1  11  -2   10.00    7.50
   1  11   2   -0.20    6.50
   1  11   2    3.80    6.50
  -1  11  -2    3.90    7.20
   1  11   2    6.70    5.90
   3 -11   2  226.28   29.60
  -3 -11  -2  196.58   29.20
  -3 -11  -2  217.58   35.00
  -3 -11  -2  203.38   28.20
   3 -11   2  270.97   34.20
  -3  11  -2  174.78   31.30
   3  11   2  179.48   18.20
   3  11   2  194.38   33.10
   3  11   2  214.88   28.50
  -3  11  -2  164.98   28.80
   3  11   2  184.78   31.50
   3  11   2  174.98   26.80
  -3  11  -2  207.58   30.40
   5 -11   2   39.80    8.00
  -5 -11  -2   73.69   22.40
   5 -11   2   44.20   16.00
  -5 -11  -2   37.10    7.70
  -5 -11  -2   51.09   24.90
   5 -11   2   41.50   14.00
  -5 -11  -2   41.80   14.90
  -5  11  -2   57.29   16.70
   5  11   2   58.69   17.10
   5  11   2   50.19   15.70
   5  11   2   40.90   18.40
   5  11   2   50.99   20.40
   7 -11   2   28.80   15.50
   7 -11   2   31.30   12.50
  -7 -11  -2   41.00   21.00
   7 -11   2   47.20   24.90
   7 -11   2   37.40   10.20
  -7 -11  -2   47.10   16.70
  -7  11  -2   46.40   25.90
   7  11   2   73.39   25.60
   7  11   2   46.00   16.00
   7  11   2   36.00   20.20
  -7  11  -2   35.60   19.80
   7  11   2   30.00   19.80
   7  11   2   74.29   19.80
  -7  11  -2   86.19   21.60
  -7  11  -2   30.00   18.70
   9 -11   2   37.90   16.70
  -9 -11  -2   13.10   11.00
   9 -11   2   50.49   13.50
   9 -11   2   17.70   14.20
  -9 -11  -2   19.30   19.20
   9  11   2   64.79   26.60
  -9  11  -2   39.90   21.40
  -9  11  -2   69.49   30.80
   9  11   2   76.59   26.90
  -9  11  -2   59.99   26.00
   9  11   2   36.70   22.10
   9  11   2   29.00   24.30
 -11 -11  -2   -8.40   15.60
  11 -11   2    6.40   26.40
 -11 -11  -2   21.10   13.20
  11  11   2   23.80   20.50
 -11  11  -2   41.10   22.80
 -11  11  -2   -2.10   10.30
 -11  11  -2   16.40   14.20
  11  11   2    6.30   13.60
  10 -12  -2    0.10    9.60
 -10 -12   2   31.00   12.60
  10 -12  -2   26.90   22.60
 -10 -12   2   22.20   17.70
 -10  12   2   23.30   23.50
 -10  12   2   41.60   19.10
  10  12  -2    1.70   12.80
  10  12  -2   12.80   20.90
 -10  12   2   15.80   18.70
  10  12  -2    2.30   12.40
   8 -12  -2  213.88   26.00
  -8 -12   2  189.88   28.30
   8 -12  -2  167.78   48.40
  -8 -12   2  236.98   42.50
   8  12  -2  238.88   46.60
   8  12  -2  162.68   42.20
   8  12  -2  196.08   36.30
  -8  12   2  159.18   42.90
  -8  12   2  134.79   34.00
   6 -12  -2   62.89   19.20
   6 -12  -2   78.19   16.90
  -6 -12   2   61.79   15.50
  -6 -12   2   90.59   22.50
  -6  12   2   44.20   17.40
  -6  12   2   56.79   16.40
  -6  12   2   53.59   20.50
   6  12  -2   73.99   26.10
   6  12  -2   78.39   17.00
   6  12  -2   40.70   17.40
   6  12  -2   87.09   27.20
  -6  12   2   85.79   19.20
   6  12  -2   74.69   21.00
   4 -12  -2   69.69   15.90
  -4 -12   2   61.49   15.10
   4 -12  -2   72.79   17.60
  -4 -12   2   93.89   31.40
  -4 -12   2   61.49   15.70
   4  12  -2   56.99   19.80
  -4  12   2   29.90   11.60
  -4  12   2   45.30   15.10
   4  12  -2   40.00   15.80
  -4  12   2   79.39   19.60
   4  12  -2   56.49   13.40
   4  12  -2   59.39   14.50
  -4  12   2   59.99   15.30
   4  12  -2   58.19   19.80
   2 -12  -2  282.27   34.40
   2 -12  -2  249.97   33.20
  -2 -12   2  265.27   34.80
  -2 -12   2  283.17   26.30
   2 -12  -2  237.58   36.00
  -2 -12   2  301.57   36.70
  -2  12   2  267.67   34.50
   2  12  -2  273.17   32.40
  -2  12   2  306.07   29.90
  -2  12   2  265.07   35.10
   2  12  -2  277.57   26.60
   2  12  -2  323.07   36.70
   2  12  -2  243.48   23.30
  -2  12   2  301.27   36.40
   2  12  -2  275.37   35.20
   2  12  -2  282.57   28.40
   0 -12   2  758.62   69.29
   0 -12  -2  733.83   67.99
   0 -12  -2  764.32   67.59
   0 -12   2  794.32   68.09
   0 -12   2  742.23   64.99
   0  12  -2  733.43   61.39
   0  12   2  880.11   72.99
   0  12  -2  739.53   66.99
   0  12   2  847.72   68.79
   0  12   2  812.92   69.49
   0  12  -2  714.53   65.79
   0  12   2  792.12   69.29
   0  12   2  758.12   64.99
   0  12  -2  805.42   64.09
   0  12  -2  676.23   66.79
   0  12   2  763.62   64.19
   2 -12   2  133.29   21.00
  -2 -12  -2  144.79   22.30
  -2 -12  -2  149.59   24.50
   2 -12   2  160.18   24.50
   2  12   2  112.69   22.90
   2  12   2  143.49   26.90
  -2  12  -2  140.69   27.00
   2  12   2  121.89   16.80
  -2  12  -2  139.79   23.80
   2  12   2  147.89   22.40
  -2  12  -2  158.58   26.20
   2  12   2  153.28   21.10
  -4 -12  -2  258.87   43.20
   4 -12   2  222.78   30.70
  -4 -12  -2  230.28   35.00
   4 -12   2  166.78   30.70
  -4 -12  -2  210.18   31.90
   4  12   2  223.08   34.40
   4  12   2  223.18   39.90
  -4  12  -2  180.88   30.90
  -4  12  -2  249.08   41.10
   4  12   2  140.59   30.80
   4  12   2  231.88   30.70
   4  12   2  183.28   18.50
  -4  12  -2  235.68   37.30
   6 -12   2  152.08   27.50
  -6 -12  -2  180.88   29.90
  -6 -12  -2  149.39   32.40
   6 -12   2  156.88   18.40
   6 -12   2  130.49   27.10
  -6  12  -2  120.69   36.20
  -6  12  -2  202.98   41.10
   6  12   2  115.39   34.00
   6  12   2  131.89   33.80
   6  12   2  152.68   29.60
  -6  12  -2  160.18   34.50
  -6  12  -2  173.58   32.60
   6  12   2  124.99   24.80
   8 -12   2  117.69   40.00
   8 -12   2  143.09   21.20
   8 -12   2  161.78   29.50
  -8 -12  -2  161.78   30.00
  -8 -12  -2  233.78   47.40
   8  12   2  122.99   27.40
   8  12   2  123.69   34.70
  -8  12  -2  186.38   40.10
  -8  12  -2  214.28   52.19
  -8  12  -2  148.69   39.70
  10 -12   2   23.70   25.30
 -10 -12  -2   26.80   20.20
 -10 -12  -2   27.20   13.90
  10  12   2   13.70   16.40
 -10  12  -2   70.39   34.60
 -10  12  -2   43.20   22.00
  10  12   2   77.79   32.10
 -10  12  -2   33.90   20.10
  11 -13  -2    8.00   23.00
 -11 -13   2   91.09   32.80
 -11  13   2   49.70   22.70
 -11  13   2   26.80   21.80
 -11  13   2   -0.30   14.50
  11  13  -2   19.40   16.70
  11  13  -2   99.39   39.10
  -9 -13   2  203.28   42.40
   9 -13  -2  169.78   29.10
  -9 -13   2  191.08   29.30
  -9  13   2  143.69   36.80
   9  13  -2  158.18   34.60
   9  13  -2  189.38   39.00
   9  13  -2  204.38   46.10
  -9  13   2  100.39   38.50
  -9  13   2  142.89   36.30
   7 -13  -2  282.27   60.49
   7 -13  -2  414.46   42.90
  -7 -13   2  389.46   45.70
  -7 -13   2  332.37   50.59
  -7  13   2  435.46   48.40
   7  13  -2  307.07   48.00
   7  13  -2  502.75   69.59
   7  13  -2  449.26   59.79
  -7  13   2  303.57   52.99
   7  13  -2  424.66   41.70
   7  13  -2  430.46   66.29
  -7  13   2  362.66   47.00
  -5 -13   2  296.27   46.30
   5 -13  -2  275.37   36.20
  -5 -13   2  308.77   41.00
   5 -13  -2  215.88   36.10
  -5  13   2  269.47   38.50
   5  13  -2  288.57   46.30
   5  13  -2  279.47   34.40
   5  13  -2  330.07   41.10
   5  13  -2  308.07   47.00
   5  13  -2  308.57   45.00
  -5  13   2  306.77   44.60
  -5  13   2  316.67   45.30
  -3 -13   2  143.49   31.60
   3 -13  -2  222.58   34.80
  -3 -13   2  182.48   27.60
   3 -13  -2  211.48   29.20
  -3 -13   2  141.99   27.20
  -3 -13   2  174.98   23.70
   3  13  -2  183.28   18.30
  -3  13   2  214.08   27.60
  -3  13   2  206.98   30.50
  -3  13   2  190.68   28.30
   3  13  -2  166.28   24.60
  -3  13   2  214.18   31.00
   3  13  -2  141.49   33.20
   3  13  -2  191.38   30.90
   3  13  -2  172.58   24.90
   1 -13  -2  748.23   73.79
  -1 -13   2  771.62   65.79
   1 -13  -2  892.91   73.79
  -1 -13   2  827.12   72.49
   1 -13  -2  793.42   74.69
  -1 -13   2  734.23   69.59
  -1  13   2  782.72   69.19
  -1  13   2  835.32   70.19
  -1  13   2  879.51   72.69
   1  13  -2  854.71   74.49
   1  13  -2  809.62   71.29
   1  13  -2  818.42   73.69
  -1  13   2  714.73   65.29
   1  13  -2  818.22   69.69
  -1  13   2  752.62   62.09
   1  13  -2  851.61   72.39
   1 -13   2  555.94   52.49
  -1 -13  -2  509.35   54.49
   1 -13   2  680.83   54.69
  -1 -13  -2  583.14   53.99
   1  13   2  546.05   55.79
   1  13   2  551.74   49.70
  -1  13  -2  568.94   54.09
   1  13   2  545.35   44.80
  -1  13  -2  628.34   55.19
   1  13   2  515.95   51.99
   1  13   2  557.64   54.59
   1  13   2  547.25   49.80
  -1  13  -2  464.15   53.89
  -3 -13  -2  665.03   63.89
  -3 -13  -2  698.93   63.59
  -3 -13  -2  660.43   70.19
   3 -13   2  650.43   59.39
   3  13   2  630.54   65.19
  -3  13  -2  699.03   67.49
  -3  13  -2  746.03   71.19
   3  13   2  611.84   65.19
  -3  13  -2  611.54   64.59
   3  13   2  603.94   58.09
   3  13   2  703.93   59.99
   3  13   2  585.54   51.99
   5 -13   2  208.98   33.30
  -5 -13  -2  197.08   30.10
   5 -13   2  182.28   33.00
  -5 -13  -2  111.29   26.10
  -5 -13  -2  194.08   39.00
   5  13   2  202.78   42.20
   5  13   2  324.17   39.00
   5  13   2  237.68   34.50
  -5  13  -2  165.38   38.00
   5  13   2  243.18   43.30
  -5  13  -2  168.38   33.00
  -5  13  -2  162.18   28.60
  -7 -13  -2    2.40   12.40
   7 -13   2   13.60    7.10
  -7 -13  -2   23.90   20.10
   7  13   2   63.29   21.20
   7  13   2   42.40   22.60
  -7  13  -2   13.10   15.90
  -7  13  -2   26.30   18.40
   7  13   2   16.20   13.30
  -7  13  -2    2.50   11.90
   7  13   2   10.10   18.40
  -7  13  -2   -6.20    5.70
  -9 -13  -2   15.00   18.20
  -9 -13  -2   36.60   15.90
   9 -13   2   -5.90   15.80
  -9  13  -2   50.19   22.40
   9  13   2   30.80   20.60
  -9  13  -2   31.10   24.80
   9  13   2   26.90   21.10
  -9  13  -2    5.20   14.20
   9  13   2   27.20   16.40
   9  13   2    8.90   14.20
 -10 -14   2   68.79   18.10
  10 -14  -2   31.90   28.50
 -10 -14   2   36.90   24.60
 -10  14   2   58.59   30.70
  10  14  -2   58.29   23.00
 -10  14   2   59.19   24.60
 -10  14   2    2.80   12.20
  10  14  -2   23.20   20.90
   8 -14  -2  132.99   30.60
   8 -14  -2  166.68   49.10
  -8 -14   2  125.79   24.00
   8 -14  -2  139.19   25.80
  -8 -14   2  131.49   31.40
  -8  14   2  132.19   33.30
   8  14  -2  122.69   36.20
   8  14  -2  104.29   26.90
  -8  14   2  106.19   38.60
  -8  14   2  107.99   29.60
   8  14  -2  159.48   39.50
  -6 -14   2   53.79   18.10
   6 -14  -2  107.69   21.10
  -6 -14   2  108.59   21.80
   6  14  -2   63.99   18.40
   6  14  -2   74.49   22.90
   6  14  -2   85.49   27.60
  -6  14   2   83.49   23.30
  -6  14   2   58.99   18.20
   6  14  -2   70.89   16.20
   6  14  -2   40.50   19.80
  -6  14   2   97.09   27.10
  -6  14   2  126.69   22.70
   4 -14  -2   34.80   12.50
  -4 -14   2   32.50   11.30
  -4 -14   2   36.20   20.20
   4 -14  -2   18.50   11.20
   4  14  -2   16.30    9.20
   4  14  -2   34.80   17.20
  -4  14   2   54.39   17.90
   4  14  -2   14.70   12.00
  -4  14   2   58.09   24.30
   4  14  -2   49.99   14.00
  -4  14   2    7.50    9.20
  -4  14   2   59.39   15.50
   4  14  -2   31.20   14.00
   2 -14  -2   72.09   19.00
   2 -14  -2   80.79   18.20
  -2 -14   2   93.79   19.40
  -2 -14   2   77.89   18.60
  -2 -14   2   93.19   14.00
   2  14  -2  113.79   20.00
   2  14  -2   91.69   15.90
  -2  14   2   98.39   17.10
  -2  14   2   58.89   16.30
  -2  14   2  134.29   23.60
   2  14  -2   83.39   21.40
  -2  14   2  106.69   20.70
   2  14  -2  134.49   19.50
   2  14  -2  106.69   21.70
   0 -14   2   50.09   12.60
   0 -14   2  110.99   20.40
   0 -14  -2   69.49   17.00
   0 -14  -2   85.89   19.30
   0  14   2   49.70   15.70
   0  14  -2  107.99   20.20
   0  14   2   87.49   12.40
   0  14   2   95.79   13.20
   0  14  -2   81.79   17.40
   0  14  -2   83.59   18.30
   0  14   2   80.99   16.20
   0  14   2   70.89   15.10
   0  14  -2   77.29   14.80
   0  14   2   80.79   15.30
   0  14  -2   96.39   13.90
   2 -14   2  139.09   22.70
  -2 -14  -2  129.69   23.80
  -2 -14  -2  109.19   20.70
   2  14   2  102.19   19.60
   2  14   2  113.49   23.90
   2  14   2   84.39   16.60
   2  14   2   89.49   22.10
  -2  14  -2  126.09   23.40
   2  14   2   99.99   15.40
  -2  14  -2  140.79   25.80
  -2  14  -2  173.38   29.70
   4 -14   2  381.46   49.00
  -4 -14  -2  379.46   45.00
   4 -14   2  412.06   41.80
  -4 -14  -2  435.26   61.49
  -4 -14  -2  300.37   42.20
  -4  14  -2  336.67   49.00
   4  14   2  371.16   45.10
   4  14   2  369.76   37.70
   4  14   2  419.36   56.19
   4  14   2  374.66   56.99
   4  14   2  291.07   41.10
  -4  14  -2  313.07   50.69
  -4  14  -2  333.27   44.90
  -6 -14  -2   19.80   14.90
  -6 -14  -2    5.80   10.40
   6 -14   2    6.20    9.10
   6  14   2   -1.70    9.70
  -6  14  -2   -2.60   11.90
   6  14   2    5.00   12.20
   6  14   2  -10.70    6.10
  -6  14  -2   -3.20    8.10
  -6  14  -2   -7.30   10.40
  -6  14  -2    0.30   11.10
   6  14   2   23.30   12.70
  -8 -14  -2   96.19   23.10
   8 -14   2  102.19   24.80
   8 -14   2   95.29   24.30
   8 -14   2  177.98   49.00
  -8 -14  -2  112.39   32.10
   8  14   2   80.19   24.80
   8  14   2  126.39   37.90
  -8  14  -2   29.80   24.90
   8  14   2   85.59   30.60
   8  14   2  118.69   33.80
  -8  14  -2   98.59   30.60
  -8  14  -2   87.59   27.50
 -10 -14  -2    2.50    9.90
  10 -14   2  -19.40   15.50
 -10 -14  -2  -15.60   11.20
 -10  14  -2   35.10   25.70
 -10  14  -2   28.20   20.90
 -10  14  -2   43.20   41.40
  10  14   2   11.50   22.10
  10  14   2   12.40   14.80
  -9 -15   2   45.10   15.40
  -9 -15   2   30.90   21.00
   9 -15  -2  142.19   50.89
   9  15  -2  121.89   30.60
   9  15  -2   -5.70   10.10
  -9  15   2   74.59   27.70
  -9  15   2  101.79   38.60
   9  15  -2   14.10   17.60
  -9  15   2   87.19   28.60
   9  15  -2   31.50   24.10
  -7 -15   2  253.57   42.60
   7 -15  -2  238.98   41.20
   7 -15  -2  203.38   49.99
   7  15  -2  218.78   54.19
   7  15  -2  284.27   34.70
  -7  15   2  262.17   45.20
   7  15  -2  193.68   42.60
   7  15  -2  206.78   35.70
  -7  15   2  301.47   50.99
   5 -15  -2   31.00   13.50
  -5 -15   2   25.90   13.40
  -5 -15   2   41.70   14.80
   5 -15  -2   45.00   15.20
   5  15  -2   26.20   11.00
  -5  15   2   25.40   15.40
   5  15  -2   22.30   14.80
   5  15  -2   21.20   15.50
   5  15  -2   79.09   22.30
  -5  15   2   16.80   11.60
   5  15  -2   36.90   14.80
  -5  15   2   11.90   12.20
   3 -15  -2  151.68   25.70
   3 -15  -2  135.69   24.70
  -3 -15   2  169.38   36.90
  -3 -15   2  120.89   24.80
  -3  15   2  108.29   22.30
   3  15  -2  141.49   26.90
   3  15  -2  105.29   16.20
  -3  15   2  154.48   27.30
  -3  15   2  129.99   22.30
   3  15  -2  108.79   20.80
   3  15  -2  172.48   23.90
   3  15  -2  130.89   26.60
  -1 -15   2   27.50   13.00
   1 -15  -2   35.50   15.10
   1 -15  -2   47.00   16.40
  -1 -15   2   44.60   10.60
  -1 -15   2   26.20   13.50
   1 -15  -2   33.90   12.20
  -1  15   2   36.70   12.30
  -1  15   2   53.49   15.90
   1  15  -2   31.70   13.40
  -1  15   2   30.80    6.10
  -1  15   2   29.00   10.80
   1  15  -2   23.10   12.50
  -1  15   2   27.50    8.90
  -1  15   2   21.30   10.40
   1  15  -2   25.60   11.20
   1  15  -2   15.90    8.10
   1  15  -2   46.90   13.10
  -1 -15  -2    0.60    8.30
   1 -15   2   13.00    8.70
   1 -15   2   21.20   11.40
  -1 -15  -2   33.80   14.10
   1  15   2    1.40    6.20
   1  15   2   13.50    8.90
  -1  15  -2   21.90   12.20
  -1  15  -2   39.50   15.00
   1  15   2   12.10   13.70
   1  15   2   10.20    8.80
  -1  15  -2   23.60   10.80
   3 -15   2   -6.80    5.80
   3 -15   2    2.00    8.70
  -3 -15  -2   -6.90    5.40
  -3 -15  -2  -13.50    8.80
  -3 -15  -2   -4.50    8.80
   3  15   2   10.20   11.00
   3  15   2    3.70    8.40
   3  15   2    0.30    6.40
   3  15   2    3.30    4.80
  -3  15  -2   -5.40    9.10
   3  15   2   -7.20    7.80
  -3  15  -2   -7.00    7.50
  -5 -15  -2   74.39   20.60
  -5 -15  -2   46.10   16.50
   5 -15   2   49.20   16.40
   5  15   2   24.60   14.50
  -5  15  -2   25.10   14.00
  -5  15  -2   16.40   15.10
   5  15   2   35.90   19.60
   5  15   2   54.89   22.10
  -5  15  -2   46.10   22.70
  -7 -15  -2  214.68   35.90
   7 -15   2  109.59   34.20
   7  15   2  208.28   43.90
  -7  15  -2  129.29   36.50
  -7  15  -2  212.18   48.10
  -7  15  -2  196.58   50.19
   7  15   2  175.98   33.90
   7  15   2  241.28   35.90
  -9 -15  -2   53.59   17.80
   9 -15   2   86.29   36.30
  -9 -15  -2   60.59   26.50
   9  15   2   53.09   21.50
   9  15   2   30.00   22.30
  -9  15  -2   60.49   31.40
  -9  15  -2  115.09   34.70
  -9  15  -2   12.00   17.70
 -10 -16   2    7.80   10.60
  10 -16  -2   -0.90   19.30
 -10 -16   2   -7.60   13.30
 -10  16   2    6.10   14.40
 -10  16   2   14.10   20.40
  10  16  -2   15.90   16.50
 -10  16   2   17.80   16.30
   8 -16  -2  -10.70   18.80
  -8 -16   2   -5.10    8.10
   8 -16  -2   15.70    9.40
  -8  16   2   12.60   15.40
  -8  16   2   19.50   22.60
   8  16  -2   15.30   15.20
  -8  16   2   -8.00   10.10
   8  16  -2   -3.60   14.90
   8  16  -2   14.30   11.50
  -6 -16   2  126.29   26.20
  -6 -16   2  125.99   25.30
  -6  16   2   96.49   26.90
   6  16  -2  141.79   31.80
   6  16  -2   82.59   21.10
  -6  16   2  156.28   28.80
   6  16  -2   76.79   29.80
   6  16  -2  129.99   31.10
  -6  16   2  101.49   33.00
   6  16  -2  210.78   40.90
   4 -16  -2  235.48   37.60
  -4 -16   2  216.98   34.90
  -4 -16   2  230.88   30.60
   4 -16  -2  243.18   34.60
  -4  16   2  215.98   35.80
  -4  16   2  198.68   36.40
   4  16  -2  200.28   36.70
   4  16  -2  303.57   37.00
  -4  16   2  225.18   35.60
   4  16  -2  192.08   38.80
  -4  16   2  229.88   35.10
   4  16  -2  266.47   34.60
   2 -16  -2  140.49   27.00
   2 -16  -2  137.29   26.10
  -2 -16   2  137.79   26.30
  -2 -16   2  157.08   20.80
   2 -16  -2  203.78   30.10
   2  16  -2  122.29   25.40
  -2  16   2  141.89   31.60
  -2  16   2  181.28   29.60
  -2  16   2  130.39   25.50
   2  16  -2  215.98   32.60
   2  16  -2  134.79   25.10
   2  16  -2  175.18   24.00
   2  16  -2  162.78   23.70
  -2  16   2  162.78   23.20
   0 -16  -2   61.29   18.20
   0 -16   2   73.19   17.30
   0 -16   2   63.09   14.50
   0 -16  -2   32.20   14.10
   0  16   2   81.49   22.40
   0  16  -2   84.89   18.60
   0  16  -2   55.19   11.00
   0  16   2   73.09   17.30
   0  16   2   64.29   11.60
   0  16  -2   40.10   12.00
   0  16   2   63.79   15.30
   0  16  -2   49.90   15.20
   0  16   2   70.69   11.90
   0  16  -2   64.49   18.60
   0  16   2   40.00   13.00
   2 -16   2   24.20   11.30
   2 -16   2   38.20   14.20
   2  16   2   62.69   13.90
   2  16   2   36.80   12.60
   2  16   2   22.30   13.50
  -2  16  -2   21.00   12.40
  -2  16  -2   47.80   18.60
   2  16   2   93.59   23.50
   2  16   2   48.20   11.70
  -2  16  -2    2.10   11.50
  -4 -16  -2  341.07   43.20
   4 -16   2  354.96   43.70
  -4 -16  -2  315.77   60.49
   4 -16   2  266.17   42.40
  -4 -16  -2  330.07   43.80
   4  16   2  347.87   52.69
   4  16   2  330.77   29.10
  -4  16  -2  285.67   46.40
   4  16   2  302.17   51.39
   4  16   2  332.87   41.00
   4  16   2  356.56   43.40
  -4  16  -2  298.77   52.09
  -6 -16  -2    4.80   10.60
  -6 -16  -2    4.40   10.60
   6  16   2   33.40   15.80
   6  16   2   11.50   12.50
   6  16   2    5.20   15.10
  -6  16  -2   -4.40   13.20
  -6  16  -2  -17.20   10.20
  -8 -16  -2   16.10   15.60
   8 -16   2    1.80   20.90
  -8 -16  -2   23.30   13.40
   8  16   2    0.80   15.30
   8  16   2    9.30   15.90
  -8  16  -2   11.50   19.60
  -8  16  -2   20.80   18.50
  -8  16  -2   15.70   24.10
   8  16   2   22.10   13.50
  10 -16   2   31.00   34.00
 -10 -16  -2   37.40   26.70
 -10 -16  -2   23.50   14.90
 -10  16  -2   70.99   30.00
  10  16   2   33.00   22.20
 -10  16  -2   13.00   16.70
  10  16   2   46.90   30.40
 -10  16  -2   37.30   28.40
  -9 -17   2   33.10   18.80
   9 -17  -2   19.80   25.60
  -9 -17   2   10.60   11.70
   9  17  -2    9.30   15.20
  -9  17   2   76.39   28.40
  -9  17   2   74.19   35.00
   9  17  -2   26.50   23.10
  -9  17   2    8.90   16.30
  -7 -17   2   30.70   15.80
  -7 -17   2   71.89   19.80
   7 -17  -2   20.00   14.80
   7 -17  -2   16.10   12.20
  -7  17   2   17.20   15.60
  -7  17   2   29.80   21.70
   7  17  -2   38.50   23.30
   7  17  -2   45.70   23.60
   7  17  -2   50.89   20.00
  -5 -17   2   49.99   15.00
  -5 -17   2    9.20   10.90
   5 -17  -2   54.09   18.80
   5 -17  -2  111.09   26.80
  -5  17   2   49.50   17.50
   5  17  -2   74.89   26.00
  -5  17   2   43.50   18.60
   5  17  -2   49.70   19.80
   5  17  -2   82.59   20.70
  -5  17   2   48.50   20.40
   5  17  -2   61.39   22.40
   5  17  -2   59.79   16.20
  -3 -17   2   13.50   11.90
   3 -17  -2   61.79   18.00
  -3 -17   2   47.00   17.10
   3 -17  -2   51.09   16.30
   3  17  -2   27.90   14.60
  -3  17   2   14.40   14.20
  -3  17   2   49.80   17.00
   3  17  -2   59.39   17.50
  -3  17   2   52.59   18.50
   3  17  -2   58.89   18.20
   3  17  -2   27.70   12.00
   3  17  -2   50.39   12.00
   1 -17  -2  168.98   31.10
  -1 -17   2  164.18   23.70
   1 -17  -2  212.78   35.40
  -1 -17   2  152.88   28.10
  -1 -17   2  181.48   31.00
   1 -17  -2  154.08   29.40
   1  17  -2  211.68   31.20
   1  17  -2  204.78   32.60
  -1  17   2  153.88   21.90
   1  17  -2  230.68   34.30
  -1  17   2  158.78   25.80
   1  17  -2  205.78   25.80
  -1  17   2  177.68   17.00
   1  17  -2  222.08   30.80
  -1  17   2  177.78   27.50
  -1  17   2  177.38   31.50
   1 -17   2   21.10   11.70
   1 -17   2    6.00    9.20
  -1 -17  -2   52.79   19.40
   1  17   2   17.50    9.40
   1  17   2   13.90   12.10
  -1  17  -2   24.30   13.40
   1  17   2   11.40    7.60
  -1  17  -2   65.69   19.80
  -1  17  -2   49.40   16.30
   1  17   2   33.20   10.80
   1  17   2    5.50   10.20
  -3 -17  -2   15.10   11.60
  -3 -17  -2   12.70   12.90
   3 -17   2    5.00   10.10
   3 -17   2   16.80   10.20
  -3  17  -2    5.40   12.80
   3  17   2    2.40    8.10
  -3  17  -2   -5.20    8.30
   3  17   2    2.80    6.10
  -3  17  -2  -11.40    9.30
   3  17   2   22.40   15.00
   3  17   2   -0.80   10.80
   3  17   2    9.20    9.40
   5 -17   2   66.39   19.00
  -5 -17  -2   74.69   19.90
   5  17   2   52.69   16.40
  -5  17  -2   49.30   18.30
  -5  17  -2   37.20   24.20
   5  17   2   65.39   23.10
   5  17   2   67.99   19.60
   7 -17   2   50.59   21.10
   7 -17   2   57.99   18.00
  -7 -17  -2   46.20   18.20
  -7 -17  -2   63.49   22.40
  -7  17  -2   40.80   27.30
   7  17   2   14.30   12.10
  -7  17  -2    9.50   18.30
   7  17   2   87.49   29.30
   7  17   2   22.00   15.00
  -7  17  -2   -2.30   15.50
   9 -17   2  -24.20   15.60
  -9 -17  -2   30.10   21.20
  -9 -17  -2   45.50   17.90
  -9  17  -2  104.09   37.00
  -9  17  -2   59.29   28.10
  -9  17  -2   45.60   32.30
   9  17   2   13.40   13.40
   9  17   2   40.00   24.20
  -8 -18   2    5.20   11.00
  -8 -18   2   43.20   19.80
   8 -18  -2   21.40   26.30
   8  18  -2   42.60   17.60
   8  18  -2    7.40   17.90
  -8  18   2   43.10   22.60
  -8  18   2   11.60   17.00
   6 -18  -2  111.99   28.90
  -6 -18   2  118.59   26.20
  -6 -18   2  111.49   23.90
  -6  18   2  108.39   29.30
   6  18  -2   96.29   21.90
   6  18  -2   66.69   28.30
   6  18  -2  150.18   34.90
   6  18  -2  124.89   32.70
   6  18  -2   74.39   21.30
  -6  18   2  119.79   32.10
  -4 -18   2   72.39   20.10
   4 -18  -2   55.89   20.00
  -4  18   2   43.50   17.60
  -4  18   2  101.39   26.40
   4  18  -2  104.39   26.20
   4  18  -2   75.99   25.40
  -4  18   2   78.69   23.50
   4  18  -2   97.49   21.30
   4  18  -2   27.20   12.80
   4  18  -2   57.59   20.40
  -2 -18   2   74.79   21.80
   2 -18  -2   35.40   15.10
  -2 -18   2   47.60   17.10
   2 -18  -2   29.70   15.90
   2 -18  -2   65.09   20.30
   2  18  -2   57.19   15.20
   2  18  -2   61.09   14.70
   2  18  -2   56.69   17.50
  -2  18   2   79.09   21.20
  -2  18   2   56.29   13.80
   2  18  -2   57.39   18.70
  -2  18   2   53.29   17.50
   0 -18   2   58.39   14.70
   0 -18   2   69.99   19.50
   0 -18  -2   95.39   22.80
   0 -18  -2   74.39   24.30
   0  18  -2   62.69   12.50
   0  18   2   80.39   18.90
   0  18  -2   73.19   19.90
   0  18   2   75.09   23.60
   0  18   2   63.99   19.60
   0  18   2   50.29   10.40
   0  18   2   35.60   14.60
   0  18  -2   62.89   16.50
   0  18  -2   97.39   20.90
   0  18   2   57.59   11.50
   0  18  -2   51.39   18.60
   2 -18   2  147.39   25.30
  -2 -18  -2  129.09   26.00
   2 -18   2  181.78   30.00
   2  18   2  145.79   30.90
   2  18   2  136.49   29.20
   2  18   2  137.29   25.40
   2  18   2   82.89   18.20
  -2  18  -2   94.09   31.80
   2  18   2  128.79   20.60
  -2  18  -2   89.09   27.50
  -2  18  -2  166.38   31.30
  -4 -18  -2   16.40   12.50
  -4 -18  -2    2.30    8.00
   4 -18   2   18.10   12.40
   4  18   2   33.70   19.10
  -4  18  -2   -7.80    9.60
  -4  18  -2  -10.00   10.40
  -4  18  -2   21.00   14.30
   4  18   2    4.90    9.00
   4  18   2   -3.30    7.90
   4  18   2    7.40    6.00
   6 -18   2    8.30   12.60
   6 -18   2   36.10   14.00
  -6 -18  -2   66.29   19.90
   6  18   2   23.80   12.70
  -6  18  -2   13.60   17.20
   6  18   2   41.00   15.90
  -6  18  -2   22.00   13.40
   6  18   2   28.60   19.30
  -6  18  -2    5.10   15.50
  -8 -18  -2   87.89   26.90
  -8 -18  -2   57.59   20.10
  -8  18  -2   69.09   28.70
   8  18   2   98.59   35.90
   8  18   2   26.40   15.50
  -8  18  -2   24.80   28.20
  -8  18  -2   53.89   25.50
   9 -19  -2  151.28   47.70
  -9 -19   2   70.39   22.20
  -9  19   2   35.70   26.00
   9  19  -2   26.20   20.10
  -9  19   2   91.69   31.30
  -9  19   2  104.99   42.20
   9  19  -2   71.89   24.30
  -7 -19   2  188.98   37.80
  -7 -19   2  175.88   33.80
  -7  19   2  264.07   48.50
   7  19  -2   56.39   27.90
  -7  19   2  177.68   43.10
   7  19  -2  103.49   25.50
   7  19  -2  128.89   36.20
  -5 -19   2   20.60   13.80
  -5 -19   2   60.69   17.10
   5 -19  -2   36.80   30.40
   5  19  -2   76.69   36.20
   5  19  -2   50.19   18.00
   5  19  -2   53.19   16.90
   5  19  -2   31.30   23.30
  -5  19   2   39.80   17.60
  -5  19   2   41.40   21.50
  -5  19   2   70.79   22.80
   5  19  -2   51.59   21.10
  -3 -19   2   36.30   16.30
   3 -19  -2   65.39   21.70
   3 -19  -2   27.90   14.30
   3  19  -2   39.80   15.60
  -3  19   2   37.80   12.90
  -3  19   2   93.19   22.70
   3  19  -2   53.69   15.80
   3  19  -2   40.20   17.20
  -3  19   2   21.20   15.80
   3  19  -2   30.60   11.30
  -3  19   2   41.90   16.60
  -1 -19   2   61.49   15.50
  -1 -19   2   41.30   16.00
   1 -19  -2   45.60   19.70
   1 -19  -2   64.79   20.10
  -1  19   2   92.09   23.00
   1  19  -2   90.49   15.70
  -1  19   2   53.29   11.20
  -1  19   2   50.79   16.50
  -1  19   2  105.99   23.10
   1  19  -2   83.59   19.00
   1  19  -2   53.89   16.20
   1  19  -2   63.79   11.50
   1  19  -2   83.49   22.40
  -1  19   2  102.39   21.30
   1  19  -2   35.60   16.70
  -1  19   2   82.29   15.10
   1 -19   2  100.89   20.50
   1 -19   2   61.39   18.50
  -1 -19  -2   95.99   23.50
  -1 -19  -2   45.50   19.10
  -1  19  -2  104.29   26.10
   1  19   2   65.89   18.20
  -1  19  -2   94.59   19.40
  -1  19  -2  136.59   27.50
   1  19   2   80.59   15.10
   1  19   2   71.59   21.30
   1  19   2   84.89   18.50
   1  19   2   58.09   17.80
  -1  19  -2  120.49   25.20
  -3 -19  -2   31.70   15.10
   3 -19   2   37.30   15.20
   3 -19   2   68.69   19.50
  -3  19  -2   18.60   15.20
   3  19   2   15.50   10.50
  -3  19  -2   55.69   20.30
  -3  19  -2   25.00   14.70
   3  19   2   32.90   17.30
   3  19   2   45.60   11.40
   3  19   2   57.79   16.70
   5 -19   2  285.77   46.90
  -5 -19  -2  255.37   38.40
  -5 -19  -2  184.78   35.40
   5  19   2  255.07   52.09
   5  19   2  303.97   41.20
  -5  19  -2  278.87   47.20
  -5  19  -2  334.97   56.39
  -5  19  -2  201.18   37.30
   5  19   2  291.07   41.40
  -7 -19  -2  127.39   29.60
  -7 -19  -2  187.48   37.20
  -7  19  -2  166.58   44.00
  -7  19  -2  190.18   49.30
  -7  19  -2  189.38   44.40
   7  19   2  155.78   40.70
   7  19   2   84.89   30.60
   7  19   2  119.19   40.40
   9 -19   2   55.49   39.30
  -9 -19  -2   42.40   22.60
  -9  19  -2   62.29   31.00
   9  19   2   64.49   29.60
  -9  19  -2   35.60   23.70
  -9  19  -2   70.19   28.70
   8 -20  -2  218.08   63.49
  -8 -20   2  174.58   33.90
  -8 -20   2  183.98   35.60
  -8  20   2  157.78   39.90
  -8  20   2  193.58   45.70
   8  20  -2  208.38   54.39
   8  20  -2  189.88   39.70
  -6 -20   2  254.57   37.10
  -6 -20   2  227.28   40.10
   6  20  -2  230.08   43.70
   6  20  -2  105.29   34.90
   6  20  -2  236.78   38.20
  -6  20   2  189.78   42.50
  -6  20   2  202.68   45.50
   6  20  -2  123.59   34.90
  -4 -20   2  120.59   28.30
   4 -20  -2  140.79   31.10
  -4  20   2  138.19   29.40
   4  20  -2  117.19   26.40
   4  20  -2  156.98   28.50
  -4  20   2  197.68   36.20
   4  20  -2   91.79   29.20
  -4  20   2  110.79   31.10
   4  20  -2   96.19   28.70
   2 -20  -2  397.26   50.89
  -2 -20   2  256.17   41.50
   2 -20  -2  345.47   45.10
  -2 -20   2  229.18   39.50
  -2  20   2  246.38   35.80
   2  20  -2  274.47   43.50
  -2  20   2  264.57   41.30
  -2  20   2  312.67   41.90
   2  20  -2  285.47   43.30
   2  20  -2  319.57   40.30
  -2  20   2  206.08   36.30
   2  20  -2  274.47   36.20
   0 -20   2  148.09   29.40
   0 -20  -2   55.89   19.80
   0 -20  -2  123.29   28.00
   0 -20   2   72.09   17.70
   0  20  -2   88.39   22.60
   0  20   2  131.39   30.70
   0  20   2  110.39   15.80
   0  20  -2   64.39   12.90
   0  20   2   80.59   20.70
   0  20   2   62.59   18.50
   0  20  -2  124.69   22.20
   0  20  -2   85.09   24.30
   0  20   2   91.59   20.10
   0  20  -2  123.59   25.80
  -2 -20  -2   23.90   16.10
   2 -20   2   33.80   15.60
   2 -20   2  100.49   22.50
   2  20   2   71.29   16.20
  -2  20  -2   41.80   15.00
  -2  20  -2   37.10   17.60
  -2  20  -2   38.20   16.80
   2  20   2   86.19   26.20
   2  20   2   81.89   24.40
   2  20   2   83.89   20.60
   2  20   2   72.49   17.00
  -2  20  -2   71.39   25.40
  -4 -20  -2  128.89   27.60
   4 -20   2  119.19   27.60
   4 -20   2  154.48   32.40
  -4  20  -2  110.79   26.60
  -4  20  -2  122.39   33.10
   4  20   2  148.59   29.40
   4  20   2   94.19   33.90
   4  20   2  137.89   25.10
  -4  20  -2   97.89   27.10
  -6 -20  -2  133.89   30.80
  -6 -20  -2  135.59   29.40
   6  20   2   82.59   30.20
   6  20   2  132.89   27.20
  -6  20  -2  151.58   37.80
  -6  20  -2  193.88   45.90
  -8 -20  -2   11.10   13.40
  -8 -20  -2    9.70   14.00
  -8  20  -2    0.80   15.40
   8  20   2  -12.40   13.40
  -8  20  -2  -19.10    8.60
   8  20   2   -0.40   12.60
  -7 -21   2  128.39   30.20
  -7 -21   2  112.09   26.10
  -7  21   2   72.49   28.10
  -7  21   2  136.59   41.00
   7  21  -2   66.89   31.80
   7  21  -2   62.49   20.60
   5 -21  -2   54.79   19.30
   5 -21  -2   29.20   15.10
  -5 -21   2   44.50   17.70
   5  21  -2   48.50   16.80
  -5  21   2   -4.30   10.80
   5  21  -2   29.10   15.10
  -5  21   2   52.39   24.20
   5  21  -2    5.80   12.30
   5  21  -2   20.10   14.10
   5  21  -2   16.60   19.80
   3 -21  -2  125.49   27.10
  -3 -21   2  167.98   33.10
  -3 -21   2  140.89   31.90
  -3  21   2  173.08   33.90
  -3  21   2  138.69   32.50
   3  21  -2  166.98   24.20
   3  21  -2  130.09   32.70
   3  21  -2  117.09   31.00
   3  21  -2  147.69   25.00
  -3  21   2  191.68   34.50
  -1 -21   2   36.30   16.50
   1 -21  -2   29.40   15.40
   1 -21  -2    6.50   12.60
  -1 -21   2   11.40    9.20
   1  21  -2   10.60    8.00
   1  21  -2   23.20   14.60
  -1  21   2    4.70   10.10
   1  21  -2   26.20   15.60
   1  21  -2   12.00   11.90
  -1  21   2   21.50   11.70
  -1  21   2   24.60   15.50
  -1  21   2   18.60   12.70
   1  21  -2   35.50   14.90
  -1 -21  -2  129.59   30.00
  -1 -21  -2   95.29   25.70
   1 -21   2  140.29   26.90
   1 -21   2  135.99   28.10
   1  21   2  132.89   30.60
  -1  21  -2  144.29   30.10
   1  21   2  143.39   28.50
  -1  21  -2  131.89   23.30
   1  21   2  151.48   33.60
   1  21   2  114.19   20.00
  -1  21  -2  131.39   30.90
  -1  21  -2  166.38   32.60
   1  21   2  137.39   24.80
   3 -21   2  132.19   28.10
  -3 -21  -2  105.69   28.40
   3  21   2   89.19   19.40
  -3  21  -2  161.58   33.10
   3  21   2   97.19   22.70
   3  21   2   91.89   31.00
  -3  21  -2  162.58   40.40
  -3  21  -2  174.98   40.40
   3  21   2   91.19   29.80
   5 -21   2   58.59   20.60
  -5 -21  -2   43.40   19.40
  -5 -21  -2   57.69   17.90
  -5  21  -2   11.10   19.30
  -5  21  -2   76.09   27.00
   5  21   2   60.99   18.60
   5  21   2   49.50   17.60
  -5  21  -2   58.99   21.80
  -7 -21  -2  114.79   30.30
  -7 -21  -2  105.59   27.40
   7  21   2   58.79   32.00
  -7  21  -2  125.49   40.00
  -7  21  -2   72.49   28.80
   7  21   2   98.99   27.20
  -7  21  -2  137.49   50.39
   8 -22  -2   10.60   23.80
   8  22  -2   -9.10   17.20
  -8  22   2   -3.30   11.60
   8  22  -2  -13.60    9.40
  -8  22   2   39.00   25.50
  -6 -22   2    1.50    9.60
  -6  22   2    7.10   12.90
   6  22  -2   -2.90   11.20
  -6  22   2   -8.10    9.40
   6  22  -2   -8.00   16.40
   4 -22  -2    0.80    9.30
  -4 -22   2   16.60   14.60
   4 -22  -2   18.90   15.10
   4  22  -2   -3.70    9.30
  -4  22   2   31.00   18.70
   4  22  -2   67.89   26.40
   4  22  -2   37.20   19.90
   4  22  -2   42.10   19.30
  -4  22   2   17.50   17.80
  -4  22   2    5.60   12.40
  -2 -22   2   16.10   13.60
   2  22  -2   -4.20    8.50
   2  22  -2   -4.80    7.70
   2  22  -2   -1.10   10.10
  -2  22   2    1.90   11.80
   2  22  -2    7.90    9.30
   2  22  -2   10.80   11.90
  -2  22   2    4.60   12.30
  -2  22   2   -7.80    8.50
   0 -22  -2   32.40   26.90
   0 -22   2    7.80   11.40
   0 -22  -2   23.20   16.30
   0 -22   2   13.70   10.50
   0  22  -2    9.80   10.00
   0  22  -2   -3.30    8.60
   0  22   2    2.00    6.10
   0  22  -2   11.80   13.40
   0  22   2   -7.00    7.40
   0  22   2    3.60   11.50
   0  22   2   11.30   11.50
   0  22   2   10.50   11.40
   2 -22   2   34.00   15.70
   2 -22   2   13.80   12.90
  -2 -22  -2   21.80   14.20
   2  22   2   18.00   16.70
   2  22   2   11.40   10.30
   2  22   2    7.70    8.50
  -2  22  -2   -1.80   12.20
  -2  22  -2   14.40   12.50
   2  22   2   21.60   12.20
  -2  22  -2   20.50   16.30
   2  22   2   21.00   18.10
   4 -22   2  136.19   30.10
   4 -22   2   81.99   22.70
  -4 -22  -2   80.39   24.30
  -4  22  -2  126.99   30.50
   4  22   2  126.39   25.30
   4  22   2  186.28   40.50
   4  22   2   80.69   21.90
  -4  22  -2  106.79   28.90
  -4  22  -2  111.89   34.90
  -6 -22  -2   50.89   20.10
  -6 -22  -2   88.89   26.00
  -6  22  -2   96.19   31.10
   6  22   2   21.80   14.40
   6  22   2   45.60   28.70
  -6  22  -2   74.69   30.50
  -8 -22  -2    2.90   13.50
  -8 -22  -2  -16.50    7.30
  -8  22  -2   19.30   19.20
  -8  22  -2   27.30   22.10
   8  22   2  -28.60   10.40
   8  22   2   -2.90   14.40
  -8  22  -2  -13.00   11.90
  -7 -23   2  104.59   29.10
   7  23  -2   65.89   24.50
   7  23  -2  128.99   44.40
  -5 -23   2   80.49   24.50
  -5  23   2   65.79   25.00
   5  23  -2   40.00   24.90
   5  23  -2  101.69   24.40
  -5  23   2   86.99   30.00
  -3 -23   2   21.50   16.10
   3 -23  -2   11.00   12.00
  -3 -23   2   24.20   15.30
  -3  23   2   24.50   16.80
   3  23  -2   -5.60    8.50
   3  23  -2   17.70   13.80
   3  23  -2    1.90   10.50
  -3  23   2   33.00   17.50
  -3  23   2    0.70   14.60
   3  23  -2  -11.40    7.60
  -3  23   2   -0.40   10.90
   3  23  -2   43.20   27.60
   1 -23  -2  222.98   42.90
  -1 -23   2  110.89   28.80
  -1  23   2  186.58   36.30
  -1  23   2  184.08   32.70
   1  23  -2  131.49   27.80
   1  23  -2   86.39   23.20
   1  23  -2  142.69   21.30
   1  23  -2  110.69   28.80
  -1  23   2  113.49   29.60
   1 -23   2  215.68   34.20
  -1 -23  -2  125.29   33.10
   1 -23   2  147.99   35.80
  -1 -23  -2  191.18   37.60
  -1  23  -2  222.78   38.70
   1  23   2  208.38   31.60
  -1  23  -2  200.18   31.70
   1  23   2  214.58   44.30
   1  23   2  205.98   27.10
  -1  23  -2  234.88   44.10
   1  23   2  201.48   53.29
  -3 -23  -2   31.50   18.40
   3 -23   2   69.79   20.40
   3 -23   2   28.90   16.10
  -3  23  -2   53.89   22.20
   3  23   2   28.00   14.00
  -3  23  -2   28.90   16.90
  -3  23  -2   30.40   21.80
   3  23   2   35.10   18.20
  -5 -23  -2   14.80   16.30
  -5  23  -2   51.09   25.10
   5  23   2   55.89   25.60
   5  23   2    9.60   11.70
   5  23   2   15.30   13.40
  -5  23  -2   37.00   26.20
  -7 -23  -2  108.49   27.60
  -7 -23  -2   76.89   25.10
  -7  23  -2  108.19   54.39
  -7  23  -2  130.79   39.00
  -7  23  -2   63.19   30.00
   7  23   2   67.09   33.40
   7  23   2  122.39   28.50
  -6 -24   2   42.30   20.30
   6  24  -2   -3.90    9.70
  -6  24   2   14.70   21.30
  -6  24   2   92.19   29.80
   6  24  -2    4.50   20.80
  -4 -24   2   23.10   18.30
   4  24  -2    4.80   10.30
  -4  24   2   28.10   20.50
  -4  24   2   43.30   19.60
   4  24  -2   50.09   20.50
   4  24  -2   18.70   20.40
  -2 -24   2   23.70   15.10
   2 -24  -2    5.50   10.60
  -2  24   2   27.90   14.10
   2  24  -2    4.80   14.30
  -2  24   2   45.20   19.10
  -2  24   2   24.60   17.20
   2  24  -2   24.60   21.90
   2  24  -2   46.10   20.10
   2  24  -2   22.70   11.50
   2  24  -2    7.90   11.70
   0 -24  -2    2.00   13.50
   0 -24   2  -20.10   10.00
   0 -24  -2   10.50   12.50
   0 -24   2   -4.80    6.40
   0  24   2   -2.10   10.20
   0  24  -2   23.10   18.30
   0  24  -2  -10.40    9.10
   0  24   2   19.90   12.80
   0  24   2   26.50   16.60
   0  24  -2   25.20   15.70
   2 -24   2   -3.50    8.50
   2 -24   2    2.10    9.90
  -2 -24  -2   -7.90    9.30
   2  24   2   13.50   13.10
   2  24   2   19.50   15.70
   2  24   2   18.50   10.60
  -2  24  -2   27.60   16.60
   2  24   2   32.00   19.00
  -2  24  -2   14.40   17.50
  -4 -24  -2   52.49   20.60
  -4  24  -2   10.90   19.90
  -4  24  -2    6.70   16.30
   4  24   2    4.00    9.40
   4  24   2   22.90   19.10
  -4  24  -2   -8.40   12.40
   6  24   2    0.80   19.40
  -6  24  -2   13.90   15.80
   6  24   2   -2.90   12.60
  -5 -25   2   37.00   19.90
  -5  25   2    7.60   15.50
  -5  25   2   35.80   21.40
   5  25  -2  -10.50   10.30
   5  25  -2   41.80   23.30
   3  25  -2   48.10   27.20
   3  25  -2   17.70   12.50
  -3  25   2   62.99   40.10
  -3  25   2   49.20   21.70
  -3  25   2   34.70   21.40
  -1 -25   2  179.98   41.80
   1 -25  -2  137.69   34.00
   1  25  -2  165.48   33.60
  -1  25   2  218.88   43.00
  -1  25   2  122.49   31.90
   1  25  -2  224.48   41.80
  -1  25   2  162.98   34.00
   1  25  -2  115.49   32.90
   1 -25   2   97.39   23.80
   1 -25   2  136.99   30.00
  -1 -25  -2  139.09   34.10
   1  25   2  113.39   24.50
  -1  25  -2   79.29   28.90
  -1  25  -2  123.99   43.40
  -1  25  -2  169.28   34.90
   1  25   2   97.39   25.20
  -1  25  -2  110.29   30.50
   1  25   2  126.29   33.10
   3 -25   2   64.59   22.60
  -3 -25  -2   79.99   28.00
   3  25   2   35.20   24.30
  -3  25  -2  146.49   40.50
   3  25   2  110.19   27.10
  -3  25  -2  134.59   35.00
   3  25   2  108.89   22.10
  -3  25  -2  149.99   34.00
  -5 -25  -2   -2.50   12.40
   5  25   2   18.10   14.50
  -5  25  -2   22.30   17.90
  -5  25  -2    9.20   25.00
  -6 -26   2   14.50   13.60
  -6  26   2   29.00   20.10
  -6  26   2   18.40   21.50
   6  26  -2   26.40   21.60
   6  26  -2    5.80   13.90
  -4  26   2   -7.80   11.70
   4  26  -2    8.00   12.30
   4  26  -2   26.10   21.20
  -4  26   2   33.50   20.40
   2  26  -2    9.80   15.60
  -2  26   2  -17.70    8.10
   2  26  -2  -23.30   10.40
  -2  26   2    5.80    9.90
  -2  26   2   -0.10   14.50
   0 -26   2  147.19   34.50
   0  26  -2  135.79   34.30
   0  26   2  112.09   29.00
   0  26  -2   92.79   31.10
   0  26  -2  153.98   32.40
   0  26  -2  151.48   36.20
   0  26   2   94.99   28.50
   0  26   2  112.89   28.00
  -2 -26  -2   67.99   27.40
   2 -26   2   78.69   22.80
  -2  26  -2   82.49   27.30
  -2  26  -2  152.88   40.80
   2  26   2   71.49   22.00
   2  26   2   68.79   27.40
  -2  26  -2   76.79   21.40
  -4 -26  -2  106.59   31.80
  -4  26  -2  111.19   34.60
   4  26   2  142.39   31.30
   4  26   2  144.99   28.30
  -4  26  -2   40.90   27.40
  -5  27   2   51.49   26.20
   5  27  -2   24.80   21.90
  -5  27   2   11.20   17.30
   5  27  -2   10.80   21.20
  -3  27   2   53.69   20.60
  -3  27   2   -5.10   15.40
   3  27  -2   42.20   21.60
   3  27  -2   20.10   19.70
  -1 -27   2   45.40   24.90
   1  27  -2   54.99   25.50
   1  27  -2   48.50   22.60
  -1  27   2    9.70   16.20
  -1  27   2   44.90   22.70
  -1 -27  -2   46.50   21.80
  -1  27  -2   67.09   36.60
  -1  27  -2   60.99   18.90
  -1  27  -2   78.99   30.80
   1  27   2   45.70   21.10
  -1  27  -2   39.10   18.50
  -3 -27  -2   57.39   22.00
   3  27   2   51.29   21.00
  -3  27  -2   55.29   29.70
  -3  27  -2   37.50   21.10
  -5  27  -2   23.60   16.60
  -4  28   2   50.79   23.30
   4  28  -2   28.90   26.40
  -4  28   2   31.20   21.90
   2  28  -2   38.90   23.20
  -2  28   2   29.80   21.70
  -2  28   2   30.70   19.00
   2  28  -2   89.99   32.60
   0  28  -2  131.19   36.00
   0  28  -2   54.39   26.70
   0  28   2  107.99   30.70
   2  28   2   38.10   21.90
  -2  28  -2    7.10   19.20
  -2  28  -2   29.90   19.70
   1  29  -2   24.10   23.70
   1  29  -2   47.30   25.20
  -1  29  -2   30.40   21.20
   1  29   2    0.10   13.90
  12   0  -3   10.50   14.50
 -12   0   3  -10.00   10.70
  10   0  -3   11.40   21.80
 -10   0   3  -11.50    9.90
  10   0  -3    1.10   10.70
 -10   0   3   -5.60    7.80
  10   0  -3   -1.10   12.80
   8   0  -3    3.70    6.40
   8   0  -3    5.10    9.30
   8   0  -3    5.90   17.10
  -8   0   3  -14.50   10.20
  -8   0   3   -6.70    5.30
  -8   0   3   -5.40    6.90
   8   0  -3   -4.10    5.90
   8   0  -3   -3.50   11.50
  -6   0   3    3.40    6.40
   6   0  -3   -1.00    5.30
   6   0  -3    6.60   12.50
   6   0  -3   -0.40    4.70
   6   0  -3   -4.00    6.10
  -6   0   3    4.50   12.40
  -6   0   3   -3.00    4.70
  -6   0   3    8.00   10.30
  -6   0   3  -12.90    5.80
  -4   0   3    1.30    3.90
   4   0  -3    3.60    4.40
  -4   0   3   -7.20    4.30
  -4   0   3    1.00    4.70
   4   0  -3   -7.50    3.70
  -4   0   3    6.40    9.10
  -4   0   3   -1.00    7.90
   4   0  -3    9.20    9.60
   4   0  -3   -5.80    4.40
   4   0  -3    1.70    3.30
  -4   0   3   -1.00    4.40
   4   0  -3   -8.00    7.00
  -4   0   3    4.10    8.70
   2   0  -3   -6.40    5.60
   2   0  -3   12.30   10.10
  -2   0   3    0.80    4.00
   2   0  -3   -3.20    4.10
  -2   0   3    0.60    5.90
  -2   0   3    2.50    3.80
  -2   0   3    0.40    6.50
   0   0  -3    1.80    2.70
   0   0   3    2.70    3.30
   0   0   3   -6.10    5.00
   0   0  -3   -1.90    4.70
   2   0   3   16.30   10.10
  -2   0  -3    2.40    8.90
   2   0   3    1.70    6.20
  -2   0  -3   -4.20    5.60
  -2   0  -3    3.30    5.40
   2   0   3   -0.30    6.90
   4   0   3    5.40   10.90
   4   0   3   14.40   11.20
   4   0   3    0.50    6.40
   4   0   3   -9.30    6.20
  -4   0  -3   -2.70    7.40
  -4   0  -3    8.80    7.70
  -4   0  -3   -4.40    8.00
   6   0   3  -11.10    8.70
  -6   0  -3   -5.70    7.50
   6   0   3  -19.60   10.20
  -6   0  -3  -17.60    8.00
   6   0   3    4.90    8.50
   6   0   3    5.70    7.30
  -6   0  -3   15.30   14.80
   6   0   3   -2.30    8.90
   8   0   3   13.90   12.40
  -8   0  -3    7.90   11.40
   8   0   3   -7.20   14.20
   8   0   3   11.40   10.00
   8   0   3    5.90    9.10
  -8   0  -3    8.60   13.30
  -8   0  -3   23.80   19.50
 -10   0  -3   -5.60   16.40
  10   0   3    1.40   12.00
  10   0   3   -9.30    8.00
 -10   0  -3   20.20   14.50
 -10   0  -3   -8.70    8.90
  10   0   3  -21.20   10.60
  11  -1  -3   98.89   26.90
  11  -1  -3  173.38   54.29
 -11  -1   3  116.89   41.40
  11   1  -3   94.99   32.60
  11   1  -3   92.49   37.80
 -11   1   3   58.59   30.70
  11   1  -3  140.89   49.60
  -9  -1   3  135.89   27.70
   9  -1  -3  131.09   41.60
   9  -1  -3   75.29   20.60
   9  -1  -3  104.59   23.00
   9  -1  -3  128.09   17.90
   9  -1  -3   83.29   26.70
  -9  -1   3  123.99   18.60
  -9  -1   3  153.78   41.50
  -9   1   3   98.69   23.90
   9   1  -3  109.09   41.30
   9   1  -3  153.08   35.80
   9   1  -3   97.49   16.90
  -9   1   3  126.49   37.40
   9   1  -3   87.19   22.20
  -9   1   3  139.09   21.40
  -7  -1   3  199.28   41.00
   7  -1  -3  164.88   33.40
   7  -1  -3  204.88   23.10
  -7  -1   3  194.98   28.50
   7  -1  -3  163.18   26.40
  -7  -1   3  148.09   26.50
  -7  -1   3  189.78   23.50
   7  -1  -3  226.88   31.10
   7  -1  -3  131.99   37.00
  -7   1   3  150.48   37.10
   7   1  -3  145.59   32.00
   7   1  -3  166.68   27.10
  -7   1   3  254.67   34.20
  -7   1   3  159.68   24.70
   7   1  -3  190.18   26.40
  -7   1   3  206.18   30.20
   7   1  -3  171.78   23.40
   7   1  -3  145.09   38.50
  -5  -1   3  998.00   93.39
  -5  -1   3 1009.70   96.39
   5  -1  -3  959.00   80.09
  -5  -1   3 1018.10   82.59
   5  -1  -3 1076.49   84.69
   5  -1  -3  875.41   95.19
  -5  -1   3  849.41   84.29
  -5  -1   3  981.40   87.99
  -5  -1   3  911.51   83.19
  -5  -1   3  985.20   79.79
   5  -1  -3 1065.59   91.59
   5  -1  -3 1072.99   84.79
   5   1  -3  998.00   85.19
  -5   1   3  942.81   81.89
  -5   1   3 1039.30   96.39
   5   1  -3 1013.20   82.89
  -5   1   3 1013.00   84.89
   5   1  -3  906.01   80.89
   5   1  -3 1114.59   99.19
  -5   1   3 1032.60   94.49
   5   1  -3  983.50   90.89
  -5   1   3 1042.30   85.09
  -5   1   3 1030.70   87.99
  -5   1   3 1037.80   84.29
   3  -1  -3  120.29   10.70
   3  -1  -3   97.39   15.10
  -3  -1   3  108.09   19.90
   3  -1  -3  112.29   19.70
   3  -1  -3  108.39   16.40
   3  -1  -3  166.98   19.00
  -3  -1   3  134.99   14.40
  -3  -1   3  137.99   24.30
  -3  -1   3  144.89   18.30
  -3  -1   3  138.29   22.70
   3  -1  -3   99.29   20.30
  -3  -1   3  158.38   18.70
   3   1  -3  169.28   19.40
  -3   1   3  155.48   22.80
  -3   1   3  116.29   14.10
  -3   1   3  147.19   17.60
  -3   1   3  127.09   11.80
  -3   1   3  146.59   17.90
  -3   1   3  105.79   22.00
   3   1  -3   78.29   19.40
  -3   1   3  153.08   18.90
   3   1  -3  159.18   18.10
   3   1  -3  150.08   23.50
   1  -1  -3  533.35   44.80
  -1  -1   3  533.45   44.00
  -1  -1   3  467.25   40.50
  -1  -1   3  503.75   40.60
  -1  -1   3  466.85   42.20
  -1  -1   3  466.55   40.20
   1  -1  -3  543.95   43.70
   1   1  -3  515.35   43.40
  -1   1   3  484.95   40.80
  -1   1   3  493.05   40.10
  -1   1   3  490.65   42.10
  -1   1   3  496.15   40.90
   1   1  -3  505.45   46.40
   1   1  -3  524.05   43.60
   1  -1   3  773.62   68.59
   1  -1   3  839.02   67.99
   1  -1   3  782.52   70.09
  -1  -1  -3  786.72   69.99
  -1  -1  -3  860.31   68.49
  -1   1  -3  786.52   68.19
   1   1   3  846.42   67.79
   1   1   3  823.82   67.09
   1   1   3  803.92   68.89
  -1   1  -3  778.82   67.69
  -1   1  -3  839.42   70.49
   3  -1   3   77.39   19.30
  -3  -1  -3  138.19   19.90
   3  -1   3  102.19   16.60
  -3  -1  -3  134.79   23.30
   3  -1   3   92.49   19.50
  -3  -1  -3   99.19   21.40
   3  -1   3  114.89   22.90
  -3  -1  -3   73.19   19.80
   3   1   3   88.69   20.20
  -3   1  -3  147.39   24.50
  -3   1  -3   83.59   19.70
   3   1   3  121.29   17.30
   3   1   3   95.19   21.20
   3   1   3  143.19   24.50
  -3   1  -3   99.39   18.10
   5  -1   3   52.49   21.00
  -5  -1  -3  120.09   21.90
   5  -1   3  109.79   24.10
   5  -1   3   92.79   17.60
   5  -1   3   88.19   17.30
  -5  -1  -3   78.79   22.50
  -5  -1  -3   86.09   24.50
   5  -1   3  134.49   32.00
   5   1   3   79.49   17.00
   5   1   3   70.99   22.60
   5   1   3  112.49   28.00
  -5   1  -3   69.49   23.10
  -5   1  -3   76.79   22.30
   5   1   3  110.19   27.80
   5   1   3  103.49   18.30
  -5   1  -3  113.89   20.70
   7  -1   3  104.19   24.20
  -7  -1  -3  108.19   23.10
   7  -1   3  144.39   26.00
  -7  -1  -3  139.59   35.70
   7  -1   3  174.68   33.80
  -7  -1  -3  174.38   30.30
   7  -1   3  138.79   26.30
  -7  -1  -3  128.49   32.80
   7  -1   3  136.69   39.90
   7   1   3  191.48   27.30
   7   1   3  157.88   28.80
  -7   1  -3  141.29   29.20
   7   1   3  183.18   43.20
   7   1   3  190.48   43.50
  -7   1  -3  174.28   40.90
   7   1   3  100.79   24.40
   7   1   3  176.48   35.90
  -7   1  -3  161.48   40.50
   9  -1   3  139.09   43.20
   9  -1   3  140.29   30.20
   9  -1   3  161.08   29.70
  -9  -1  -3  114.19   38.50
   9  -1   3  154.58   29.50
  -9  -1  -3  123.69   31.50
   9  -1   3  123.59   32.40
  -9  -1  -3  107.79   28.20
   9   1   3  100.99   29.80
  -9   1  -3  147.49   34.70
   9   1   3  144.99   27.20
   9   1   3  113.79   29.20
   9   1   3  105.79   25.70
   9   1   3  175.98   47.50
  -9   1  -3   80.89   25.60
  -9   1  -3   52.99   28.40
 -11  -1  -3   78.39   35.30
  11  -1   3   92.49   39.20
  11  -1   3   78.09   33.80
 -11  -1  -3   78.29   24.30
  11   1   3   26.70   17.70
  11   1   3  102.69   43.20
 -11   1  -3   89.29   40.50
 -11   1  -3   34.40   16.40
  12  -2  -3    4.50   13.20
  12  -2  -3  -12.70   29.70
 -12  -2   3   -6.80   14.10
 -12   2   3   46.90   35.80
  12   2  -3   26.30   38.80
  12   2  -3   28.00   16.90
  10  -2  -3   14.00   11.30
  10  -2  -3    3.30   11.00
 -10  -2   3    3.50   15.40
  10  -2  -3   24.60   26.50
 -10  -2   3   20.50   11.40
 -10   2   3  -13.90    8.40
 -10   2   3   30.10   10.80
  10   2  -3   15.70   14.90
  10   2  -3   36.10   20.00
  10   2  -3   -3.60   19.90
 -10   2   3   -6.40    6.90
   8  -2  -3   46.10   10.50
  -8  -2   3   54.49   15.80
   8  -2  -3   30.40   13.20
  -8  -2   3   34.90    9.60
   8  -2  -3   72.29   18.30
  -8  -2   3   35.90   23.70
   8  -2  -3   43.50   24.00
   8  -2  -3   54.99   20.80
   8   2  -3   53.89   13.00
  -8   2   3   47.50   14.80
  -8   2   3   17.20   11.90
   8   2  -3   72.29   30.80
  -8   2   3   21.20   18.40
   8   2  -3   29.50   17.50
   6  -2  -3  165.68   23.60
  -6  -2   3   76.89   24.70
   6  -2  -3  175.88   37.90
  -6  -2   3  150.38   22.00
   6  -2  -3  128.59   21.90
   6  -2  -3  111.89   25.50
   6  -2  -3  149.69   18.00
  -6  -2   3  122.09   19.70
  -6  -2   3  118.49   34.50
   6   2  -3  131.39   19.70
   6   2  -3  153.28   20.80
  -6   2   3  149.29   22.10
  -6   2   3   82.19   25.30
  -6   2   3  116.89   22.00
   6   2  -3  120.59   22.00
  -6   2   3  199.48   30.10
  -6   2   3  134.59   22.80
   6   2  -3   88.79   24.60
   6   2  -3  105.49   27.70
   4  -2  -3 1294.37  107.49
   4  -2  -3 1374.06  106.89
   4  -2  -3 1292.27  105.39
  -4  -2   3 1327.77  107.79
  -4  -2   3 1428.86  119.59
   4  -2  -3 1260.17  110.89
   4  -2  -3 1323.57  102.19
  -4  -2   3 1343.17  103.39
  -4  -2   3 1393.46  115.19
  -4  -2   3 1321.57  112.19
  -4  -2   3 1316.07  105.79
  -4  -2   3 1296.17  108.99
   4  -2  -3 1324.87  117.29
   4   2  -3 1375.36  113.29
   4   2  -3 1286.17  112.09
  -4   2   3 1311.97  115.89
  -4   2   3 1387.76  118.59
  -4   2   3 1302.27  108.49
  -4   2   3 1252.87  107.19
  -4   2   3 1376.86  104.29
  -4   2   3 1335.37  108.79
   4   2  -3 1385.16  107.29
   4   2  -3 1266.67  101.59
   4   2  -3 1239.88  105.59
   4   2  -3 1254.57  103.69
   4   2  -3 1227.58  115.69
  -4   2   3 1204.98  106.29
  -4   2   3 1276.07  110.99
  -2  -2   3  633.84   54.19
   2  -2  -3  559.14   43.50
   2  -2  -3  512.45   48.60
  -2  -2   3  658.23   58.19
  -2  -2   3  643.94   51.49
   2  -2  -3  542.75   42.10
  -2  -2   3  665.53   55.79
  -2  -2   3  633.84   54.59
   2  -2  -3  503.75   44.20
  -2  -2   3  658.13   59.39
   2   2  -3  491.15   43.70
   2   2  -3  552.94   46.00
  -2   2   3  649.43   52.29
   2   2  -3  544.25   41.40
  -2   2   3  653.83   51.89
   2   2  -3  498.05   41.50
   2   2  -3  517.75   44.70
  -2   2   3  639.64   54.69
  -2   2   3  678.43   53.69
   2   2  -3  508.05   48.20
   2   2  -3  463.25   47.80
  -2   2   3  669.83   58.89
  -2   2   3  697.23   55.29
   0   2  -3 3055.39  238.58
   2  -2   3  696.93   58.59
  -2  -2  -3  498.25   49.60
  -2  -2  -3  548.15   49.70
  -2  -2  -3  514.65   48.00
  -2  -2  -3  582.54   46.50
   2  -2   3  630.54   58.29
   2  -2   3  628.14   54.39
  -2   2  -3  417.56   48.50
  -2   2  -3  535.55   46.90
   2   2   3  559.94   57.39
  -2   2  -3  484.95   49.30
   2   2   3  608.94   53.39
   2   2   3  638.24   56.79
   2   2   3  596.54   57.39
   4  -2   3 2003.40  164.68
  -4  -2  -3 2039.60  160.58
   4  -2   3 2156.98  161.88
  -4  -2  -3 1964.70  167.38
  -4  -2  -3 1949.90  168.18
  -4  -2  -3 2025.50  166.18
   4  -2   3 2041.00  170.08
   4  -2   3 2040.50  174.18
   4  -2   3 1881.61  173.18
   4   2   3 1940.81  173.08
   4   2   3 2049.70  171.48
  -4   2  -3 1832.02  168.08
   4   2   3 2102.69  174.08
  -4   2  -3 1978.20  161.88
  -4   2  -3 1949.41  166.58
   4   2   3 2017.30  163.08
  -6  -2  -3  510.25   63.69
  -6  -2  -3  475.25   57.19
  -6  -2  -3  406.36   63.99
   6  -2   3  504.05   48.10
   6  -2   3  373.96   64.89
   6  -2   3  546.65   49.70
   6   2   3  520.95   51.19
   6   2   3  413.46   64.59
   6   2   3  432.36   46.00
  -6   2  -3  442.06   62.89
   6   2   3  503.95   50.49
   6   2   3  552.74   81.59
   6   2   3  514.05   70.79
  -6   2  -3  576.14   75.19
  -6   2  -3  549.45   53.99
   8  -2   3  257.27   44.40
  -8  -2  -3  293.47   48.30
   8  -2   3  226.88   36.90
  -8  -2  -3  261.27   56.09
   8  -2   3  279.47   40.30
   8  -2   3  163.08   47.50
   8  -2   3  312.37   41.20
  -8  -2  -3  311.27   44.90
   8   2   3  253.37   57.09
  -8   2  -3  219.78   44.10
   8   2   3  318.67   44.50
   8   2   3  266.77   44.40
  -8   2  -3  228.08   49.90
   8   2   3  247.58   54.49
  -8   2  -3  291.67   50.99
   8   2   3  240.98   34.60
   8   2   3  278.87   48.10
 -10  -2  -3  110.99   27.90
 -10  -2  -3   68.69   30.90
 -10  -2  -3   71.49   23.70
  10  -2   3   58.59   19.70
  10  -2   3   92.19   23.20
  10  -2   3   60.49   57.79
  10   2   3   30.50   26.00
  10   2   3   26.20   16.80
 -10   2  -3   90.09   28.60
 -10   2  -3   51.19   28.10
 -10   2  -3   79.39   25.70
  11  -3  -3   50.99   18.10
  11  -3  -3   44.90   32.10
 -11  -3   3   30.30   26.50
 -11   3   3   34.10   23.70
  11   3  -3   32.50   17.30
  11   3  -3   -0.30   18.60
 -11   3   3   50.49   21.10
  11   3  -3   72.49   35.20
   9  -3  -3   15.00   11.70
   9  -3  -3   14.10   11.70
  -9  -3   3    9.40    9.20
  -9  -3   3   15.30   15.90
   9  -3  -3    0.40   18.10
   9  -3  -3   11.50    7.30
  -9  -3   3   16.20    7.00
   9   3  -3   -0.90    9.00
   9   3  -3    4.30    6.80
   9   3  -3    2.50   13.90
   9   3  -3  -17.80   10.70
  -9   3   3    9.60    9.70
  -9   3   3   18.60   11.10
   7  -3  -3  192.88   28.50
   7  -3  -3  142.49   39.50
   7  -3  -3  223.78   24.90
  -7  -3   3  177.58   25.50
  -7  -3   3  166.48   39.00
  -7  -3   3  170.68   30.30
  -7  -3   3  198.78   22.00
   7  -3  -3  222.18   31.50
   7   3  -3  139.79   32.50
   7   3  -3  145.99   36.90
  -7   3   3  194.48   31.70
  -7   3   3   88.99   30.70
   7   3  -3  170.68   25.80
  -7   3   3  218.98   34.00
  -7   3   3  154.98   27.10
   7   3  -3  243.58   34.00
  -5  -3   3  540.05   50.29
   5  -3  -3  520.25   44.90
  -5  -3   3  484.35   44.60
   5  -3  -3  537.15   46.90
  -5  -3   3  499.15   47.10
  -5  -3   3  589.34   69.79
  -5  -3   3  468.65   60.89
  -5  -3   3  526.45   43.10
   5  -3  -3  514.55   41.60
   5  -3  -3  397.46   59.79
   5   3  -3  543.55   60.99
  -5   3   3  511.15   47.80
  -5   3   3  559.44   48.10
   5   3  -3  503.45   46.90
  -5   3   3  477.95   61.89
  -5   3   3  438.86   47.60
  -5   3   3  596.44   49.99
   5   3  -3  472.05   44.10
   5   3  -3  535.05   54.49
  -5   3   3  525.95   44.10
   5   3  -3  440.86   40.50
   5   3  -3  372.46   55.59
  -5   3   3  469.25   49.90
  -3  -3   3 1752.52  141.09
  -3  -3   3 1787.52  138.39
  -3  -3   3 1687.13  141.29
   3  -3  -3 1836.92  145.89
  -3  -3   3 1770.42  134.69
   3  -3  -3 1825.92  145.99
   3  -3  -3 1842.22  143.89
  -3  -3   3 1600.24  144.29
   3  -3  -3 1998.30  153.88
  -3   3   3 1839.52  138.69
  -3   3   3 1669.63  135.89
  -3   3   3 1666.63  134.89
  -3   3   3 1738.33  135.89
   3   3  -3 1796.42  144.09
   3   3  -3 1841.62  152.18
   3   3  -3 1894.81  145.99
   3   3  -3 1775.52  149.88
   3   3  -3 1802.42  148.59
   3   3  -3 1707.13  142.79
  -3   3   3 1760.22  138.29
  -3   3   3 1636.14  140.39
   1  -3  -3   -5.00    3.40
  -1  -3   3    2.40    4.00
  -1  -3   3    1.80    3.50
  -1  -3   3    2.10    5.90
  -1  -3   3   -3.70    4.40
   1  -3  -3    0.40    3.60
  -1   3   3   -3.50    3.20
   1   3  -3    2.40    4.20
   1   3  -3   10.40    5.00
  -1   3   3    1.10    4.20
   1   3  -3    0.90    6.40
  -1   3   3    1.80    3.60
   1  -3   3 1453.25  114.79
  -1  -3  -3 1465.75  119.09
  -1  -3  -3 1621.94  123.29
  -1  -3  -3 1536.05  120.99
   1  -3   3 1485.95  116.99
  -1   3  -3 1531.05  121.69
  -1   3  -3 1411.56  122.59
   1   3   3 1446.16  117.39
   1   3   3 1357.96  112.89
   1   3   3 1391.76  115.59
  -1   3  -3 1436.66  120.59
   3  -3   3  927.81   80.49
   3  -3   3  942.01   84.19
  -3  -3  -3  963.00   79.19
  -3  -3  -3  937.21   84.89
  -3  -3  -3  920.51   83.89
  -3  -3  -3  928.41   83.79
   3   3   3  817.52   83.89
   3   3   3  961.40   78.49
  -3   3  -3  897.51   84.29
   3   3   3  965.70   86.39
  -3   3  -3  857.61   84.79
   3   3   3 1054.69   86.39
  -3   3  -3  999.40   81.59
  -5  -3  -3   86.59   22.00
  -5  -3  -3   59.29   20.40
   5  -3   3   57.39   22.40
  -5  -3  -3   35.10   16.30
   5  -3   3   30.50   13.90
  -5  -3  -3   42.30   13.70
   5  -3   3   24.70   11.20
   5  -3   3   47.10   11.30
   5   3   3   54.49   19.50
  -5   3  -3   33.40   16.80
   5   3   3   42.00   18.30
   5   3   3   65.69   20.50
  -5   3  -3   70.59   22.70
   5   3   3   39.30   11.20
  -5   3  -3   53.99   16.20
  -7  -3  -3  265.97   49.90
   7  -3   3  269.77   42.20
   7  -3   3  236.88   48.90
   7  -3   3  232.98   34.10
   7  -3   3  191.28   30.50
  -7  -3  -3  194.48   33.80
   7  -3   3  162.68   29.00
  -7   3  -3  181.28   43.00
   7   3   3  191.78   43.00
   7   3   3  232.98   37.90
  -7   3  -3  290.97   43.00
   7   3   3  236.08   30.30
  -7   3  -3  237.08   48.90
   7   3   3  163.08   40.20
   7   3   3  172.38   32.30
   7   3   3  200.18   40.30
   9  -3   3  367.66   78.89
   9  -3   3  609.64   66.19
  -9  -3  -3  472.15   66.29
  -9  -3  -3  396.76   70.79
  -9  -3  -3  397.86   57.09
   9  -3   3  526.45   69.29
   9  -3   3  525.75   64.59
   9   3   3  635.04   97.49
   9   3   3  585.14   71.99
   9   3   3  525.25   72.39
  -9   3  -3  486.45   65.39
  -9   3  -3  487.45   83.09
   9   3   3  578.04   89.79
  11  -3   3   28.90   27.00
 -11  -3  -3   45.60   28.00
  11  -3   3   18.90   15.00
 -11  -3  -3   52.09   19.10
  11   3   3    9.90   15.40
  11   3   3   -6.00   18.90
 -11   3  -3   42.90   28.60
 -11   3  -3   74.39   28.50
 -12  -4   3  114.59   43.10
  12  -4  -3   89.09   24.80
  12  -4  -3   89.29   41.50
  12   4  -3   19.30   27.20
 -12   4   3  106.19   47.20
  12   4  -3   44.20   22.80
  12   4  -3   37.60   26.50
  10  -4  -3  343.17   46.60
 -10  -4   3  263.77   58.99
  10  -4  -3  431.66   54.59
  10  -4  -3  258.47   63.79
  10  -4  -3  383.16   36.40
 -10  -4   3  327.97   35.00
 -10   4   3  428.76   76.99
  10   4  -3  220.28   58.89
 -10   4   3  374.46   54.99
  10   4  -3  318.77   58.79
  10   4  -3  301.37   49.70
 -10   4   3  369.26   44.60
   8  -4  -3  158.88   26.90
  -8  -4   3  210.68   44.30
  -8  -4   3  185.58   22.70
   8  -4  -3  231.48   25.60
   8  -4  -3  234.78   35.30
   8  -4  -3  217.18   54.39
  -8   4   3  150.68   40.50
   8   4  -3  156.98   29.20
   8   4  -3  176.98   23.00
  -8   4   3  219.08   33.10
  -8   4   3  185.18   24.30
   8   4  -3  180.28   28.00
   8   4  -3  223.88   42.90
   8   4  -3  121.79   39.20
  -8   4   3  156.08   38.60
  -6  -4   3  269.77   25.10
  -6  -4   3  268.97   50.29
   6  -4  -3  234.68   28.90
   6  -4  -3  229.18   23.10
  -6  -4   3  302.47   34.90
  -6  -4   3  373.56   50.59
   6  -4  -3  295.07   48.00
   6  -4  -3  338.57   37.20
  -6  -4   3  233.08   26.10
   6   4  -3  274.27   35.80
  -6   4   3  184.48   40.90
   6   4  -3  209.08   38.60
   6   4  -3  243.88   40.70
   6   4  -3  200.68   22.00
  -6   4   3  252.67   35.50
   6   4  -3  229.88   30.10
  -6   4   3  266.57   26.40
   6   4  -3  169.48   37.00
  -6   4   3  281.37   36.00
  -6   4   3  275.37   37.70
  -6   4   3  219.88   32.50
   4  -4  -3  603.34   49.10
   4  -4  -3  543.95   59.99
   4  -4  -3  574.84   47.20
  -4  -4   3  509.15   64.89
  -4  -4   3  566.84   46.90
   4  -4  -3  578.34   51.69
  -4  -4   3  557.74   49.60
  -4  -4   3  501.05   54.89
  -4  -4   3  570.34   47.00
  -4  -4   3  580.34   52.79
  -4   4   3  640.24   52.59
   4   4  -3  540.65   56.19
   4   4  -3  567.44   51.49
   4   4  -3  489.85   62.39
  -4   4   3  489.75   52.39
   4   4  -3  588.44   49.90
  -4   4   3  590.54   55.39
  -4   4   3  654.93   50.09
  -4   4   3  568.14   48.20
   4   4  -3  510.75   55.09
  -4   4   3  553.04   50.39
   4   4  -3  556.64   49.20
  -2  -4   3  356.66   36.40
  -2  -4   3  403.86   33.90
  -2  -4   3  353.56   32.30
  -2  -4   3  403.96   33.80
  -2  -4   3  366.26   38.10
   2  -4  -3  361.06   31.60
  -2  -4   3  354.06   31.30
  -2  -4   3  380.96   32.10
   2  -4  -3  385.86   33.90
   2  -4  -3  365.96   31.80
   2  -4  -3  368.56   33.10
   2   4  -3  367.46   33.20
   2   4  -3  400.66   31.90
  -2   4   3  353.46   32.20
   2   4  -3  381.06   31.10
   2   4  -3  328.57   36.30
  -2   4   3  347.77   31.60
   2   4  -3  315.67   30.70
  -2   4   3  405.06   34.40
  -2   4   3  366.06   33.50
  -2   4   3  377.86   31.30
   0  -4   3  452.15   40.80
   0  -4  -3  502.85   39.20
   0  -4   3  440.26   39.90
   0  -4  -3  393.06   40.00
   0  -4   3  461.45   40.70
   0  -4  -3  440.76   37.70
   0  -4   3  500.05   38.60
   0   4  -3  464.75   40.00
   0   4  -3  459.05   41.40
   0   4  -3  481.05   40.70
   0   4   3  473.55   38.40
   0   4   3  415.06   41.40
   0   4   3  480.15   40.00
   2  -4   3   53.09   12.00
  -2  -4  -3   48.20   13.50
  -2  -4  -3   44.20   13.30
   2  -4   3   65.39   14.50
  -2  -4  -3   52.79   12.40
   2   4   3   14.40    9.60
  -2   4  -3   68.79   13.70
   2   4   3   64.69   11.20
  -2   4  -3   35.30   12.40
  -2   4  -3   37.60   13.00
   2   4   3   53.29   14.00
   4  -4   3  313.57   35.20
  -4  -4  -3  316.17   31.70
  -4  -4  -3  299.57   43.20
  -4  -4  -3  312.67   42.80
  -4  -4  -3  346.97   42.80
   4  -4   3  389.06   43.70
   4   4   3  265.97   41.00
  -4   4  -3  293.27   38.10
   4   4   3  316.27   44.50
  -4   4  -3  266.37   41.50
   4   4   3  259.57   40.80
  -4   4  -3  210.28   41.30
   4   4   3  249.08   27.90
   6  -4   3  310.27   37.70
  -6  -4  -3  274.17   52.89
   6  -4   3  235.88   33.00
   6  -4   3  241.88   38.90
  -6  -4  -3  215.48   43.10
  -6  -4  -3  285.07   43.10
  -6  -4  -3  257.27   35.00
   6  -4   3  292.07   33.30
   6  -4   3  199.58   45.20
  -6   4  -3  241.48   42.30
   6   4   3  279.87   46.20
  -6   4  -3  233.38   44.30
   6   4   3  281.57   48.50
   6   4   3  186.58   34.30
   6   4   3  206.08   45.20
   6   4   3  173.88   32.20
   6   4   3  318.37   33.80
  -6   4  -3  206.58   36.70
  -8  -4  -3   47.90   25.00
   8  -4   3   61.49   30.00
  -8  -4  -3   29.40   15.90
  -8  -4  -3   74.59   19.90
   8  -4   3   86.39   19.20
   8  -4   3   88.39   26.10
   8  -4   3   93.59   22.50
   8  -4   3   50.79   17.20
  -8   4  -3   65.69   24.30
   8   4   3   69.49   22.60
   8   4   3   85.99   18.20
   8   4   3   50.69   28.30
   8   4   3   90.59   24.00
  -8   4  -3   40.80   18.10
   8   4   3  176.38   43.50
   8   4   3   63.49   26.70
  -8   4  -3   59.29   27.10
 -10  -4  -3  271.17   56.89
  10  -4   3  171.78   35.40
 -10  -4  -3  175.58   33.60
  10  -4   3   82.99   40.70
  10  -4   3  129.39   28.10
  10   4   3  141.49   46.00
  10   4   3  147.09   32.00
 -10   4  -3   86.89   27.90
  10   4   3  197.68   41.10
 -10   4  -3  123.69   40.70
 -10   4  -3  137.79   37.50
  10   4   3  159.78   42.10
  11  -5  -3   18.80   25.80
  11  -5  -3    2.70   10.50
 -11  -5   3   47.00   29.00
  11   5  -3   22.70   16.20
 -11   5   3   44.10   17.70
 -11   5   3    5.00   18.00
  11   5  -3  -16.10   18.20
  11   5  -3    3.60   17.30
   9  -5  -3   34.80   25.40
  -9  -5   3    1.00    8.20
   9  -5  -3    5.80   10.20
   9  -5  -3    9.30   10.90
   9  -5  -3   19.30    8.20
  -9  -5   3    9.30    6.10
  -9  -5   3   -3.70   13.30
   9   5  -3   20.40   18.80
  -9   5   3    1.60   11.30
   9   5  -3   -5.10   12.80
   9   5  -3    0.40    9.90
   9   5  -3    1.00    9.80
  -9   5   3   -2.00    7.40
  -9   5   3   10.80   11.90
   7  -5  -3  348.67   42.00
  -7  -5   3  260.57   30.20
  -7  -5   3  223.78   24.40
   7  -5  -3  241.48   28.00
  -7  -5   3  233.28   43.90
   7  -5  -3  183.08   45.40
  -7  -5   3  296.27   39.60
   7  -5  -3  267.27   32.50
   7   5  -3  257.37   46.30
  -7   5   3  308.87   54.29
   7   5  -3  282.97   48.60
  -7   5   3  237.88   38.00
  -7   5   3  227.98   35.70
   7   5  -3  214.48   24.20
   7   5  -3  274.87   50.79
  -7   5   3  250.87   29.50
   7   5  -3  233.98   36.00
  -7   5   3  248.68   37.10
   7   5  -3  284.77   35.80
   5  -5  -3   65.99   20.70
   5  -5  -3   77.29   13.30
   5  -5  -3   89.89   12.60
  -5  -5   3   74.19   13.90
   5  -5  -3   49.50   13.70
  -5  -5   3   20.30   13.90
  -5  -5   3   60.69   21.80
  -5  -5   3   66.39   17.30
  -5  -5   3   65.49   10.30
  -5   5   3   50.39   14.10
   5   5  -3   62.29   13.30
   5   5  -3   76.89   21.40
   5   5  -3   52.69   13.70
   5   5  -3   57.69   14.20
  -5   5   3   59.79   15.50
  -5   5   3   75.19   12.50
  -5   5   3   62.49   15.00
   5   5  -3   17.40   13.50
   5   5  -3   85.09   20.90
  -5   5   3   92.69   19.20
  -3  -5   3  623.14   49.90
  -3  -5   3  621.34   61.69
  -3  -5   3  579.74   56.29
  -3  -5   3  668.43   55.69
   3  -5  -3  582.94   61.99
  -3  -5   3  596.04   52.29
   3  -5  -3  659.03   53.09
  -3  -5   3  602.74   52.99
   3  -5  -3  631.64   57.09
   3  -5  -3  726.03   57.69
   3  -5  -3  633.84   53.69
   3   5  -3  659.63   53.09
  -3   5   3  679.23   53.49
   3   5  -3  640.34   58.79
  -3   5   3  642.14   55.99
   3   5  -3  628.64   54.29
  -3   5   3  625.14   51.79
   3   5  -3  623.14   56.29
   3   5  -3  662.13   53.89
  -3   5   3  686.03   55.59
   3   5  -3  632.94   60.79
  -3   5   3  633.44   53.69
   1  -5  -3 1106.29   95.69
   1  -5  -3 1247.08   95.69
  -1  -5   3 1324.67  107.79
  -1  -5   3 1267.07  106.19
  -1  -5   3 1372.86  106.39
   1  -5  -3 1190.88   94.69
   1   5  -3 1176.98   93.59
  -1   5   3 1328.87  106.59
   1   5  -3 1210.98   95.29
   1   5  -3 1121.99   96.39
   1   5  -3 1227.48   95.99
  -1   5   3 1360.36  107.89
  -1   5   3 1349.96  107.59
   1   5  -3 1173.88   98.29
   1   5  -3 1211.48   95.49
  -1   5   3 1356.06  106.39
  -1  -5  -3 4388.06  343.67
   1   5   3 4147.98  326.37
  -1   5  -3 4443.96  341.27
   3  -5   3  976.90   84.69
   3  -5   3 1023.30   87.99
  -3  -5  -3  938.11   84.99
  -3  -5  -3  884.91   84.29
  -3  -5  -3 1030.50   86.89
  -3   5  -3  900.61   86.49
  -3   5  -3  932.81   90.09
  -3   5  -3  946.61   82.49
   3   5   3 1006.50   88.39
   3   5   3  935.11   88.79
   3   5   3  990.00   90.19
   3   5   3 1003.40   81.99
  -5  -5  -3  143.09   30.60
   5  -5   3  119.49   22.10
  -5  -5  -3  106.69   27.40
  -5  -5  -3  213.78   32.60
   5  -5   3  123.49   32.50
  -5  -5  -3  152.48   22.80
   5  -5   3  141.59   27.00
   5   5   3  132.29   19.00
   5   5   3  127.79   28.90
  -5   5  -3   71.59   24.50
   5   5   3  109.69   27.40
   5   5   3   69.89   23.50
  -5   5  -3  132.09   26.30
  -5   5  -3  131.89   32.10
  -7  -5  -3  419.96   55.19
   7  -5   3  508.55   57.49
   7  -5   3  411.66   49.30
  -7  -5  -3  327.67   50.89
  -7  -5  -3  482.25   69.29
   7  -5   3  467.55   59.09
  -7   5  -3  439.96   62.39
   7   5   3  434.86   57.49
  -7   5  -3  346.87   62.99
   7   5   3  487.95   71.29
   7   5   3  406.06   66.29
   7   5   3  483.55   66.49
   7   5   3  407.56   42.00
  -9  -5  -3  331.97   63.69
   9  -5   3  249.18   40.90
  -9  -5  -3  327.87   48.30
   9  -5   3  433.56   55.39
  -9  -5  -3  403.16   62.29
   9  -5   3  338.67   67.79
  -9   5  -3  389.06   70.29
  -9   5  -3  403.76   60.59
   9   5   3  290.37   47.90
  -9   5  -3  410.56   64.69
   9   5   3  376.56   57.29
   9   5   3  460.45   76.59
   9   5   3  411.06   74.79
 -11  -5  -3   42.10   26.50
 -11  -5  -3   41.50   17.20
  11  -5   3   30.10   28.60
  11  -5   3   38.00   17.20
  11   5   3    3.70   25.30
 -11   5  -3    8.70   16.80
 -11   5  -3   68.09   24.30
 -11   5  -3   11.10   22.60
  11   5   3   21.80   17.20
  12  -6  -3   34.10   33.40
 -12  -6   3   22.60   24.10
  12  -6  -3    8.90   13.30
  12   6  -3   21.50   27.80
 -12   6   3   58.79   32.90
  12   6  -3   31.90   21.40
 -10  -6   3   66.69   30.30
 -10  -6   3   49.80   11.00
  10  -6  -3    8.30   10.20
  10  -6  -3   43.00   11.30
  10   6  -3   28.40   36.90
  10   6  -3   48.80   18.50
  10   6  -3   18.00   17.70
 -10   6   3   16.00   21.70
 -10   6   3   20.90   12.90
 -10   6   3   27.10   15.60
  -8  -6   3   61.59   14.10
   8  -6  -3   72.69   17.00
   8  -6  -3   86.99   21.20
  -8  -6   3   44.40   14.20
  -8  -6   3   39.60   10.60
   8  -6  -3   24.50   23.20
  -8  -6   3   36.90   21.40
   8  -6  -3   76.29   14.10
  -8   6   3   64.69   18.80
   8   6  -3   88.39   30.00
  -8   6   3   82.19   21.30
   8   6  -3   45.90   17.20
   8   6  -3   74.99   13.10
   8   6  -3   44.60   26.50
  -8   6   3   72.69   26.90
  -8   6   3   63.99   19.60
   8   6  -3   77.79   19.50
  -8   6   3   44.00   12.40
   6  -6  -3   50.59   25.10
  -6  -6   3   39.90   19.70
  -6  -6   3   84.99   16.60
  -6  -6   3   70.79   22.40
   6  -6  -3   92.79   16.10
  -6  -6   3   76.09   11.80
   6  -6  -3   77.09   13.20
   6  -6  -3   77.19   21.70
  -6  -6   3   92.29   13.70
  -6   6   3   85.59   20.20
  -6   6   3   98.79   21.20
  -6   6   3   54.29   23.10
  -6   6   3   76.99   19.50
   6   6  -3   98.69   25.70
   6   6  -3   78.79   22.30
  -6   6   3   65.39   17.20
   6   6  -3   65.79   18.10
  -6   6   3   56.29   12.80
   6   6  -3   45.70   21.60
   6   6  -3   61.29   16.80
  -4  -6   3  108.39   14.20
   4  -6  -3   64.79   15.00
   4  -6  -3   87.39   23.00
  -4  -6   3   91.09   18.30
  -4  -6   3   55.39   16.10
  -4  -6   3   71.99   13.30
   4  -6  -3   85.09   12.80
   4  -6  -3  104.19   14.00
  -4  -6   3   62.79   21.20
   4   6  -3  100.09   23.00
  -4   6   3   85.49   16.70
  -4   6   3  100.19   18.50
   4   6  -3   75.09   15.10
  -4   6   3   78.19   13.40
   4   6  -3  123.49   18.10
   4   6  -3  113.49   13.80
   4   6  -3   65.69   17.60
   4   6  -3   79.99   13.00
  -4   6   3   76.19   17.30
   4   6  -3   74.99   19.30
  -4   6   3   76.19   16.30
  -2  -6   3  829.12   69.09
  -2  -6   3  908.41   69.59
  -2  -6   3  837.72   70.29
   2  -6  -3  812.42   69.49
  -2  -6   3  833.62   67.29
   2  -6  -3  884.81   70.29
  -2  -6   3  814.52   69.89
   2  -6  -3  874.21   70.29
   2  -6  -3  865.81   71.59
   2   6  -3  767.92   70.09
  -2   6   3  856.91   66.99
   2   6  -3  813.62   70.19
  -2   6   3  852.81   69.59
   2   6  -3  838.22   68.99
  -2   6   3  818.72   70.29
  -2   6   3  862.31   71.29
  -2   6   3  825.72   70.29
   2   6  -3  863.41   74.59
   2   6  -3  848.72   69.29
   2   6  -3  851.51   68.09
   0  -6   3   81.99   12.80
   0  -6  -3   68.99   11.80
   0  -6   3   86.99   10.90
   0  -6  -3   67.49    8.80
   0  -6   3   94.19   14.30
   0   6  -3   62.59   11.60
   0   6   3   80.29   10.20
   0   6  -3   60.59   11.60
   0   6   3   83.49   13.20
   0   6  -3   95.39   15.00
   0   6  -3   79.39   12.90
   0   6   3   93.79   13.80
   0   6   3   59.19   13.20
  -2  -6  -3   60.59   13.90
   2  -6   3   76.89   15.80
   2  -6   3   62.49   12.80
  -2  -6  -3   50.89   12.90
  -2  -6  -3   87.19   18.90
  -2   6  -3   59.29   14.20
   2   6   3   72.89   17.00
   2   6   3   61.39   16.00
  -2   6  -3   66.99   16.20
   4  -6   3   10.20   10.20
  -4  -6  -3   17.20   11.10
  -4  -6  -3   31.20   13.70
   4  -6   3   34.90   12.40
  -4  -6  -3   17.80   12.20
   4   6   3   21.10   12.00
  -4   6  -3   14.40   12.30
  -4   6  -3   24.40   13.90
   4   6   3   13.20   12.50
  -4   6  -3   35.50   13.00
   4   6   3   38.20    9.30
   4   6   3    7.50   10.40
   6  -6   3  359.06   46.80
   6  -6   3  227.48   46.00
  -6  -6  -3  317.97   51.89
   6  -6   3  256.47   37.90
  -6  -6  -3  327.27   36.50
  -6  -6  -3  359.66   47.60
   6  -6   3  293.77   35.20
  -6  -6  -3  308.67   52.19
   6   6   3  334.87   51.39
   6   6   3  277.97   47.30
   6   6   3  250.27   28.20
  -6   6  -3  303.67   54.49
  -6   6  -3  288.87   45.50
   6   6   3  267.87   49.50
  -6   6  -3  255.47   46.30
   6   6   3  321.87   43.00
  -8  -6  -3    1.90    9.70
   8  -6   3   66.99   20.80
   8  -6   3   55.19   19.00
   8  -6   3   39.40   13.70
  -8  -6  -3   87.89   32.00
   8  -6   3   44.60   26.20
   8   6   3   45.60   17.90
   8   6   3   49.30   23.30
   8   6   3   37.10   19.30
   8   6   3   32.00   12.20
   8   6   3   81.19   32.00
  -8   6  -3   52.69   23.50
  -8   6  -3   31.90   17.70
   8   6   3   37.70   22.20
 -10  -6  -3   15.30   18.90
  10  -6   3   14.40   12.10
  10  -6   3   -7.90   16.00
  10  -6   3   18.10   15.50
 -10  -6  -3   26.90   16.10
  10  -6   3   40.60   22.20
  10   6   3   39.20   36.90
 -10   6  -3   17.40   18.00
  10   6   3   38.20   18.90
 -10   6  -3   32.60   21.30
  10   6   3  -20.00   10.20
 -10   6  -3   31.00   18.50
  10   6   3    7.80   14.20
  11  -7  -3   37.70   32.10
 -11  -7   3   12.20   18.70
  11  -7  -3   27.00   14.90
 -11   7   3   50.29   22.80
  11   7  -3   77.49   31.20
 -11   7   3   43.50   28.90
  11   7  -3   -2.80   10.90
  11   7  -3    7.00   27.80
   9  -7  -3   68.49   20.40
   9  -7  -3   58.59   16.60
  -9  -7   3   65.09   26.80
   9  -7  -3   74.69   36.70
   9  -7  -3   66.29   13.50
  -9  -7   3   55.19   12.20
   9   7  -3   53.89   27.10
  -9   7   3   24.90   15.60
  -9   7   3   71.29   30.60
  -9   7   3   44.50   19.10
   9   7  -3   95.09   20.90
   9   7  -3   44.40   23.90
   9   7  -3   73.29   30.60
   9   7  -3   11.10   13.30
  -7  -7   3  274.87   27.00
   7  -7  -3  268.97   33.10
  -7  -7   3  258.97   45.90
   7  -7  -3  275.97   39.70
   7  -7  -3  285.67   28.60
   7  -7  -3  196.98   47.20
  -7  -7   3  313.47   36.20
  -7  -7   3  247.08   27.40
  -7   7   3  338.97   41.90
  -7   7   3  221.68   37.70
  -7   7   3  294.77   52.69
   7   7  -3  276.07   48.90
   7   7  -3  274.57   47.50
  -7   7   3  290.87   33.70
  -7   7   3  221.78   43.00
   7   7  -3  267.37   38.80
  -5  -7   3   54.79   12.00
   5  -7  -3   49.10   15.10
   5  -7  -3   62.09   11.70
   5  -7  -3   70.89   23.60
  -5  -7   3   80.39   12.70
  -5  -7   3   91.59   29.20
   5  -7  -3   73.89   12.80
  -5  -7   3   75.29   19.70
   5   7  -3   43.90   11.20
   5   7  -3   86.09   23.50
  -5   7   3   51.09   15.40
   5   7  -3   68.49   11.80
  -5   7   3   42.30   11.30
  -5   7   3   62.19   16.50
   5   7  -3   43.00   19.20
   5   7  -3   81.49   17.60
   5   7  -3   53.69   17.70
  -5   7   3   65.59   16.30
  -5   7   3   82.19   18.60
   5   7  -3   61.59   15.80
  -3  -7   3  837.22   72.39
  -3  -7   3  885.61   70.49
  -3  -7   3  853.01   72.19
  -3  -7   3  767.22   70.09
   3  -7  -3  762.52   73.39
  -3  -7   3  831.52   78.89
   3  -7  -3  909.21   71.49
   3   7  -3  831.82   77.79
   3   7  -3  907.01   73.29
   3   7  -3  850.21   71.69
  -3   7   3  850.21   71.89
  -3   7   3  780.52   72.79
  -3   7   3  846.02   66.99
   3   7  -3  764.22   74.19
   3   7  -3  896.01   70.39
  -3   7   3  865.91   73.59
  -3   7   3  857.71   70.99
  -1  -7   3  112.39   15.50
  -1  -7   3  145.29   17.80
   1  -7  -3  146.69   19.50
   1  -7  -3  122.19   15.90
   1  -7  -3  180.38   21.40
   1   7  -3  138.69   18.50
  -1   7   3  163.88   19.40
   1   7  -3  121.99   18.10
   1   7  -3  137.99   17.60
   1   7  -3  165.38   22.30
  -1   7   3  155.68   17.40
  -1   7   3  132.79   17.20
   1   7  -3  167.98   18.40
   1   7  -3  136.69   14.80
  -1   7   3  154.18   19.70
   1  -7   3  989.10   77.69
   1  -7   3  950.80   81.79
   1  -7   3  989.00   82.69
  -1  -7  -3  975.50   79.79
  -1  -7  -3 1053.49   84.89
  -1  -7  -3 1040.90   86.19
   1   7   3 1016.10   84.99
  -1   7  -3 1085.19   82.79
   1   7   3  978.40   83.49
  -1   7  -3  988.40   85.99
   1   7   3  946.11   82.09
  -1   7  -3  986.20   87.79
  -3  -7  -3  824.32   68.19
   3  -7   3  713.63   59.09
  -3  -7  -3  704.33   68.79
  -3  -7  -3  678.03   67.39
   3  -7   3  707.13   60.49
   3   7   3  709.83   61.29
   3   7   3  589.74   62.19
   3   7   3  508.25   59.89
  -3   7  -3  740.83   67.09
   3   7   3  576.74   53.69
  -3   7  -3  653.13   68.49
  -5  -7  -3  139.19   18.60
  -5  -7  -3  109.49   27.80
  -5  -7  -3  113.39   29.50
  -5  -7  -3   82.09   21.70
   5  -7   3  106.99   20.90
   5  -7   3  157.48   34.80
   5   7   3  100.39   20.80
  -5   7  -3  118.69   31.40
  -5   7  -3  150.58   32.40
   5   7   3   73.99   24.00
  -5   7  -3  106.49   23.70
   5   7   3  101.39   26.30
   5   7   3   85.69   26.60
   5   7   3  152.08   18.40
   7  -7   3    9.90   22.00
  -7  -7  -3   29.70   10.50
  -7  -7  -3   11.40   13.40
   7  -7   3   40.50   15.70
   7  -7   3   58.49   20.90
   7  -7   3   42.00   13.40
  -7  -7  -3   24.30   17.40
   7   7   3   32.40   15.50
  -7   7  -3   39.70   21.00
  -7   7  -3   11.40   17.70
   7   7   3   25.80   20.00
   7   7   3   45.70   20.80
   7   7   3   28.90   15.50
  -7   7  -3   15.00   15.20
   7   7   3   29.20   19.10
   7   7   3   27.30    9.70
  -9  -7  -3   12.00   20.30
   9  -7   3   11.00   21.80
  -9  -7  -3    6.70   11.40
   9  -7   3    5.50   12.90
   9  -7   3    0.50    9.00
  -9   7  -3    5.40   16.10
  -9   7  -3   14.90   15.10
   9   7   3   -1.00   13.20
  -9   7  -3   -3.40   14.70
   9   7   3  -16.50    6.10
   9   7   3   -3.30   15.60
  11  -7   3   26.00   26.50
  11  -7   3   16.40   11.80
 -11  -7  -3   31.30   15.30
 -11  -7  -3    8.80   22.10
 -11   7  -3   21.60   16.60
  11   7   3   44.70   25.30
 -11   7  -3   34.30   17.30
  11   7   3   55.59   22.10
  11   7   3   10.60   22.20
 -10  -8   3  227.88   28.90
  10  -8  -3  159.18   33.50
 -10  -8   3  244.28   52.09
  10  -8  -3  167.18   51.89
  10  -8  -3  179.68   33.50
  10   8  -3  248.38   53.59
  10   8  -3  158.28   46.20
 -10   8   3  331.27   53.79
  10   8  -3  171.18   34.60
 -10   8   3  207.28   56.29
   8  -8  -3   59.99   19.90
   8  -8  -3   70.29   33.30
  -8  -8   3   37.80   18.80
  -8  -8   3   46.70   13.60
   8  -8  -3   70.79   14.80
   8  -8  -3   45.70   13.70
  -8   8   3   65.39   15.30
   8   8  -3   39.50   17.50
  -8   8   3   87.99   32.40
   8   8  -3   60.29   23.90
  -8   8   3   39.10   16.60
   8   8  -3   78.69   31.30
   8   8  -3   73.79   19.50
   8   8  -3   86.49   28.20
  -8   8   3   19.00   13.20
  -8   8   3   63.19   20.30
  -6  -8   3  113.79   27.10
   6  -8  -3  162.08   28.10
  -6  -8   3  166.88   23.40
  -6  -8   3  122.49   19.50
   6  -8  -3   87.59   30.90
   6  -8  -3  128.69   18.80
   6   8  -3  127.49   29.70
  -6   8   3  140.09   26.70
  -6   8   3  173.38   27.50
   6   8  -3   80.09   19.40
   6   8  -3  119.49   29.40
  -6   8   3  152.98   27.80
   6   8  -3  203.28   31.00
   6   8  -3  155.08   19.40
   6   8  -3  100.69   27.30
   4  -8  -3   60.39   14.60
  -4  -8   3   82.49   23.00
  -4  -8   3   83.49   12.90
   4  -8  -3   60.79   12.20
  -4  -8   3   45.20   14.30
  -4  -8   3   47.10   11.60
  -4  -8   3   81.79   17.70
   4  -8  -3   72.59   10.80
   4   8  -3   61.59   11.40
   4   8  -3   87.69   19.30
   4   8  -3   30.80   11.60
   4   8  -3   64.79   10.60
   4   8  -3   59.29   17.50
  -4   8   3   75.59   14.10
   4   8  -3   64.29   14.60
  -4   8   3   37.70   12.40
  -4   8   3   76.99   15.60
  -4   8   3   68.19   15.50
   2  -8  -3   60.39   13.50
  -2  -8   3  109.99   16.00
   2  -8  -3   64.79   14.80
   2  -8  -3  114.39   16.10
  -2  -8   3  102.69   13.90
  -2  -8   3   98.99   15.50
  -2  -8   3  107.29   18.00
  -2  -8   3  101.29   11.80
  -2   8   3  151.68   18.40
   2   8  -3  112.89   16.10
   2   8  -3   93.39   12.20
   2   8  -3   96.29   15.30
   2   8  -3   73.39   11.20
  -2   8   3  119.79   18.10
   2   8  -3   95.09   14.40
   2   8  -3   89.39   15.10
  -2   8   3   87.79   14.90
   2   8  -3  104.39   19.80
  -2   8   3   96.39   10.20
  -2   8   3  136.59   19.00
   0  -8   3   95.39   11.70
   0  -8   3   83.49   13.30
   0  -8  -3  127.19   12.30
   0  -8  -3  109.79   17.20
   0  -8   3   74.09   13.50
   0  -8  -3  102.79   17.60
   0   8  -3   87.09   13.20
   0   8  -3  102.19   16.90
   0   8   3   96.29   11.30
   0   8   3   61.59   12.10
   0   8  -3  152.68   21.60
   0   8   3   87.59   13.10
   0   8  -3  111.79   17.40
   0   8   3   80.09   15.20
   0   8  -3  136.49   19.70
   0   8   3   95.19   14.50
  -2  -8  -3   23.10   10.70
  -2  -8  -3   30.00   12.00
   2  -8   3   20.80    9.70
  -2  -8  -3   11.70    9.10
   2  -8   3   28.10    9.70
   2   8   3   11.80   10.00
   2   8   3   19.60    9.30
   2   8   3   14.30    8.00
   4  -8   3   62.89   16.60
  -4  -8  -3   58.89   17.60
  -4  -8  -3   74.69   10.50
  -4  -8  -3   46.80   17.80
  -4  -8  -3   49.10   15.40
   4  -8   3   72.09   17.90
   4   8   3  103.29   24.10
  -4   8  -3   35.00   15.80
   4   8   3   83.19   22.50
  -4   8  -3   34.60   15.10
   4   8   3   78.49   12.80
   4   8   3   47.50   17.10
  -4   8  -3   67.59   20.40
  -6  -8  -3  438.16   40.00
  -6  -8  -3  402.46   62.29
  -6  -8  -3  378.36   66.39
   6  -8   3  431.16   68.29
   6  -8   3  376.46   48.60
   6  -8   3  321.77   47.40
   6  -8   3  362.06   38.30
   6   8   3  473.65   54.39
   6   8   3  500.45   63.99
   6   8   3  396.06   36.10
  -6   8  -3  409.46   66.49
   6   8   3  365.56   58.09
  -6   8  -3  398.36   66.79
   6   8   3  432.36   64.09
   8  -8   3  212.58   29.00
   8  -8   3  186.78   36.90
   8  -8   3  174.98   34.50
  -8  -8  -3  220.68   53.09
  -8  -8  -3  227.18   37.50
   8  -8   3  162.48   47.20
  -8   8  -3  168.08   40.80
   8   8   3  262.97   27.50
  -8   8  -3  176.58   40.90
   8   8   3  117.79   33.60
   8   8   3  139.49   50.39
   8   8   3  200.18   45.50
   8   8   3  254.77   43.30
   8   8   3  125.59   29.80
  -8   8  -3  226.28   53.09
  10  -8   3  224.98   63.09
  10  -8   3  146.69   26.80
 -10  -8  -3  165.68   31.50
 -10  -8  -3  147.59   45.00
  10  -8   3  149.59   33.70
  10   8   3  260.07   50.59
 -10   8  -3   72.39   33.60
 -10   8  -3  124.49   35.40
 -10   8  -3  116.19   33.40
  10   8   3  201.78   56.79
  10   8   3  114.59   29.90
  10   8   3   70.09   29.90
 -11  -9   3   39.10   24.30
  11  -9  -3   17.80   24.20
  11   9  -3   29.40   22.50
 -11   9   3   -4.90   14.10
  11   9  -3   19.90   26.10
 -11   9   3   53.99   24.00
  11   9  -3   25.50   19.10
  -9  -9   3   66.09   15.20
   9  -9  -3   84.09   17.40
  -9  -9   3  104.19   31.80
   9  -9  -3   86.09   36.30
   9  -9  -3   89.49   19.30
  -9   9   3   98.69   25.50
   9   9  -3  104.99   26.30
   9   9  -3  133.29   27.60
   9   9  -3   35.40   23.20
  -9   9   3   93.99   37.80
  -9   9   3   68.69   23.00
   9   9  -3  111.69   35.50
   9   9  -3   69.19   26.60
  -7  -9   3   29.20   12.10
   7  -9  -3   28.50   21.80
  -7  -9   3   48.50   20.30
   7  -9  -3   37.70   11.70
   7  -9  -3   31.20   10.60
  -7  -9   3   55.19   12.90
   7  -9  -3   34.60   14.40
   7   9  -3   29.40   19.60
  -7   9   3   28.90   14.90
  -7   9   3    0.90   14.10
   7   9  -3   -2.10    9.90
   7   9  -3   21.60    8.50
  -7   9   3   33.80   11.20
   7   9  -3   29.50   14.50
   7   9  -3   13.80   26.60
   7   9  -3   12.70   14.20
  -7   9   3   27.20   17.30
  -7   9   3   14.80   12.80
  -5  -9   3   46.90   10.60
   5  -9  -3   56.09    9.90
   5  -9  -3   49.00   11.70
   5  -9  -3   31.30   18.40
  -5  -9   3   58.19   21.10
  -5  -9   3   29.90   13.60
  -5  -9   3   30.00    9.70
   5  -9  -3   30.10   12.80
   5   9  -3   61.49   20.60
   5   9  -3   30.90    8.90
   5   9  -3   14.20   13.10
  -5   9   3   20.00    9.70
  -5   9   3   40.30   14.40
  -5   9   3   12.40    8.60
   5   9  -3   46.70   14.70
  -5   9   3   46.70   14.80
   5   9  -3   52.49   13.90
  -5   9   3   48.40   14.90
  -3  -9   3  278.27   31.10
  -3  -9   3  294.47   43.10
  -3  -9   3  250.17   29.90
  -3  -9   3  233.38   28.30
  -3  -9   3  264.47   32.00
   3  -9  -3  263.37   32.70
   3  -9  -3  259.87   26.60
   3   9  -3  293.37   26.20
  -3   9   3  293.87   32.60
   3   9  -3  262.17   30.40
   3   9  -3  252.17   32.50
  -3   9   3  266.97   30.70
  -3   9   3  223.38   20.80
  -3   9   3  261.37   33.70
   3   9  -3  244.48   30.20
   3   9  -3  199.88   22.30
  -3   9   3  236.28   30.30
  -1  -9   3 1505.55  122.19
   1  -9  -3 1462.75  123.59
  -1  -9   3 1594.44  122.79
   1  -9  -3 1420.56  122.89
  -1  -9   3 1463.35  123.99
   1   9  -3 1399.56  120.39
   1   9  -3 1541.15  120.59
   1   9  -3 1595.44  123.69
   1   9  -3 1441.46  122.59
  -1   9   3 1558.34  122.59
   1   9  -3 1508.45  121.49
   1   9  -3 1724.43  126.59
  -1   9   3 1570.14  124.59
  -1   9   3 1460.95  125.79
  -1   9   3 1585.44  127.19
  -1  -9  -3 1754.52  130.89
   1  -9   3 1463.95  123.09
  -1  -9  -3 1636.34  131.69
   1  -9   3 1556.24  118.09
  -1  -9  -3 1538.85  124.39
   1  -9   3 1540.25  123.29
   1   9   3 1513.85  120.29
   1   9   3 1543.95  123.59
   1   9   3 1485.85  124.99
  -1   9  -3 1591.84  131.99
  -1   9  -3 1524.45  133.79
  -1   9  -3 1614.64  132.39
   1   9   3 1363.36  125.49
  -3  -9  -3 1047.30   83.99
  -3  -9  -3 1021.20   96.99
   3  -9   3 1029.10   88.09
  -3  -9  -3 1303.87   96.19
   3  -9   3 1114.69   89.69
  -3  -9  -3 1048.70   94.69
  -3   9  -3  987.60   97.19
   3   9   3  949.31   87.19
  -3   9  -3 1095.49   95.69
   3   9   3  935.31   91.79
   3   9   3 1016.50   93.49
  -5  -9  -3  646.14   64.09
   5  -9   3  743.73   65.99
  -5  -9  -3  571.94   72.99
   5  -9   3  811.02   67.89
  -5  -9  -3  726.73   92.39
  -5  -9  -3  681.03   54.79
   5   9   3  672.53   70.99
   5   9   3  552.74   73.19
  -5   9  -3  676.33   83.29
   5   9   3  681.63   65.49
  -5   9  -3  649.54   79.69
   5   9   3  529.55   76.79
  -5   9  -3  567.34   64.89
   5   9   3  638.44   55.99
   7  -9   3  226.58   28.80
  -7  -9  -3  252.77   46.80
  -7  -9  -3  248.58   32.40
   7  -9   3  118.39   38.20
  -7  -9  -3  185.18   34.90
   7  -9   3  212.38   37.00
   7  -9   3  214.88   35.60
   7   9   3  176.28   44.50
   7   9   3  181.38   42.30
  -7   9  -3  168.58   39.30
   7   9   3  188.48   22.50
   7   9   3  260.17   39.90
  -7   9  -3  198.08   46.80
   7   9   3  136.69   36.00
  -7   9  -3  247.38   42.60
   9  -9   3  169.08   32.00
   9  -9   3   73.89   36.30
  -9  -9  -3   80.29   31.80
   9  -9   3  131.69   23.70
  -9  -9  -3  154.68   30.20
  -9   9  -3   97.79   39.00
   9   9   3  124.29   46.20
  -9   9  -3  156.28   37.90
   9   9   3  101.39   26.30
   9   9   3  105.09   37.20
   9   9   3  122.29   35.00
   9   9   3   91.29   34.60
  -9   9  -3  166.98   40.30
 -11  -9  -3   87.69   36.00
  11  -9   3   84.19   68.29
 -11  -9  -3   85.79   23.50
  11   9   3   43.80   25.60
 -11   9  -3   86.89   33.20
  11   9   3  109.39   41.30
  11   9   3   63.29   27.20
 -11   9  -3  106.69   32.70
 -11   9  -3  103.39   41.90
  10 -10  -3   57.99   15.10
  10 -10  -3   60.49   21.40
 -10 -10   3   28.10   21.90
 -10 -10   3   65.29   17.50
  10 -10  -3   46.30   31.80
 -10  10   3   65.29   33.10
 -10  10   3   61.29   21.20
  10  10  -3   72.49   32.90
  10  10  -3   53.49   19.90
 -10  10   3   11.50   15.60
  -8 -10   3   13.00    9.00
   8 -10  -3   25.00   10.60
   8 -10  -3   27.10   15.50
   8 -10  -3   38.40   26.20
  -8 -10   3    7.00   13.10
   8 -10  -3   18.90   10.40
  -8  10   3   30.40   18.10
  -8  10   3   -8.30    9.00
   8  10  -3   15.00   17.10
   8  10  -3   50.49   18.10
  -8  10   3   11.30   13.10
   8  10  -3    5.00   15.50
  -8  10   3   25.70   17.60
   8  10  -3   30.90   16.50
   8  10  -3   44.20   14.10
   6 -10  -3  132.69   25.30
   6 -10  -3  125.29   19.80
  -6 -10   3  106.79   18.40
  -6 -10   3  106.69   17.80
  -6 -10   3   78.19   22.80
   6 -10  -3  160.08   19.00
   6 -10  -3  124.89   35.30
   6  10  -3   76.09   24.50
   6  10  -3  104.79   17.70
  -6  10   3   92.39   21.30
  -6  10   3  102.59   19.10
  -6  10   3   55.59   19.50
  -6  10   3  114.89   25.60
   6  10  -3   72.59   25.20
   6  10  -3  121.19   25.60
   6  10  -3  111.99   23.70
  -4 -10   3  152.68   24.40
   4 -10  -3  152.58   25.50
  -4 -10   3  119.69   19.40
  -4 -10   3  138.79   24.90
   4 -10  -3  199.48   24.40
  -4  10   3  125.99   20.60
   4  10  -3  152.98   23.30
   4  10  -3  125.69   16.80
  -4  10   3  144.99   24.00
   4  10  -3  166.28   30.30
   4  10  -3  147.39   20.80
  -4  10   3  101.89   21.40
   4  10  -3  171.08   25.80
  -4  10   3   91.59   18.90
   4  10  -3  157.08   28.50
   2 -10  -3  143.59   22.20
   2 -10  -3  168.38   24.50
  -2 -10   3  105.39   13.40
  -2 -10   3  131.49   18.60
  -2 -10   3  129.69   15.90
   2 -10  -3  163.78   22.50
  -2 -10   3  114.99   19.30
  -2 -10   3  135.99   19.80
  -2  10   3   96.89   18.00
   2  10  -3  145.69   21.30
   2  10  -3  194.18   22.70
   2  10  -3  151.98   18.30
   2  10  -3  156.88   15.90
   2  10  -3  115.89   19.00
   2  10  -3  166.88   23.10
  -2  10   3   99.19   18.20
  -2  10   3   88.19   17.00
   2  10  -3   82.39   20.90
  -2  10   3  128.89   18.00
   0 -10   3  874.61   75.19
   0 -10   3  827.82   73.99
   0 -10  -3  783.02   75.29
   0 -10  -3  851.01   74.59
   0 -10   3  895.21   71.69
   0  10   3  890.61   71.29
   0  10  -3  901.31   76.59
   0  10  -3  956.80   75.79
   0  10   3  881.21   75.59
   0  10  -3  825.32   74.09
   0  10   3  881.61   74.09
   0  10   3  929.41   78.69
   0  10  -3  851.61   70.29
   2 -10   3 1044.60   78.79
  -2 -10  -3  991.60   90.49
  -2 -10  -3 1064.99   87.89
  -2 -10  -3  982.90   88.19
   2 -10   3 1017.40   86.19
   2 -10   3 1038.90   86.59
  -2  10  -3 1076.39   93.29
   2  10   3  946.91   80.69
  -2  10  -3  969.80   88.59
   2  10   3  940.01   85.39
   2  10   3  954.40   89.29
   2  10   3  991.60   90.09
  -2  10  -3 1044.40   90.39
  -4 -10  -3  159.18   15.20
  -4 -10  -3  179.58   29.80
  -4 -10  -3  168.28   33.80
  -4 -10  -3  155.78   29.50
   4  10   3  108.59   21.80
  -4  10  -3  204.68   36.10
   4  10   3  152.88   18.80
   4  10   3  125.49   22.90
   4  10   3  120.79   39.90
   4  10   3  123.39   28.00
  -4  10  -3  140.49   29.70
  -6 -10  -3  163.68   20.90
   6 -10   3  153.98   22.10
  -6 -10  -3  144.59   33.90
  -6 -10  -3  255.47   54.99
   6 -10   3  194.78   33.90
  -6 -10  -3  151.58   28.80
   6 -10   3  125.59   27.20
   6  10   3  160.88   37.00
   6  10   3  189.58   18.10
   6  10   3  238.58   34.40
   6  10   3  145.79   36.50
  -6  10  -3  198.48   36.90
  -6  10  -3  154.88   37.00
   6  10   3  131.79   33.10
  -6  10  -3  215.18   45.40
  -8 -10  -3   34.20   21.10
   8 -10   3   34.20   24.70
   8 -10   3   52.39   13.30
  -8 -10  -3   44.10   18.00
  -8  10  -3   37.30   23.70
   8  10   3   46.10   17.40
   8  10   3   85.89   22.00
   8  10   3   54.69   26.10
  -8  10  -3   40.10   23.60
  -8  10  -3   79.59   27.40
   8  10   3   62.09   24.70
  10 -10   3  129.79   46.70
 -10 -10  -3   79.89   23.20
 -10 -10  -3  202.98   48.20
 -10  10  -3   91.19   32.10
 -10  10  -3  131.69   39.20
  10  10   3   70.59   24.60
 -10  10  -3  104.69   42.60
  10  10   3   71.29   35.80
  10  10   3  117.59   35.50
  11 -11  -3   89.59   42.40
 -11 -11   3  135.39   41.10
  11  11  -3  100.69   37.30
 -11  11   3  105.49   32.40
  11  11  -3   86.39   29.10
 -11  11   3  159.78   51.99
   9 -11  -3  105.79   39.90
  -9 -11   3  147.89   22.40
  -9 -11   3   20.60   17.00
   9 -11  -3  132.69   31.30
   9 -11  -3  147.19   22.90
   9  11  -3  119.39   29.50
   9  11  -3   80.19   30.60
  -9  11   3   88.59   35.00
   9  11  -3  121.99   37.00
   9  11  -3  119.79   26.90
  -9  11   3   69.99   24.50
  -9  11   3   59.39   22.30
   7 -11  -3   54.89   26.60
  -7 -11   3   48.70   13.50
  -7 -11   3   18.70   15.40
   7 -11  -3   66.69   21.70
   7 -11  -3   47.30   13.10
   7 -11  -3   32.90    9.50
  -7  11   3   86.29   24.70
  -7  11   3   46.60   15.10
   7  11  -3   46.50   17.00
   7  11  -3   12.40   13.10
  -7  11   3   54.89   20.10
   7  11  -3   38.00   22.10
   7  11  -3   45.30   17.10
   7  11  -3   40.80   11.70
  -7  11   3   58.09   17.00
  -5 -11   3  485.75   64.19
   5 -11  -3  316.87   45.00
  -5 -11   3  381.26   39.00
  -5 -11   3  398.96   48.40
   5 -11  -3  405.06   39.00
   5  11  -3  469.25   58.99
   5  11  -3  452.25   50.99
   5  11  -3  380.66   37.20
  -5  11   3  309.87   42.10
   5  11  -3  319.57   49.40
   5  11  -3  344.77   43.70
  -5  11   3  345.87   47.00
  -5  11   3  397.16   46.70
  -5  11   3  436.46   51.69
   3 -11  -3  337.97   29.60
  -3 -11   3  203.68   37.30
  -3 -11   3  292.37   34.80
  -3 -11   3  264.57   33.20
  -3 -11   3  250.97   27.10
   3 -11  -3  288.87   34.60
  -3 -11   3  299.27   34.60
   3 -11  -3  178.68   29.60
   3  11  -3  244.78   30.10
  -3  11   3  269.17   36.10
  -3  11   3  318.57   35.40
   3  11  -3  218.58   21.70
   3  11  -3  250.57   33.90
   3  11  -3  222.28   30.70
   3  11  -3  245.08   29.40
  -3  11   3  233.68   30.70
  -3  11   3  266.97   34.10
   3  11  -3  209.18   35.50
  -1 -11   3  207.48   26.20
  -1 -11   3  166.78   21.40
  -1 -11   3  165.08   25.50
  -1 -11   3  195.98   20.00
   1 -11  -3  197.08   26.90
   1 -11  -3  188.58   26.70
   1  11  -3  232.38   26.20
   1  11  -3  148.59   24.10
  -1  11   3  159.38   25.50
  -1  11   3  207.98   25.30
   1  11  -3  178.48   22.40
   1  11  -3  196.28   25.40
  -1  11   3  157.08   22.90
   1  11  -3  149.99   20.90
  -1  11   3  167.58   20.90
  -1 -11  -3  150.18   23.00
   1 -11   3  125.29   20.10
   1 -11   3  145.39   21.70
   1 -11   3  148.09   13.70
   1  11   3  115.69   22.10
   1  11   3  113.79   18.80
  -1  11  -3  133.19   22.70
   1  11   3  130.59   24.10
  -1  11  -3  151.08   24.00
  -1  11  -3  144.99   25.60
   1  11   3  106.99   16.50
   3 -11   3   14.70    9.10
  -3 -11  -3    4.30    6.60
   3 -11   3    8.20    8.70
  -3 -11  -3   47.90   14.50
  -3 -11  -3   29.30   14.90
   3  11   3   30.40   15.70
  -3  11  -3   25.00   11.20
   3  11   3   10.60   11.40
  -3  11  -3   28.30   14.70
   3  11   3   11.30    5.20
  -3  11  -3    5.60   11.10
  -5 -11  -3  138.69   15.70
   5 -11   3  125.69   25.60
   5 -11   3  125.39   17.20
  -5 -11  -3   93.99   24.20
   5 -11   3  146.39   26.70
   5  11   3  154.68   19.30
  -5  11  -3  104.69   28.50
  -5  11  -3  156.88   31.40
   5  11   3  103.39   28.90
  -5  11  -3  183.48   43.70
   5  11   3  151.78   32.60
   5  11   3  144.09   26.80
   5  11   3  179.08   30.00
  -7 -11  -3   60.79   27.00
   7 -11   3   69.89   33.20
   7 -11   3   44.50   17.30
   7 -11   3   34.10    9.80
  -7 -11  -3   49.99   17.50
   7 -11   3   53.49   18.40
   7  11   3   29.40   18.10
  -7  11  -3   70.89   24.80
   7  11   3   48.00   22.50
  -7  11  -3   49.50   25.70
  -7  11  -3   54.59   22.40
   7  11   3   60.49   19.60
   7  11   3   28.10   18.70
   7  11   3   29.50   17.80
   9 -11   3  184.08   37.90
   9 -11   3  195.68   35.00
  -9 -11  -3  157.88   43.50
  -9 -11  -3  231.38   37.50
   9 -11   3  153.18   54.19
   9 -11   3  190.18   28.20
  -9  11  -3  259.67   60.99
   9  11   3  188.28   43.80
   9  11   3  159.28   35.90
   9  11   3  213.68   47.00
  -9  11  -3  184.88   43.70
   9  11   3  188.48   46.00
  -9  11  -3  280.07   54.69
   9  11   3  154.58   43.50
 -11 -11  -3   89.49   24.40
  11 -11   3  113.19   50.49
 -11 -11  -3  125.59   64.89
 -11  11  -3   79.29   34.50
  11  11   3   55.99   23.70
  11  11   3   39.40   26.90
  11  11   3   44.70   33.40
 -11  11  -3   94.89   37.50
 -10 -12   3   12.50   17.30
 -10 -12   3   15.20    9.20
  10 -12  -3   25.30   11.60
  10 -12  -3   -3.20   18.30
 -10  12   3   -5.90   10.30
 -10  12   3   21.10   23.80
  10  12  -3   14.50   15.90
  10  12  -3   27.50   21.40
 -10  12   3  -11.30    6.70
  -8 -12   3    2.70   14.20
   8 -12  -3   16.80   11.30
   8 -12  -3   23.00    9.70
  -8 -12   3   26.60   11.60
   8 -12  -3   40.70   28.80
  -8  12   3    1.90   12.90
   8  12  -3   -4.70   13.30
  -8  12   3   23.00   16.20
  -8  12   3   25.20   22.30
   8  12  -3   -7.20    8.70
   8  12  -3   16.80   16.80
   8  12  -3   34.20   16.70
   6 -12  -3   53.79   17.30
   6 -12  -3   53.09   14.60
   6 -12  -3   50.99   27.40
  -6 -12   3   67.49   20.10
  -6 -12   3   94.49   18.60
   6  12  -3   35.30   17.90
  -6  12   3   79.69   18.60
   6  12  -3   63.49   19.70
   6  12  -3   53.39   22.30
   6  12  -3   60.39   13.90
  -6  12   3   88.39   21.40
   6  12  -3   58.69   19.90
  -6  12   3   97.69   24.20
  -6  12   3   65.49   21.50
  -4 -12   3  359.26   36.80
  -4 -12   3  330.47   35.50
   4 -12  -3  307.27   40.10
  -4 -12   3  281.87   49.10
   4 -12  -3  296.07   36.90
  -4  12   3  422.96   47.70
   4  12  -3  296.57   27.70
   4  12  -3  300.77   44.60
   4  12  -3  301.17   32.30
   4  12  -3  333.07   47.10
  -4  12   3  283.07   39.30
   4  12  -3  378.76   41.40
  -4  12   3  355.66   37.30
   4  12  -3  317.37   43.20
  -4  12   3  310.57   42.10
  -2 -12   3  326.47   31.20
  -2 -12   3  353.36   35.80
  -2 -12   3  368.06   42.50
   2 -12  -3  350.96   38.10
   2 -12  -3  343.97   37.70
  -2 -12   3  362.86   42.00
   2 -12  -3  393.26   39.50
   2  12  -3  385.06   37.60
   2  12  -3  395.86   38.40
  -2  12   3  354.36   42.70
  -2  12   3  384.86   35.10
   2  12  -3  291.97   43.00
  -2  12   3  319.57   40.10
   2  12  -3  376.16   36.00
   2  12  -3  357.66   37.80
   2  12  -3  350.66   34.20
  -2  12   3  368.06   36.70
   0 -12  -3  272.47   38.10
   0 -12   3  365.66   34.80
   0 -12   3  362.46   35.90
   0 -12  -3  359.16   35.50
   0 -12   3  324.97   32.80
   0  12  -3  321.27   37.70
   0  12   3  418.36   35.80
   0  12   3  343.17   35.60
   0  12   3  336.17   35.70
   0  12  -3  294.77   29.30
   0  12   3  326.97   42.00
   0  12   3  319.87   30.80
   0  12  -3  316.27   40.30
   0  12  -3  354.06   35.50
  -2 -12  -3  459.05   47.70
   2 -12   3  474.25   39.00
   2 -12   3  483.85   47.20
  -2 -12  -3  480.25   45.00
  -2 -12  -3  440.06   42.70
   2 -12   3  414.66   46.30
  -2  12  -3  438.16   45.20
   2  12   3  485.65   51.59
   2  12   3  497.05   60.09
   2  12   3  497.65   42.30
   2  12   3  525.85   48.00
  -2  12  -3  357.76   51.19
  -2  12  -3  352.86   48.00
   4 -12   3  552.74   55.29
  -4 -12  -3  453.55   52.19
   4 -12   3  623.34   57.49
  -4 -12  -3  654.53   73.29
  -4 -12  -3  639.54   57.69
   4  12   3  523.35   69.79
   4  12   3  557.64   48.30
  -4  12  -3  521.75   54.69
  -4  12  -3  528.45   68.69
   4  12   3  514.65   54.59
   4  12   3  561.34   55.29
   4  12   3  517.45   68.79
   4  12   3  545.55   46.00
  -4  12  -3  457.55   61.59
   6 -12   3  124.19   25.50
   6 -12   3  144.39   18.10
  -6 -12  -3  135.99   33.10
  -6 -12  -3  137.99   27.20
   6 -12   3  101.79   26.60
  -6  12  -3  169.18   38.30
   6  12   3  148.39   35.30
  -6  12  -3  125.09   26.80
   6  12   3  157.18   28.90
   6  12   3  119.39   26.50
  -6  12  -3  172.28   40.90
  -6  12  -3  110.09   30.60
   6  12   3  165.98   37.30
  -8 -12  -3  131.39   28.20
   8 -12   3  136.89   21.00
   8 -12   3  154.78   43.10
  -8 -12  -3  128.19   34.50
   8 -12   3   79.09   38.30
  -8  12  -3  136.89   36.40
  -8  12  -3   85.79   29.20
   8  12   3  171.68   62.99
   8  12   3  112.59   32.60
   8  12   3   93.19   31.00
   8  12   3  111.79   28.10
  -8  12  -3   62.59   32.00
 -10 -12  -3  -16.20   12.20
  10 -12   3   -6.90   17.80
 -10 -12  -3   -1.10    9.60
  10  12   3    0.80   14.80
 -10  12  -3    8.80   13.90
 -10  12  -3    4.40   11.20
 -10  12  -3   17.90   26.10
  10  12   3   -7.20   12.00
  11 -13  -3   51.69   35.90
 -11  13   3   14.90   14.60
 -11  13   3   31.00   20.90
  11  13  -3   37.00   23.00
  11  13  -3    4.00   12.80
 -11  13   3   31.10   22.20
   9 -13  -3   23.60   36.30
  -9 -13   3    1.50   13.00
  -9 -13   3   19.90   10.50
   9 -13  -3   22.80   10.70
  -9  13   3   18.00   16.80
   9  13  -3    6.70   11.60
   9  13  -3  -15.40   13.50
  -9  13   3  -10.00   11.10
  -9  13   3   14.90   14.80
   7 -13  -3   47.10   25.00
  -7 -13   3    7.90    9.30
  -7 -13   3   19.10   15.20
   7 -13  -3   18.60   11.00
   7  13  -3   19.50   14.60
  -7  13   3   29.10   17.00
   7  13  -3   10.00   17.60
   7  13  -3   35.30   20.30
   7  13  -3   27.80   10.80
  -7  13   3   23.60   12.90
  -7  13   3   15.40   10.70
   7  13  -3   14.90   13.40
  -5 -13   3    7.10    9.70
   5 -13  -3   -0.70    8.30
   5 -13  -3   -8.90    5.10
   5  13  -3   -4.10    7.80
   5  13  -3    1.30    8.60
   5  13  -3   -6.90   10.70
   5  13  -3    9.00   11.10
  -5  13   3    4.60   12.50
  -5  13   3    5.20   10.00
   5  13  -3    0.50    6.40
  -5  13   3   -8.60    7.50
  -3 -13   3   84.89   18.90
  -3 -13   3   74.59   17.10
   3 -13  -3  103.49   19.90
  -3 -13   3   71.39   13.20
  -3  13   3   65.59   17.20
   3  13  -3   78.99   20.00
   3  13  -3   53.09   18.20
   3  13  -3   51.09   14.20
   3  13  -3   79.39   18.20
   3  13  -3   63.59    9.20
   3  13  -3   77.19   16.10
  -3  13   3   65.69   16.10
  -3  13   3   70.69   15.20
  -3  13   3   95.09   20.30
   3  13  -3   75.19   11.20
  -1 -13   3   45.60   10.40
   1 -13  -3   18.80   10.40
  -1 -13   3   40.00   12.00
   1 -13  -3   19.00   10.70
  -1 -13   3   43.60   10.50
   1  13  -3   21.50   10.70
   1  13  -3   29.20   10.60
  -1  13   3   20.70    6.10
   1  13  -3   41.70   10.30
   1  13  -3   31.30    9.50
  -1  13   3   36.30   12.50
  -1  13   3   38.10   11.80
  -1  13   3   31.40   10.90
  -1  13   3   49.30   12.30
  -1  13   3   39.10    9.50
   1  13  -3   44.70   12.10
   1 -13   3    9.00    7.50
   1 -13   3   31.80   10.10
   1 -13   3   15.00    5.00
  -1 -13  -3    2.60    7.50
  -1  13  -3   -4.50    7.00
   1  13   3   12.40   10.50
   1  13   3    0.70    4.90
  -1  13  -3    9.80    9.40
   1  13   3    2.40    7.00
   1  13   3    5.80    5.60
   1  13   3   27.00   10.20
  -1  13  -3    7.60    9.40
  -3 -13  -3  159.98   31.90
  -3 -13  -3  156.18   26.20
  -3 -13  -3  170.28   27.10
   3 -13   3  196.38   29.50
   3 -13   3  133.49   23.50
  -3  13  -3  171.78   28.90
   3  13   3  115.99   22.30
   3  13   3  149.39   31.80
   3  13   3  139.39   17.40
  -3  13  -3  135.69   27.70
   3  13   3  178.88   27.10
   3  13   3  148.89   30.30
  -3  13  -3  119.89   29.10
   5 -13   3  136.09   28.20
  -5 -13  -3  154.38   35.10
  -5 -13  -3  181.48   29.40
   5 -13   3  181.68   29.80
   5 -13   3  154.18   15.60
  -5 -13  -3  186.18   31.80
  -5  13  -3  122.69   27.00
  -5  13  -3  111.79   27.90
   5  13   3  131.29   34.40
   5  13   3  175.38   30.50
   5  13   3  125.69   33.20
  -5  13  -3  125.59   32.30
   5  13   3  194.58   30.70
  -7 -13  -3   16.00   11.70
   7 -13   3   27.70    9.10
  -7 -13  -3   29.40   16.50
  -7  13  -3   -1.80   13.10
  -7  13  -3   42.10   26.50
   7  13   3   52.89   18.60
  -7  13  -3   12.80   13.50
   7  13   3   19.40   19.60
  -7  13  -3   -0.40   14.40
   7  13   3   56.89   18.90
  -9 -13  -3   55.99   18.20
  -9 -13  -3   70.29   28.00
   9 -13   3   74.89   38.30
  -9  13  -3   74.69   31.50
  -9  13  -3   19.00   17.70
  -9  13  -3   42.90   21.30
   9  13   3   46.20   23.50
   9  13   3   13.00   13.50
 -10 -14   3   21.70   12.20
 -10 -14   3   11.20   18.00
  10 -14  -3  -23.60   17.70
  10  14  -3   18.00   18.30
 -10  14   3    4.50   15.00
  10  14  -3  -11.80    8.60
 -10  14   3   -0.60   13.10
 -10  14   3   -3.60   10.30
   8 -14  -3   38.40   26.10
  -8 -14   3   40.00   19.40
  -8 -14   3   29.90   13.20
   8 -14  -3   45.00   15.80
   8 -14  -3   41.90   18.20
  -8  14   3   16.80   17.40
   8  14  -3    9.10   13.30
   8  14  -3   39.90   25.10
  -8  14   3   10.80   20.80
  -8  14   3    6.00   12.50
   8  14  -3   15.90   13.30
  -6 -14   3   82.89   20.60
   6 -14  -3  118.29   21.90
  -6 -14   3   71.89   18.80
   6  14  -3   99.69   27.80
   6  14  -3   93.89   31.20
  -6  14   3   88.79   24.70
  -6  14   3  100.99   22.50
   6  14  -3   46.60   14.10
  -6  14   3   93.99   21.00
  -6  14   3   57.09   20.70
   6  14  -3  112.99   27.60
   6  14  -3   71.19   19.40
  -4 -14   3  300.87   34.00
  -4 -14   3  259.87   48.80
   4 -14  -3  301.07   36.80
   4 -14  -3  223.78   36.90
   4  14  -3  310.97   41.00
   4  14  -3  225.78   33.00
  -4  14   3  259.17   36.80
   4  14  -3  212.78   31.50
   4  14  -3  266.37   22.50
  -4  14   3  282.27   37.80
   4  14  -3  293.47   46.20
   4  14  -3  196.18   36.90
  -4  14   3  234.88   39.20
  -4  14   3  248.28   38.50
   2 -14  -3  244.38   34.20
  -2 -14   3  297.87   36.10
  -2 -14   3  251.97   25.40
   2 -14  -3  215.18   33.00
  -2 -14   3  224.18   34.10
   2 -14  -3  207.98   32.80
   2  14  -3  278.07   27.80
   2  14  -3  269.77   35.80
  -2  14   3  276.87   35.50
  -2  14   3  313.07   38.50
  -2  14   3  242.98   34.00
   2  14  -3  236.68   32.40
   2  14  -3  255.97   31.50
   2  14  -3  268.17   35.40
  -2  14   3  232.58   30.60
   2  14  -3  270.17   40.20
   0 -14   3   54.99   11.00
   0 -14  -3   58.19   17.00
   0 -14  -3   66.69   16.90
   0 -14   3   87.39   16.50
   0 -14   3   49.70   13.60
   0  14  -3   53.79   11.30
   0  14   3   63.49   15.50
   0  14   3   66.69   17.50
   0  14   3   43.10    9.60
   0  14   3   57.49   10.90
   0  14   3   50.49   13.80
   0  14  -3   84.19   17.20
   0  14  -3   41.40   15.10
   0  14   3   53.09   13.30
   0  14  -3   81.59   18.50
   0  14  -3   80.49   14.80
  -2 -14  -3  100.79   19.10
  -2 -14  -3  140.59   24.00
   2 -14   3  116.59   22.30
   2  14   3  142.39   22.60
   2  14   3  125.49   17.80
   2  14   3  155.48   24.60
   2  14   3  119.29   27.00
   2  14   3  101.09   24.20
  -2  14  -3  104.29   24.90
  -2  14  -3  112.69   24.30
  -2  14  -3  120.69   23.60
   4 -14   3  281.57   39.30
  -4 -14  -3  260.27   36.60
   4 -14   3  284.07   37.00
  -4 -14  -3  327.57   40.80
  -4 -14  -3  370.76   77.79
  -4  14  -3  203.98   35.40
   4  14   3  265.77   36.10
   4  14   3  217.28   24.40
   4  14   3  235.48   22.30
   4  14   3  276.07   37.20
  -4  14  -3  231.98   43.00
  -4  14  -3  258.37   43.20
   4  14   3  232.08   41.90
   4  14   3  136.69   35.70
  -6 -14  -3   42.40   18.60
   6 -14   3   39.50   14.60
  -6 -14  -3   84.99   20.90
   6  14   3   66.29   19.80
  -6  14  -3   52.39   24.50
  -6  14  -3   65.49   20.10
  -6  14  -3   89.19   31.70
   6  14   3   47.70   20.70
   6  14   3   55.69   17.60
  -6  14  -3   54.39   26.60
   6  14   3    9.60   15.80
  -8 -14  -3   84.89   30.20
   8 -14   3   11.60   21.00
   8 -14   3   65.29   19.80
  -8 -14  -3   58.19   18.80
   8 -14   3   43.90   18.20
   8  14   3   57.99   20.60
   8  14   3   80.19   29.90
   8  14   3   34.20   22.20
  -8  14  -3   25.40   22.90
  -8  14  -3   46.60   22.70
   8  14   3   65.99   25.20
  -8  14  -3  100.09   33.40
  10 -14   3   41.20   32.00
 -10 -14  -3   57.39   20.10
 -10 -14  -3   10.80   20.00
  10  14   3   28.30   18.20
  10  14   3   42.20   29.90
 -10  14  -3   39.50   22.20
 -10  14  -3   15.80   24.80
 -10  14  -3   49.30   28.90
  -9 -15   3  154.28   28.60
   9 -15  -3  232.08   58.49
  -9 -15   3  239.68   43.80
   9  15  -3  225.88   41.50
  -9  15   3  265.17   49.40
  -9  15   3  116.19   42.60
   9  15  -3  111.79   39.00
  -9  15   3  218.98   45.60
   9  15  -3  208.08   40.30
   7 -15  -3  339.77   50.69
   7 -15  -3  245.78   56.39
  -7 -15   3  336.97   46.50
  -7 -15   3  270.47   43.70
  -7  15   3  301.37   51.19
   7  15  -3  473.45   87.59
  -7  15   3  348.77   53.09
   7  15  -3  307.57   54.49
   7  15  -3  323.07   47.50
  -5 -15   3  211.28   30.00
   5 -15  -3  222.38   38.40
   5 -15  -3  296.17   36.60
  -5 -15   3  180.98   30.30
  -5  15   3  229.38   38.40
   5  15  -3  239.88   32.00
   5  15  -3  188.68   40.00
  -5  15   3  163.58   32.40
   5  15  -3  221.58   37.50
  -5  15   3  230.48   34.50
   5  15  -3  162.88   36.60
   5  15  -3  273.37   37.40
   3 -15  -3  420.56   46.50
   3 -15  -3  310.07   42.00
  -3 -15   3  276.07   39.30
  -3  15   3  324.67   43.20
   3  15  -3  311.97   31.10
   3  15  -3  327.67   43.00
   3  15  -3  263.87   44.60
  -3  15   3  312.87   37.80
   3  15  -3  326.97   43.90
   3  15  -3  355.56   41.20
  -3  15   3  317.07   40.90
   3  15  -3  321.97   38.60
  -1 -15   3   24.60   10.90
   1 -15  -3    7.50    9.50
  -1 -15   3    6.80    5.90
   1 -15  -3    0.70    7.90
  -1  15   3   -0.60    6.30
   1  15  -3   14.30    8.40
   1  15  -3   11.10    9.70
  -1  15   3   10.50    4.80
   1  15  -3   13.30    7.60
  -1  15   3    6.30    6.70
  -1  15   3   -0.50    6.60
  -1  15   3   19.30   11.70
  -1  15   3   20.70    7.40
   1  15  -3   21.20   11.00
   1  15  -3    6.10    7.80
   1 -15   3   28.80   11.60
  -1 -15  -3   41.50   13.90
  -1 -15  -3   26.00   13.70
   1 -15   3   31.70   11.90
   1  15   3   55.99   12.40
  -1  15  -3   49.99   16.50
   1  15   3   71.49   20.40
   1  15   3   37.00   13.40
  -1  15  -3   44.10   17.70
   1  15   3   53.59   12.70
  -1  15  -3   10.10   15.10
   3 -15   3   56.69   17.30
  -3 -15  -3   36.90   15.10
  -3 -15  -3   59.49   15.40
   3 -15   3   40.70   15.20
  -3  15  -3   37.00   19.20
   3  15   3   37.70    9.50
  -3  15  -3   25.10   15.90
   3  15   3   31.60   12.90
  -3  15  -3   22.30   13.20
   3  15   3   74.99   22.80
   3  15   3   27.60   16.30
   3  15   3   58.29   16.80
   5 -15   3   23.50   13.80
  -5 -15  -3   11.70   11.80
  -5 -15  -3   30.10   14.80
  -5  15  -3   22.70   15.10
   5  15   3    8.70   11.60
   5  15   3    3.50   15.50
  -5  15  -3   38.20   19.60
   5  15   3   -3.10    9.20
  -5  15  -3    7.00    9.80
   5  15   3   44.30   20.30
   7 -15   3   91.09   24.50
  -7 -15  -3   97.49   27.90
   7 -15   3   67.49   21.50
  -7 -15  -3   94.19   22.60
  -7  15  -3   56.29   28.90
   7  15   3  108.89   25.00
  -7  15  -3   75.39   28.10
   7  15   3   84.89   23.80
  -7  15  -3   70.39   25.60
  -9 -15  -3   25.20   12.70
  -9 -15  -3   11.30   17.80
   9 -15   3   34.10   29.10
   9  15   3    9.60   12.30
  -9  15  -3   51.49   25.20
  -9  15  -3   18.00   22.60
  -9  15  -3   17.70   18.60
   9  15   3   13.00   19.90
  10 -16  -3   32.90   31.70
  10  16  -3   23.80   24.80
 -10  16   3  112.59   38.40
 -10  16   3   74.09   39.00
   8 -16  -3   11.00   10.70
   8 -16  -3   30.50   25.20
  -8 -16   3   28.20   13.60
  -8 -16   3   45.20   18.60
  -8  16   3   20.50   16.00
   8  16  -3    7.10   10.70
  -8  16   3    0.50   12.70
   8  16  -3   30.50   22.40
   8  16  -3   25.00   16.00
   8  16  -3    7.20   14.30
  -6 -16   3  179.78   30.80
  -6 -16   3  170.88   31.50
  -6  16   3  167.18   34.60
   6  16  -3  175.68   38.00
  -6  16   3  122.69   47.90
  -6  16   3  166.58   29.90
   6  16  -3  131.39   36.30
   6  16  -3  164.68   33.90
   6  16  -3  107.19   25.10
   6  16  -3  166.58   26.30
  -4 -16   3  265.27   40.90
   4 -16  -3  425.26   51.09
   4 -16  -3  391.26   45.60
  -4 -16   3  332.07   34.20
   4  16  -3  300.77   39.10
  -4  16   3  292.07   40.00
   4  16  -3  235.98   36.30
  -4  16   3  317.17   43.20
   4  16  -3  326.97   47.10
   4  16  -3  266.27   42.60
  -4  16   3  290.77   44.80
  -4  16   3  317.17   45.90
   2 -16  -3  254.67   37.50
  -2 -16   3  290.07   39.70
  -2 -16   3  264.97   28.70
   2 -16  -3  319.87   41.10
   2 -16  -3  289.17   41.60
  -2 -16   3  273.57   44.20
  -2  16   3  311.17   41.90
  -2  16   3  290.67   34.50
   2  16  -3  264.77   33.60
  -2  16   3  343.77   41.90
   2  16  -3  313.47   35.20
   2  16  -3  268.87   38.30
   2  16  -3  290.37   38.40
   2  16  -3  290.67   44.30
   2  16  -3  261.87   37.70
   0 -16  -3   14.20   11.40
   0 -16   3   13.80   10.40
   0 -16   3    8.60    8.10
   0 -16  -3   30.40   13.60
   0  16   3   38.60   15.60
   0  16   3   39.30   13.30
   0  16   3   44.80    8.70
   0  16  -3   17.70    8.10
   0  16   3   35.50   11.50
   0  16   3   11.60    6.70
   0  16  -3   13.30    8.30
   0  16   3   16.50    9.50
   0  16  -3   13.00   11.10
   0  16  -3   34.70   13.70
   0  16  -3   12.70   12.50
   2 -16   3  298.17   38.10
  -2 -16  -3  275.97   42.80
   2 -16   3  227.08   35.10
  -2  16  -3  248.98   39.60
  -2  16  -3  231.68   37.70
   2  16   3  253.77   41.90
   2  16   3  247.18   43.90
   2  16   3  235.38   29.00
   2  16   3  246.48   31.60
  -2  16  -3  290.67   46.50
   2  16   3  246.98   34.30
  -4 -16  -3    5.90   10.30
   4 -16   3   29.70   14.10
  -4 -16  -3    0.10   11.00
   4 -16   3   14.50   11.50
  -4 -16  -3    4.20    8.10
   4  16   3   41.90   23.50
   4  16   3   18.50    6.60
   4  16   3   28.90   12.70
   4  16   3   21.30   16.80
  -4  16  -3    0.00   10.70
  -4  16  -3   -2.60    8.40
  -4  16  -3    4.30   12.40
   4  16   3   29.00   14.20
  -6 -16  -3  239.38   39.60
  -6 -16  -3  231.08   37.30
  -6  16  -3  244.68   45.30
   6  16   3  280.07   39.60
  -6  16  -3  224.78   48.70
   6  16   3  180.38   33.00
   6  16   3  216.68   47.70
  -6  16  -3  151.78   42.30
  -6  16  -3  216.18   38.10
  -8 -16  -3   90.59   24.10
  -8 -16  -3   53.69   23.10
   8 -16   3    7.80   21.90
  -8  16  -3   39.70   24.30
   8  16   3   25.10   17.10
  -8  16  -3   -2.50   17.40
   8  16   3    1.00   16.70
  -8  16  -3   76.99   29.40
   8  16   3   49.00   22.10
  10 -16   3    7.40   27.00
 -10 -16  -3   86.19   34.00
  10  16   3    3.40   19.40
 -10  16  -3    6.60   12.80
 -10  16  -3   62.29   31.40
  10  16   3   50.79   23.00
 -10  16  -3   20.60   21.60
  -9 -17   3   16.30   16.40
  -9 -17   3    9.70   12.60
   9 -17  -3   25.70   30.40
  -9  17   3   -0.60   17.30
   9  17  -3   20.70   19.00
  -9  17   3   -7.50    9.50
   9  17  -3  -15.60   13.90
  -9  17   3   29.30   18.00
   7 -17  -3  158.88   47.20
   7 -17  -3  107.09   24.20
  -7 -17   3  119.69   25.20
   7 -17  -3  104.59   26.60
  -7 -17   3  150.88   30.10
  -7  17   3  130.39   31.70
   7  17  -3  161.68   29.90
   7  17  -3  139.99   36.30
   7  17  -3   80.99   33.40
   7  17  -3  140.59   36.50
  -7  17   3  156.88   36.50
  -5 -17   3  219.08   30.70
   5 -17  -3  228.28   38.50
  -5 -17   3  186.18   32.90
   5 -17  -3  220.08   35.00
   5  17  -3  249.48   32.60
   5  17  -3  144.09   37.70
   5  17  -3  174.18   35.00
  -5  17   3  257.57   39.30
  -5  17   3  240.08   43.70
   5  17  -3  162.98   30.00
  -5  17   3  189.38   38.60
   5  17  -3  145.59   33.40
   3 -17  -3  261.37   39.90
  -3 -17   3  244.48   40.80
   3 -17  -3  298.27   40.80
  -3 -17   3  377.46   47.90
   3  17  -3  278.17   42.50
  -3  17   3  306.67   45.00
   3  17  -3  280.87   41.60
   3  17  -3  270.97   36.20
   3  17  -3  290.07   29.80
   3  17  -3  284.87   38.50
  -3  17   3  350.86   44.90
  -3  17   3  346.57   45.00
  -3  17   3  408.56   48.70
   3  17  -3  314.77   48.70
   1 -17  -3  204.68   34.00
  -1 -17   3  186.98   25.90
  -1 -17   3  309.37   38.30
   1 -17  -3  235.28   35.90
  -1  17   3  187.78   33.60
  -1  17   3  226.88   31.80
   1  17  -3  202.58   30.60
  -1  17   3  190.38   30.60
   1  17  -3  213.58   27.10
   1  17  -3  239.98   32.20
   1  17  -3  243.28   35.80
  -1  17   3  205.98   25.40
   1  17  -3  175.88   32.60
  -1  17   3  160.68   30.80
  -1 -17  -3   79.59   21.50
   1 -17   3  150.68   27.10
   1  17   3  118.59   26.70
  -1  17  -3   59.19   21.70
   1  17   3   98.49   21.00
   1  17   3  133.69   19.10
   1  17   3  112.99   20.10
  -1  17  -3  105.99   23.10
   1  17   3  101.59   23.90
  -1  17  -3  134.99   25.50
  -3 -17  -3   49.30   21.20
   3 -17   3   51.19   15.50
  -3 -17  -3   60.29   19.60
  -3 -17  -3   43.40   14.80
   3 -17   3   33.30   14.30
  -3  17  -3   52.49   19.10
   3  17   3   42.00   20.10
   3  17   3   62.69   15.90
  -3  17  -3   31.20   14.80
  -3  17  -3   33.90   20.60
   3  17   3   54.09   16.80
   3  17   3   50.59   11.10
   3  17   3   46.00   21.30
  -5 -17  -3  220.18   35.90
  -5 -17  -3  249.68   38.80
   5 -17   3  206.38   36.00
  -5  17  -3  240.78   50.59
  -5  17  -3  238.48   39.60
  -5  17  -3  160.58   41.50
   5  17   3  255.67   49.99
   5  17   3  228.08   36.10
   5  17   3  215.68   34.90
  -7 -17  -3  230.38   43.40
  -7 -17  -3  318.27   44.60
   7  17   3  240.98   49.60
  -7  17  -3  208.38   49.40
   7  17   3  267.87   41.70
  -7  17  -3  257.27   51.79
  -7  17  -3  279.87   62.69
  -9 -17  -3   24.50   21.80
  -9 -17  -3   48.20   18.60
   9 -17   3    8.50   23.00
   9  17   3  -15.10   11.30
  -9  17  -3   16.30   23.60
  -9  17  -3   43.50   28.40
  -9  17  -3   33.30   36.50
   9  17   3   -1.90   11.30
  -8 -18   3  233.98   36.70
  -8 -18   3  142.19   31.90
   8 -18  -3  271.47   64.69
  -8  18   3  155.48   37.50
  -8  18   3  144.59   40.10
   8  18  -3  183.28   47.70
   8  18  -3  149.88   34.20
   6 -18  -3  114.49   29.00
  -6 -18   3  220.18   31.50
  -6 -18   3  158.88   28.90
   6  18  -3  104.19   30.20
   6  18  -3  121.09   33.10
  -6  18   3  122.29   35.00
   6  18  -3  136.49   38.70
   6  18  -3  174.08   28.00
  -6  18   3   97.39   27.00
   6  18  -3  103.59   24.10
  -4 -18   3  131.59   27.50
   4 -18  -3  199.68   34.70
  -4  18   3  167.58   31.10
  -4  18   3  218.88   37.20
   4  18  -3  205.78   42.90
   4  18  -3  185.48   35.10
   4  18  -3  168.38   29.90
   4  18  -3  163.28   28.80
   4  18  -3  184.78   35.20
  -2 -18   3  217.68   27.60
   2 -18  -3  187.48   33.70
   2 -18  -3  148.29   30.10
  -2 -18   3  213.28   35.60
  -2 -18   3  186.68   33.30
   2  18  -3  257.17   41.20
  -2  18   3  226.68   36.70
  -2  18   3  210.48   36.60
  -2  18   3  223.68   29.20
  -2  18   3  268.57   38.40
   2  18  -3  203.68   29.40
   2  18  -3  126.09   28.10
   2  18  -3  144.79   24.20
   2  18  -3  223.58   34.30
   2  18  -3  182.48   32.40
   0 -18  -3   74.49   23.10
   0 -18   3   76.39   16.80
   0 -18   3   90.69   21.00
   0 -18  -3   82.89   23.60
   0  18   3  102.39   24.80
   0  18   3   92.79   20.70
   0  18  -3  142.99   27.70
   0  18   3   96.09   22.20
   0  18  -3  106.79   28.80
   0  18  -3   72.89   14.50
   0  18   3   87.89   14.20
   0  18   3   84.09   18.70
   0  18  -3  121.99   24.40
   0  18  -3   79.19   23.30
   0  18   3   81.49   14.10
  -2 -18  -3   -0.20   10.40
   2 -18   3    7.70    9.20
   2 -18   3    2.30    8.80
   2  18   3   12.70    9.90
   2  18   3    2.70    9.20
  -2  18  -3   13.70   13.90
   2  18   3    3.70    8.00
   2  18   3    9.80   11.10
   2  18   3    2.30    7.50
  -2  18  -3   17.80   15.90
  -2  18  -3   12.70   11.10
  -4 -18  -3  102.09   23.00
   4 -18   3   63.69   21.10
   4 -18   3   57.59   19.10
  -4 -18  -3   67.09   30.80
   4  18   3   94.19   13.40
   4  18   3  103.49   30.40
   4  18   3   50.69   17.80
  -4  18  -3  108.29   25.30
  -4  18  -3   36.30   18.90
   4  18   3   69.09   18.40
  -4  18  -3   28.00   21.50
   6 -18   3   57.59   19.50
  -6 -18  -3   66.59   20.30
  -6 -18  -3   84.59   23.40
   6 -18   3   93.39   22.60
  -6  18  -3   45.50   24.70
  -6  18  -3   48.60   21.90
   6  18   3   51.89   18.40
   6  18   3   28.60   15.20
  -6  18  -3   78.29   23.40
   6  18   3   96.99   30.10
  -8 -18  -3   -2.50    9.30
  -8 -18  -3    0.60   12.00
  -8  18  -3   57.99   32.60
  -8  18  -3   21.80   16.30
   8  18   3   51.79   20.00
   8  18   3   59.19   31.00
  -8  18  -3   29.20   24.80
   9 -19  -3   -9.90   21.40
  -9 -19   3   21.80   13.60
  -9  19   3  -20.60    9.70
  -9  19   3   -6.20   12.30
   9  19  -3   19.50   16.60
   9  19  -3    9.80   26.40
  -9  19   3  -10.90    9.80
  -7 -19   3   19.70   12.80
  -7 -19   3   -9.80    7.30
  -7  19   3   -4.30   11.50
   7  19  -3    9.40    9.40
   7  19  -3    6.20   11.30
   7  19  -3   -7.10   14.30
  -7  19   3    4.00   14.60
  -5 -19   3   61.79   21.00
   5 -19  -3   29.00   18.20
   5 -19  -3   35.90   15.50
  -5  19   3   41.50   17.90
  -5  19   3   56.59   20.70
  -5  19   3   42.10   21.00
   5  19  -3   33.50   16.40
   5  19  -3   35.00   15.90
   5  19  -3   56.19   17.80
   5  19  -3   16.30   17.70
  -3 -19   3    8.20   11.80
   3 -19  -3   24.50   13.20
  -3 -19   3   28.90   15.10
  -3  19   3   21.80   13.10
  -3  19   3   30.30   15.30
   3  19  -3   18.20   10.50
  -3  19   3   28.10   12.00
   3  19  -3   45.80   18.40
   3  19  -3   30.10   17.80
  -3  19   3   10.90   11.00
   3  19  -3   34.90   16.60
   3  19  -3   32.10   12.70
   1 -19  -3  100.09   23.90
  -1 -19   3  100.59   18.30
   1 -19  -3   93.09   25.10
  -1 -19   3  110.09   23.50
   1  19  -3  107.69   22.20
   1  19  -3   65.29   17.90
  -1  19   3  106.19   22.80
   1  19  -3   67.89   14.50
   1  19  -3   60.59   20.10
  -1  19   3   73.39   15.20
  -1  19   3   76.29   18.10
   1  19  -3   99.39   23.60
  -1  19   3   54.39   18.70
  -1  19   3   82.29   14.30
  -1  19   3   80.39   19.50
   1 -19   3   98.19   20.00
  -1 -19  -3   62.19   20.30
   1 -19   3   66.79   18.20
   1  19   3   54.39   14.80
  -1  19  -3   73.29   24.70
   1  19   3   65.69   19.40
  -1  19  -3  118.19   25.40
   1  19   3   61.89   18.30
  -1  19  -3   71.49   16.70
   1  19   3   75.89   23.00
  -1  19  -3   71.59   21.60
   1  19   3   77.79   14.70
  -3 -19  -3   19.90   14.70
   3 -19   3   45.50   17.40
   3 -19   3   23.40   13.80
   3  19   3   69.39   17.10
   3  19   3   42.70   21.80
   3  19   3   23.60   19.40
  -3  19  -3   32.00   16.10
  -3  19  -3   62.19   20.80
  -3  19  -3   17.90   16.50
   3  19   3   73.29   23.20
   3  19   3   37.70   11.30
  -5 -19  -3   64.39   19.20
   5 -19   3   38.00   21.50
   5  19   3   30.60   16.40
  -5  19  -3   57.99   23.40
  -5  19  -3   10.00   12.90
  -5  19  -3   24.50   21.60
   5  19   3   62.29   18.20
  -7 -19  -3   19.60   15.00
  -7 -19  -3   36.10   18.50
   7  19   3   13.00   14.20
  -7  19  -3   12.80   19.90
   7  19   3   17.00   18.70
  -7  19  -3   19.90   18.70
  -7  19  -3   35.20   20.90
  -9 -19  -3   -9.60   10.50
   9 -19   3   38.30   34.50
  -9 -19  -3    8.30   12.20
  -9  19  -3   11.10   13.60
  -9  19  -3   38.70   29.00
   9  19   3    8.20   21.00
  -9  19  -3   14.30   17.10
   9  19   3   34.00   32.90
   8 -20  -3   40.60   30.20
  -8 -20   3   36.40   16.70
  -8  20   3   25.10   21.20
   8  20  -3    9.70   14.70
  -8  20   3   18.70   17.90
   8  20  -3   49.00   28.30
  -6 -20   3   14.30   12.00
  -6 -20   3   23.60   14.70
   6  20  -3    5.70   11.20
   6  20  -3   19.40   11.40
   6  20  -3    3.40   11.10
   6  20  -3   -7.40   13.50
  -6  20   3   -2.50   11.60
   4 -20  -3    3.10    7.90
  -4 -20   3   22.30   13.20
  -4  20   3    6.80   13.00
   4  20  -3    7.30   11.40
   4  20  -3    9.40   12.00
   4  20  -3    5.50   10.20
   4  20  -3    2.10   16.00
  -4  20   3   29.50   15.10
  -4  20   3   -5.50    9.70
   2 -20  -3  160.78   31.60
  -2 -20   3  229.38   37.50
   2 -20  -3  156.98   31.70
   2  20  -3  161.08   30.50
  -2  20   3  148.09   26.50
   2  20  -3  153.48   34.60
  -2  20   3  111.69   26.10
  -2  20   3  162.48   33.00
   2  20  -3  154.28   31.00
   2  20  -3  144.19   25.80
  -2  20   3  178.58   32.40
   2  20  -3  185.78   26.60
   0 -20   3    0.90    7.80
   0 -20   3   26.10   13.60
   0 -20  -3   -7.30    9.00
   0 -20  -3   24.80   15.20
   0  20  -3    8.00   13.40
   0  20  -3   22.10   14.80
   0  20   3   11.70   10.50
   0  20   3   23.70   11.70
   0  20   3    5.60   11.60
   0  20   3    4.40    9.70
   0  20  -3    8.20    9.20
   0  20  -3   27.20   15.10
   0  20   3   18.10    8.10
   2 -20   3   14.40   10.60
   2 -20   3   49.40   16.20
  -2 -20  -3   -0.60   11.20
   2  20   3    7.10    9.80
   2  20   3   14.90   10.60
   2  20   3    6.00    8.20
   2  20   3   67.89   24.20
   2  20   3   31.20   15.70
  -2  20  -3   43.80   21.20
  -2  20  -3   17.40   15.20
  -2  20  -3   55.29   18.70
   4 -20   3   36.20   15.60
   4 -20   3   43.60   18.60
  -4 -20  -3   13.50   13.40
   4  20   3   34.40   14.50
  -4  20  -3   59.59   20.90
   4  20   3   22.80   11.50
  -4  20  -3   13.70   13.70
  -4  20  -3    6.70   16.10
   4  20   3   64.89   27.90
  -6 -20  -3   26.80   15.20
  -6 -20  -3    2.90   12.40
   6  20   3   33.20   16.70
   6  20   3   97.19   31.80
  -6  20  -3   52.19   27.60
   6  20   3   20.10   14.60
  -6  20  -3   58.79   24.90
  -8 -20  -3   43.70   20.10
  -8 -20  -3   41.30   20.80
  -8  20  -3   12.60   22.00
   8  20   3   12.10   15.70
  -8  20  -3   74.39   39.40
   8  20   3   64.89   32.30
  -7 -21   3   27.00   14.40
  -7 -21   3  -13.50    7.20
   7  21  -3    5.20   20.00
   7  21  -3    3.70   12.60
  -7  21   3   -2.90   13.10
  -7  21   3    2.20   15.20
  -5 -21   3    8.80   11.70
   5 -21  -3  -10.40    4.20
   5 -21  -3    8.90   12.80
   5  21  -3   17.50   19.50
   5  21  -3   13.40   12.50
  -5  21   3   -1.80   12.30
   5  21  -3    1.00    9.30
   5  21  -3    1.20   11.50
  -5  21   3  -18.00    7.70
   5  21  -3   16.40   12.10
  -3 -21   3   37.40   16.80
  -3 -21   3   53.59   20.40
   3 -21  -3   41.10   21.50
   3  21  -3   -0.80   13.40
   3  21  -3   44.10   14.30
  -3  21   3   49.50   18.10
   3  21  -3   30.90   12.50
  -3  21   3   42.80   18.80
   3  21  -3   54.39   18.50
  -3  21   3    5.30   13.80
   3  21  -3   60.99   22.30
  -1 -21   3  113.99   25.60
   1 -21  -3   86.59   25.70
   1 -21  -3   38.20   19.00
  -1 -21   3   49.10   14.90
   1  21  -3   69.49   25.30
  -1  21   3   60.79   18.50
  -1  21   3   95.19   22.50
   1  21  -3   81.79   20.80
   1  21  -3   61.39   21.50
   1  21  -3   75.19   22.30
   1  21  -3   77.39   15.40
  -1  21   3   91.69   21.30
   1  21  -3   82.89   21.60
  -1  21   3  107.99   27.50
   1 -21   3  205.38   33.90
   1 -21   3  278.67   40.00
  -1 -21  -3  261.77   41.50
  -1  21  -3  289.87   41.90
  -1  21  -3  217.28   32.60
   1  21   3  282.27   45.30
  -1  21  -3  290.57   49.70
   1  21   3  329.47   50.39
   1  21   3  236.78   34.60
  -1  21  -3  235.08   40.70
   1  21   3  244.18   30.10
   1  21   3  245.88   38.40
   3 -21   3  164.58   32.00
  -3 -21  -3  187.98   36.50
  -3  21  -3  171.98   41.90
   3  21   3  189.38   41.70
   3  21   3  156.08   41.30
  -3  21  -3  238.88   39.70
   3  21   3  209.58   35.50
   3  21   3  228.18   32.60
   3  21   3  298.57   32.00
  -5 -21  -3   59.09   19.60
   5 -21   3   74.99   22.00
  -5 -21  -3   40.90   17.70
   5  21   3   36.80   32.10
  -5  21  -3   58.99   24.60
  -5  21  -3    4.40   18.70
  -5  21  -3   70.09   22.10
   5  21   3   46.00   17.00
   5  21   3   48.50   17.20
  -7 -21  -3    3.20   11.50
  -7 -21  -3    9.20   14.30
  -7  21  -3    0.70   22.80
   7  21   3   12.40   14.50
   7  21   3   21.70   23.80
  -7  21  -3    3.70   18.80
  -7  21  -3   47.20   26.70
   8 -22  -3   79.89   37.60
  -8 -22   3  199.58   54.09
   8  22  -3  106.29   30.30
   8  22  -3   26.50   25.90
  -8  22   3  150.08   40.50
  -8  22   3  103.69   37.20
  -6 -22   3   29.20   16.90
  -6  22   3   32.10   22.00
   6  22  -3   41.20   17.40
   6  22  -3  -18.10   12.30
  -6  22   3   18.50   16.50
   4 -22  -3   76.39   23.30
  -4 -22   3   50.09   22.60
   4  22  -3   98.29   26.10
  -4  22   3  106.89   27.70
  -4  22   3  124.19   32.40
   4  22  -3   49.20   16.80
  -4  22   3   82.99   25.40
   4  22  -3   67.79   24.50
   4  22  -3   56.39   23.00
   4  22  -3   46.10   21.50
  -2 -22   3  202.58   36.70
   2 -22  -3  167.68   37.90
   2  22  -3  159.98   38.20
  -2  22   3  183.48   37.50
   2  22  -3  147.49   31.90
   2  22  -3  152.98   25.20
   2  22  -3  199.88   36.70
  -2  22   3  142.79   31.70
   2  22  -3  193.18   30.90
   2  22  -3  155.58   37.50
  -2  22   3  140.09   30.20
   0 -22  -3   98.19   32.30
   0 -22   3  109.29   22.00
   0 -22  -3  147.69   32.50
   0 -22   3  116.79   27.20
   0  22  -3  131.99   32.40
   0  22  -3  141.59   31.80
   0  22   3   97.39   16.20
   0  22  -3  113.49   28.60
   0  22   3  162.28   34.90
   0  22   3  117.29   24.70
   0  22  -3  123.79   24.20
   2 -22   3   26.60   18.50
   2 -22   3   28.80   15.00
  -2 -22  -3   96.99   26.00
   2  22   3   56.79   14.60
  -2  22  -3   62.19   21.60
   2  22   3   54.89   24.30
  -2  22  -3   71.09   25.40
  -2  22  -3   56.79   18.80
   2  22   3   57.49   16.00
   2  22   3   55.99   18.70
  -2  22  -3   30.50   19.20
   4 -22   3   35.60   17.80
  -4 -22  -3   37.00   18.50
   4 -22   3   17.30   13.10
   4  22   3   48.90   19.30
  -4  22  -3   42.60   20.80
   4  22   3   38.00   14.90
   4  22   3   17.50   16.30
  -4  22  -3   28.40   21.40
  -4  22  -3   11.00   13.20
   4  22   3    3.70   14.10
  -6 -22  -3   15.20   16.40
  -6 -22  -3   60.29   19.90
   6  22   3   57.89   21.60
  -6  22  -3   13.80   19.40
  -6  22  -3   63.59   27.40
  -7 -23   3   41.70   18.50
   7  23  -3   87.99   33.00
  -7  23   3  106.29   46.20
   7  23  -3   75.59   24.40
  -5 -23   3   72.29   23.50
  -5  23   3   63.19   27.80
   5  23  -3   81.29   22.60
   5  23  -3   53.99   26.10
  -5  23   3   72.39   25.50
  -3 -23   3   81.19   25.00
   3 -23  -3   55.79   21.80
   3  23  -3   47.40   19.90
   3  23  -3   77.19   25.40
  -3  23   3   81.39   25.90
  -3  23   3   78.59   22.90
   3  23  -3   99.09   29.90
   3  23  -3  106.69   22.90
  -3  23   3   75.29   25.40
  -3  23   3   62.19   23.30
  -1 -23   3   35.10   14.20
   1 -23  -3   38.90   19.50
  -1 -23   3   62.09   21.30
   1 -23  -3   37.20   17.80
   1  23  -3   42.20   16.50
   1  23  -3   30.50   18.30
   1  23  -3   20.40   15.80
  -1  23   3   39.90   18.40
   1  23  -3   53.19   21.90
   1  23  -3   70.69   25.80
   1  23  -3   70.39   15.60
  -1  23   3   87.49   27.10
  -1  23   3   49.60   18.90
   1 -23   3   91.99   21.80
   1 -23   3   61.59   23.70
  -1 -23  -3   63.49   23.90
   1  23   3  105.19   22.40
   1  23   3   69.99   15.60
   1  23   3  117.99   27.60
  -1  23  -3   73.89   25.80
  -1  23  -3   82.89   23.40
  -1  23  -3   29.00   21.40
  -1  23  -3   79.49   18.90
  -1  23  -3  155.68   32.40
   1  23   3   94.69   32.50
  -3 -23  -3   22.20   16.00
   3 -23   3   61.29   23.30
   3 -23   3   42.90   18.60
   3  23   3   24.60   14.30
  -3  23  -3   86.59   28.60
  -3  23  -3   13.10   16.40
   3  23   3   41.00   20.10
   3  23   3   -6.80   11.20
   3  23   3   37.20   16.60
  -5 -23  -3   14.10   14.10
  -5  23  -3    1.70   13.90
   5  23   3   -8.20    8.80
   5  23   3   14.60   19.70
   5  23   3   15.10   12.10
  -7 -23  -3   -1.60   13.00
  -7  23  -3   54.09   26.40
  -7  23  -3   62.59   31.60
   7  23   3    8.50   12.40
   7  23   3   25.30   23.80
  -6 -24   3   24.00   17.30
  -6  24   3    1.90   13.80
   6  24  -3   50.19   19.60
  -6  24   3   19.10   23.30
   6  24  -3   47.10   24.90
   4  24  -3  125.09   24.60
   4  24  -3   92.49   25.40
  -4  24   3  151.98   38.20
   4  24  -3  127.29   36.40
  -4  24   3  264.57   45.40
  -2 -24   3  185.88   37.70
   2 -24  -3  153.08   34.90
  -2  24   3  166.78   37.80
  -2  24   3  159.48   30.70
  -2  24   3  189.08   35.60
   2  24  -3  185.08   40.70
   2  24  -3  263.77   43.50
  -2  24   3  212.58   43.40
   2  24  -3  167.38   36.30
   2  24  -3  172.18   26.80
   0 -24   3  104.59   36.90
   0 -24  -3  111.29   30.30
   0 -24   3   49.60   17.00
   0  24   3   54.79   19.90
   0  24  -3   95.89   28.30
   0  24   3   91.69   22.80
   0  24  -3   98.99   27.50
   0  24  -3   53.09   18.80
   0  24  -3  113.19   27.80
   0  24  -3   49.00   21.40
   2 -24   3   77.09   25.20
   2 -24   3   97.09   27.00
  -2 -24  -3   64.89   23.10
   2  24   3   89.09   46.10
   2  24   3  107.39   34.90
  -2  24  -3   92.09   25.80
   2  24   3   85.29   18.30
  -2  24  -3   41.40   24.60
  -2  24  -3  124.09   30.70
   2  24   3   95.59   25.40
  -2  24  -3   69.59   27.30
  -4 -24  -3  101.49   27.30
  -4  24  -3   68.19   29.70
  -4  24  -3   72.19   25.10
   4  24   3  153.68   42.60
   4  24   3   89.39   25.10
  -4  24  -3  140.79   36.40
   4  24   3   73.19   20.90
  -6 -24  -3   49.99   26.30
   6  24   3   32.40   19.10
  -6  24  -3   41.90   26.60
  -6  24  -3   37.70   28.50
  -5  25   3   10.40   18.10
   5  25  -3   40.80   19.80
  -5  25   3   38.00   20.80
   5  25  -3   11.50   19.30
   3  25  -3   24.70   26.60
  -3  25   3   23.90   16.40
  -3  25   3    5.30   12.10
   3  25  -3   22.40   13.00
   3  25  -3   -8.70   11.00
  -3  25   3   -4.90   15.40
   1 -25  -3   92.69   39.60
  -1  25   3   43.60   17.30
   1  25  -3   66.39   24.60
   1  25  -3   49.50   21.80
   1  25  -3    2.70   12.30
  -1  25   3   13.70   15.30
   1  25  -3   28.10   20.60
  -1  25   3   21.60   16.20
   1 -25   3   -0.70    8.60
   1 -25   3   10.60   11.90
  -1 -25  -3    2.20   13.00
   1  25   3   -1.60   10.50
   1  25   3   11.60   10.90
  -1  25  -3   19.60   13.30
   1  25   3   -1.00   10.30
  -1  25  -3    2.00   10.50
  -1  25  -3   -6.20   11.90
  -3 -25  -3   -8.00   10.10
   3 -25   3   14.70   13.90
   3  25   3    2.50   11.30
  -3  25  -3   -4.10   12.00
   3  25   3   14.50   12.10
   3  25   3    2.20   13.50
  -3  25  -3   -4.30   12.70
  -3  25  -3    4.80   14.00
  -5 -25  -3   56.49   34.90
  -5  25  -3   51.29   31.80
   5  25   3   41.60   18.80
  -5  25  -3   12.00   16.40
  -6  26   3   91.09   32.40
   6  26  -3   61.19   31.40
  -4  26   3   13.50   18.40
  -4  26   3   -1.80   13.50
   4  26  -3   29.50   23.10
   4  26  -3   10.30   12.80
   2  26  -3   28.30   19.10
   2  26  -3   14.60   18.40
  -2  26   3   29.60   18.20
  -2  26   3    2.00   13.20
  -2  26   3    7.60   10.20
   0 -26   3   33.20   16.90
   0 -26  -3   12.70   14.90
   0  26   3   18.70   15.10
   0  26   3    6.90   13.70
   0  26  -3   29.70   19.40
   0  26  -3   85.69   25.80
   0  26  -3   41.40   23.50
   2 -26   3   56.29   20.80
  -2 -26  -3   23.90   19.90
  -2  26  -3   24.60   18.70
  -2  26  -3   16.50   19.00
  -2  26  -3   15.80   13.40
  -4 -26  -3   -4.50   15.30
  -4  26  -3    0.30   13.50
   4  26   3    3.40   11.10
   4  26   3    0.00   11.30
  -4  26  -3   28.60   23.40
  -5  27   3   80.69   32.10
   5  27  -3   49.10   24.40
   5  27  -3   45.00   30.70
   3  27  -3    0.80   19.60
  -3  27   3  -11.80   11.50
   3  27  -3   47.90   26.80
  -3  27   3   22.10   13.80
  -1 -27   3   72.79   28.10
  -1  27   3   18.70   17.80
  -1  27   3   68.69   25.30
   1  27  -3   44.30   21.20
   1  27  -3   10.80   17.40
  -1 -27  -3   -8.90   10.70
  -1  27  -3   49.30   23.70
  -1  27  -3   23.20   18.70
   1  27   3   14.00   15.10
  -3 -27  -3   15.40   19.80
   3  27   3   -1.50   12.40
  -3  27  -3   31.50   18.80
  -3  27  -3   -4.60   16.60
  -4  28   3  -12.80    9.70
   4  28  -3   12.50   20.40
  -4  28   3    6.20   19.80
  -2  28   3   59.59   28.70
   2  28  -3  116.79   35.20
   2  28  -3   83.49   31.00
  -2  28   3   59.69   23.00
   0  28  -3   89.59   31.30
   0  28   3  136.69   36.60
   0  28  -3   92.99   31.10
   2  28   3   49.60   21.40
  -2  28  -3   67.79   28.90
  -2  28  -3   62.39   28.20
  -1  29   3   65.09   42.80
   1  29  -3   35.10   23.40
   1  29  -3   45.30   23.20
  -1 -29  -3   27.80   20.70
  -1  29  -3   -7.90   13.90
   1  29   3   -0.30   13.90
 -12   0   4   75.39   35.20
  12   0  -4   82.69   26.20
  10   0  -4   50.09   23.40
  10   0  -4   38.80   25.30
 -10   0   4    4.10   19.10
 -10   0   4   32.30   15.40
  10   0  -4   25.40   14.90
  -8   0   4  459.55   48.60
   8   0  -4  459.35   76.89
  -8   0   4  455.95   39.90
   8   0  -4  448.06   39.40
   8   0  -4  529.45   57.89
  -8   0   4  481.55   72.49
   8   0  -4  506.75   66.49
  -6   0   4   91.79   26.10
   6   0  -4  140.19   13.80
  -6   0   4  140.29   24.90
  -6   0   4   80.59   19.80
  -6   0   4  110.39   24.90
  -6   0   4  134.39   14.80
  -6   0   4  130.89   20.20
   6   0  -4  111.39   20.30
   6   0  -4  198.28   35.00
   6   0  -4  189.08   40.30
  -4   0   4   97.69   16.10
   4   0  -4   59.69   12.00
   4   0  -4   68.19   12.80
  -4   0   4   63.49   13.50
  -4   0   4   65.69   20.10
  -4   0   4  107.99   20.80
   4   0  -4   48.80   16.00
  -4   0   4   70.49   12.80
  -4   0   4   69.89   17.50
   4   0  -4   55.29   17.90
  -2   0   4  357.06   28.40
   2   0  -4  227.68   19.10
   2   0  -4  236.28   22.60
  -2   0   4  326.97   30.30
  -2   0   4  305.27   34.30
   2   0  -4  225.98   28.10
   2   0  -4  207.98   21.60
  -2   0   4  327.07   31.10
  -2   0   4  359.96   35.30
   0   0   4 1488.55  117.59
   0   0  -4 1290.57  110.39
   0   0  -4 1390.76  106.59
  -2   0  -4  954.40   91.79
  -2   0  -4 1068.39   88.99
  -2   0  -4 1135.89   92.09
   2   0   4 1032.20   87.39
   2   0   4  905.81   88.09
   2   0   4 1129.19   89.39
   2   0   4  981.00   84.39
  -4   0  -4 1892.91  170.28
  -4   0  -4 2040.00  165.88
   4   0   4 1946.31  159.28
   4   0   4 1801.32  156.18
   4   0   4 1617.74  156.68
  -4   0  -4 2110.79  173.58
   4   0   4 1906.11  149.29
   6   0   4   -4.00    6.50
  -6   0  -4   15.70   10.90
  -6   0  -4   -9.20    9.90
  -6   0  -4   -5.60    8.50
   6   0   4    6.80   12.70
   6   0   4   -4.90   11.00
   6   0   4  -16.60    7.80
   6   0   4   -3.00    6.70
  -8   0  -4   14.70   17.70
  -8   0  -4   -8.00    8.90
   8   0   4    0.30   16.10
   8   0   4   19.00   13.40
   8   0   4   -6.80    9.80
   8   0   4  -15.50   16.10
   8   0   4   16.20   11.00
  -8   0  -4    1.10   12.20
   8   0   4   -2.40    8.60
  10   0   4   37.80   21.10
 -10   0  -4   46.00   20.50
  10   0   4  106.69   27.40
 -10   0  -4   52.29   31.50
 -10   0  -4   23.60   18.40
  10   0   4   21.20   31.90
  11  -1  -4  109.79   45.10
 -11  -1   4  118.69   41.80
  11  -1  -4   85.19   24.20
  11   1  -4   65.79   35.00
 -11   1   4   72.29   34.80
  11   1  -4  127.89   37.70
   9  -1  -4    8.90   18.70
   9  -1  -4    1.10    9.10
  -9  -1   4    7.30    9.80
   9  -1  -4    5.80   12.60
  -9  -1   4    6.90   13.50
   9  -1  -4   16.10    5.80
   9   1  -4  -16.60    7.20
  -9   1   4    9.30   18.20
   9   1  -4   23.80   12.90
   9   1  -4   10.40   18.40
  -9   1   4   23.70    6.50
  -9   1   4   17.10    7.10
  -9   1   4    7.40   10.00
   7  -1  -4   74.29   16.90
  -7  -1   4  107.69   30.10
  -7  -1   4   78.69   18.70
   7  -1  -4   54.29    9.00
   7  -1  -4   60.69   15.20
   7  -1  -4   13.80   18.10
  -7  -1   4   81.79   11.50
   7  -1  -4   30.60   18.10
  -7  -1   4   72.69   16.10
  -7   1   4   67.89   20.30
  -7   1   4   65.99   12.50
  -7   1   4   91.59   19.30
  -7   1   4   62.19   17.30
   7   1  -4   56.29    9.60
   7   1  -4   43.90   19.20
   7   1  -4   43.40   14.00
  -7   1   4   77.89   11.00
   7   1  -4   23.10   23.40
  -7   1   4   58.89   25.00
  -5  -1   4   60.59   19.10
  -5  -1   4   77.29   15.70
   5  -1  -4   63.89   19.50
   5  -1  -4   73.99   14.60
  -5  -1   4   73.99   23.00
  -5  -1   4  103.89   22.10
  -5  -1   4   86.19   17.80
   5  -1  -4   56.79   14.60
   5  -1  -4   94.89   28.30
  -5  -1   4   74.09   14.00
   5  -1  -4   77.69    8.30
  -5   1   4   91.79   21.40
   5   1  -4   99.19   17.30
   5   1  -4  115.89   24.60
  -5   1   4   62.29   15.00
  -5   1   4  105.69   18.20
  -5   1   4   77.59   23.30
   5   1  -4  108.59   18.30
  -5   1   4   89.79    8.90
  -5   1   4   77.69   11.60
  -5   1   4   68.89   15.20
   5   1  -4  110.89   27.20
  -5   1   4  115.79   26.30
  -3  -1   4  121.29   23.10
  -3  -1   4  156.78   23.40
  -3  -1   4  151.18   17.80
  -3  -1   4  191.78   21.40
   3  -1  -4  112.39   15.80
  -3  -1   4  121.59   21.50
   3  -1  -4   96.29   15.20
   3  -1  -4  104.99   21.90
  -3  -1   4  110.99   17.20
   3   1  -4  124.29   16.60
   3   1  -4  148.49   18.40
   3   1  -4   81.49   18.60
  -3   1   4  150.08   19.70
  -3   1   4  123.99   17.30
  -3   1   4  162.58   23.40
  -3   1   4  185.48   20.50
  -3   1   4  130.49   24.80
   3   1  -4  125.59   22.40
  -1  -1   4  863.01   68.69
  -1  -1   4  749.82   65.59
   1  -1  -4  730.63   61.99
   1  -1  -4  759.22   61.49
  -1  -1   4  808.32   64.49
   1  -1  -4  781.92   61.69
  -1  -1   4  792.22   65.39
  -1   1   4  714.63   65.49
   1   1  -4  762.52   61.69
   1   1  -4  700.33   63.79
  -1   1   4  811.22   65.39
  -1   1   4  825.22   65.09
  -1  -1  -4  180.58   26.30
   1  -1   4  247.48   26.80
   1  -1   4  295.57   34.20
  -1  -1  -4  217.58   25.20
   1  -1   4  288.97   28.00
  -1   1  -4  206.88   28.80
  -1   1  -4  194.18   25.40
  -1   1  -4  249.38   28.30
   1   1   4  202.68   27.60
   1   1   4  314.57   36.60
   1   1   4  259.27   29.50
   3  -1   4 1155.18  102.09
   3  -1   4 1211.18   95.99
   3  -1   4 1068.39  100.09
  -3  -1  -4 1127.49   99.19
  -3  -1  -4 1225.28  104.89
  -3  -1  -4 1105.69  103.59
   3  -1   4 1174.68  101.69
   3   1   4  997.40   99.99
   3   1   4 1158.58  101.99
  -3   1  -4 1197.28  100.09
   3   1   4 1136.19   95.09
   3   1   4 1162.38  100.69
  -3   1  -4 1212.68  105.19
  -3   1  -4 1204.48  104.99
   5  -1   4  957.60   91.89
  -5  -1  -4  914.71   92.99
   5  -1   4 1020.10   97.39
   5  -1   4  970.00   82.59
   5  -1   4  866.81   83.79
  -5  -1  -4  953.00   90.99
   5  -1   4  995.60   97.29
  -5  -1  -4  938.61   89.29
  -5   1  -4  868.11   84.59
  -5   1  -4 1004.50   95.09
   5   1   4  918.11   95.19
   5   1   4  951.20   92.79
   5   1   4 1266.77  102.09
  -5   1  -4 1003.80   92.49
   5   1   4  954.60   83.99
  -7  -1  -4   36.20   17.40
   7  -1   4   18.70   11.30
  -7  -1  -4   45.40   20.70
   7  -1   4   63.99   23.80
   7  -1   4   41.20   15.40
  -7  -1  -4   43.70   20.50
   7  -1   4   35.60   24.00
   7  -1   4   49.20   23.60
   7   1   4   52.09   16.50
   7   1   4   19.00   18.10
   7   1   4   53.49   18.00
  -7   1  -4   20.70   18.50
  -7   1  -4   60.49   23.20
   7   1   4   80.39   25.30
  -7   1  -4   34.60   17.10
   7   1   4   37.00   14.10
   7   1   4   31.20   22.80
  -9  -1  -4  109.49   35.60
   9  -1   4  130.59   25.90
  -9  -1  -4   59.79   23.20
   9  -1   4   78.99   22.30
   9  -1   4  105.59   37.50
  -9  -1  -4   90.09   27.90
   9  -1   4  101.99   24.40
   9   1   4   91.69   22.40
   9   1   4   81.19   36.60
  -9   1  -4  145.59   36.70
  -9   1  -4   62.89   21.60
   9   1   4   60.59   21.50
  -9   1  -4   36.60   26.30
   9   1   4   94.79   24.90
  11  -1   4   43.20   31.20
 -11  -1  -4   60.89   32.50
 -11  -1  -4   55.79   21.10
  11  -1   4   47.50   18.80
 -11   1  -4   68.09   24.50
 -11   1  -4   24.40   25.00
  11   1   4   39.50   19.10
  11   1   4   66.19   37.40
  12  -2  -4    5.30   33.00
  12  -2  -4   15.80   14.30
 -12  -2   4    4.60   10.90
  12   2  -4  -25.30   19.30
 -12   2   4    8.00   16.90
  12   2  -4   -9.30    9.50
  10  -2  -4  -21.80   11.70
 -10  -2   4   -3.30   11.80
  10  -2  -4   28.70   15.50
 -10  -2   4   18.90   11.90
 -10   2   4   25.20   18.70
 -10   2   4   10.90   11.50
  10   2  -4   25.20   20.00
  10   2  -4   21.40   21.30
  10   2  -4   22.50   15.70
   8  -2  -4   15.80   10.70
   8  -2  -4    3.20   17.40
  -8  -2   4   29.30   11.40
  -8  -2   4   21.70    5.60
   8  -2  -4   17.90   11.20
   8  -2  -4   21.40    6.70
  -8   2   4   25.50   17.30
  -8   2   4   17.00    6.40
  -8   2   4   27.30   14.50
   8   2  -4   31.90    8.00
   8   2  -4    2.70   17.20
  -8   2   4    9.00    7.90
   8   2  -4   35.30   16.60
   8   2  -4   22.10    6.30
  -6  -2   4   93.69   16.60
   6  -2  -4   83.69   10.40
  -6  -2   4   93.29   20.00
  -6  -2   4   61.19   21.20
   6  -2  -4   50.59   13.40
   6  -2  -4  103.59   28.50
  -6  -2   4   91.69   29.80
   6  -2  -4   91.79   22.80
   6  -2  -4   94.99   17.80
  -6  -2   4  104.49   19.60
  -6   2   4   67.49   22.90
   6   2  -4   66.79   16.20
  -6   2   4  100.89   20.40
  -6   2   4   99.49   23.30
   6   2  -4  101.99   25.30
   6   2  -4   69.49   10.70
   6   2  -4   66.29   23.40
   6   2  -4   57.69   10.50
  -6   2   4   73.49   15.00
  -6   2   4   83.99   17.70
  -6   2   4   89.59   12.30
  -6   2   4   90.49   20.00
   4  -2  -4  336.97   47.30
  -4  -2   4  303.77   30.30
   4  -2  -4  307.67   30.80
  -4  -2   4  384.06   44.40
   4  -2  -4  326.77   29.80
  -4  -2   4  327.07   32.60
  -4  -2   4  338.37   41.30
  -4  -2   4  354.86   33.70
   4  -2  -4  272.57   24.80
  -4  -2   4  314.17   46.70
   4   2  -4  295.47   30.70
  -4   2   4  319.97   40.90
  -4   2   4  365.96   33.70
   4   2  -4  331.67   30.20
   4   2  -4  251.67   38.50
   4   2  -4  380.56   43.80
  -4   2   4  340.97   28.00
  -4   2   4  320.37   32.00
  -4   2   4  340.87   33.50
  -4   2   4  322.77   30.00
  -4   2   4  398.36   49.00
  -2  -2   4  796.22   63.29
  -2  -2   4  785.52   63.49
  -2  -2   4  731.23   66.99
  -2  -2   4  734.13   68.59
  -2  -2   4  786.82   63.49
  -2  -2   4  753.62   59.89
   2  -2  -4  755.42   63.59
   2  -2  -4  881.91   68.19
   2  -2  -4  818.32   63.59
   2   2  -4  665.83   61.19
  -2   2   4  744.23   60.39
   2   2  -4  806.72   68.39
   2   2  -4  791.42   63.19
  -2   2   4  781.72   62.29
   2   2  -4  715.93   66.49
  -2   2   4  768.52   61.69
  -2   2   4  707.53   66.39
  -2   2   4  766.02   63.59
   0  -2  -4 2507.95  202.48
   0  -2   4 2341.87  190.18
   0  -2   4 2380.56  188.38
   0  -2   4 2442.66  189.08
   0   2  -4 2612.04  201.48
   0   2  -4 2527.95  202.78
  -2  -2  -4  479.85   49.80
   2  -2   4  528.05   50.09
  -2  -2  -4  497.15   48.00
   2  -2   4  412.36   48.50
  -2  -2  -4  598.74   53.49
   2  -2   4  557.74   47.20
   2   2   4  548.75   46.50
  -2   2  -4  565.34   49.40
   2   2   4  458.75   49.99
   2   2   4  539.25   48.40
  -2   2  -4  554.74   51.59
   2   2   4  454.85   48.70
  -2   2  -4  463.95   51.19
  -4  -2  -4  365.86   49.20
   4  -2   4  327.37   47.60
  -4  -2  -4  331.47   48.20
  -4  -2  -4  338.77   42.50
  -4  -2  -4  488.35   57.69
   4  -2   4  344.07   45.40
   4  -2   4  338.17   35.70
   4  -2   4  370.96   50.39
  -4   2  -4  388.86   51.89
   4   2   4  366.46   34.70
  -4   2  -4  431.96   51.49
   4   2   4  349.67   47.50
   4   2   4  330.87   47.30
   4   2   4  242.18   42.70
  -4   2  -4  385.86   53.69
  -6  -2  -4  136.89   34.60
   6  -2   4  186.88   34.70
  -6  -2  -4  116.79   25.10
  -6  -2  -4  120.29   28.50
   6  -2   4  151.08   24.50
   6  -2   4  155.08   39.20
   6  -2   4  130.89   33.00
   6  -2   4  136.39   25.00
   6   2   4  145.09   36.30
   6   2   4  172.58   25.70
   6   2   4  177.38   36.40
   6   2   4  116.99   33.30
   6   2   4  178.58   29.20
  -6   2  -4  154.28   28.60
  -6   2  -4  152.48   37.60
  -6   2  -4  141.49   33.40
   8  -2   4  221.18   35.20
   8  -2   4  220.88   54.49
   8  -2   4  256.27   38.50
  -8  -2  -4  221.98   37.70
  -8  -2  -4  208.78   42.30
   8  -2   4  222.28   36.10
  -8  -2  -4  224.88   49.80
   8  -2   4  208.08   41.80
  -8   2  -4  130.49   38.50
   8   2   4  246.68   55.49
  -8   2  -4  166.58   39.00
  -8   2  -4  174.28   35.00
   8   2   4  243.98   46.50
   8   2   4  188.68   33.60
   8   2   4  260.77   53.79
   8   2   4  218.68   39.20
   8   2   4  141.59   31.10
 -10  -2  -4  128.09   32.10
  10  -2   4  133.79   42.40
  10  -2   4  147.69   33.20
  10  -2   4   83.89   61.59
 -10  -2  -4  262.97   46.70
  10  -2   4  117.19   27.00
  10   2   4  204.58   42.40
  10   2   4   91.49   41.40
  10   2   4  105.19   26.90
 -10   2  -4  135.49   34.10
 -10   2  -4  132.49   46.10
  10   2   4  156.18   42.30
 -11  -3   4   79.69   33.00
  11  -3  -4   54.79   18.00
  11  -3  -4   59.49   35.80
  11   3  -4   42.90   25.90
  11   3  -4   20.90   14.30
 -11   3   4   24.30   25.50
 -11   3   4   60.79   22.60
  11   3  -4   79.49   37.00
   9  -3  -4   21.30   23.50
   9  -3  -4   33.10   16.70
  -9  -3   4   73.49   17.30
  -9  -3   4   12.90   15.70
   9  -3  -4   45.30    8.90
  -9   3   4   43.00   12.30
   9   3  -4   17.80   13.10
   9   3  -4   41.80   22.10
  -9   3   4   36.90   15.60
  -9   3   4   31.30   23.90
   9   3  -4   41.30    9.60
   9   3  -4    4.60   17.80
   7  -3  -4  169.18   18.60
   7  -3  -4  142.79   24.20
  -7  -3   4  144.29   15.60
   7  -3  -4  166.48   44.90
  -7  -3   4  145.99   23.50
  -7  -3   4  132.89   32.50
   7  -3  -4  140.69   25.50
   7   3  -4  129.99   35.70
  -7   3   4  195.68   29.90
  -7   3   4  185.58   25.70
   7   3  -4  155.78   20.50
  -7   3   4  119.89   33.60
   7   3  -4   88.09   27.00
  -7   3   4  186.38   20.30
   7   3  -4  161.08   17.30
  -7   3   4  182.78   31.30
   7   3  -4  149.79   25.90
   5  -3  -4  414.36   40.30
  -5  -3   4  448.46   42.40
   5  -3  -4  389.56   56.49
   5  -3  -4  417.36   34.20
   5  -3  -4  384.16   38.40
  -5  -3   4  464.95   40.00
  -5  -3   4  462.15   61.29
  -5  -3   4  392.76   43.60
  -5  -3   4  481.85   54.39
  -5  -3   4  486.15   65.09
  -5  -3   4  429.86   36.40
  -5   3   4  400.86   42.80
   5   3  -4  398.66   33.20
   5   3  -4  480.15   58.09
  -5   3   4  511.65   44.90
  -5   3   4  504.15   62.39
   5   3  -4  401.56   40.50
  -5   3   4  428.56   41.00
   5   3  -4  391.16   36.00
  -5   3   4  434.76   37.80
  -5   3   4  438.06   51.69
  -5   3   4  494.15   43.00
   5   3  -4  482.75   60.49
   5   3  -4  390.16   38.90
  -3  -3   4  229.88   25.80
   3  -3  -4  342.87   40.90
   3  -3  -4  261.07   28.10
   3  -3  -4  300.47   25.40
   3  -3  -4  282.47   27.00
  -3  -3   4  296.27   37.50
  -3  -3   4  241.68   30.70
  -3  -3   4  264.07   25.90
  -3  -3   4  262.37   35.30
   3   3  -4  282.17   37.60
  -3   3   4  281.77   27.30
   3   3  -4  336.27   31.40
   3   3  -4  335.27   38.40
   3   3  -4  268.97   24.70
   3   3  -4  298.97   24.60
  -3   3   4  230.38   31.80
   3   3  -4  304.37   27.90
  -3   3   4  271.77   26.70
  -3   3   4  300.07   23.60
   3   3  -4  266.17   28.80
  -3   3   4  237.38   23.00
  -1  -3   4  619.54   52.29
   1  -3  -4  660.33   55.29
   1  -3  -4  707.33   55.69
  -1  -3   4  605.84   52.39
   1  -3  -4  675.53   56.39
  -1  -3   4  675.63   56.19
  -1  -3   4  622.64   53.59
   1   3  -4  643.74   56.19
   1   3  -4  595.44   57.89
  -1   3   4  655.13   52.79
  -1   3   4  610.24   53.69
   1   3  -4  682.83   56.79
   1  -3   4  647.54   59.89
   1  -3   4  735.73   58.79
   1  -3   4  687.13   57.69
  -1  -3  -4  652.73   53.59
   1  -3   4  672.73   54.39
  -1  -3  -4  667.93   59.39
  -1  -3  -4  595.04   55.49
   1   3   4  615.04   57.79
   1   3   4  641.94   60.49
  -1   3  -4  653.13   56.99
  -1   3  -4  614.44   58.99
   1   3   4  621.74   54.69
  -1   3  -4  660.23   56.79
   3  -3   4  449.86   47.60
  -3  -3  -4  467.45   46.90
   3  -3   4  426.86   43.20
  -3  -3  -4  387.16   50.79
   3  -3   4  417.36   51.79
  -3  -3  -4  498.85   49.20
   3   3   4  510.15   58.09
  -3   3  -4  531.45   50.69
   3   3   4  427.46   46.70
  -3   3  -4  455.25   55.99
   3   3   4  516.75   57.89
   3   3   4  459.75   42.20
  -3   3  -4  395.06   43.60
   5  -3   4  177.08   29.30
  -5  -3  -4  206.08   38.70
  -5  -3  -4  309.47   35.30
   5  -3   4  236.48   26.90
   5  -3   4  222.28   41.30
   5  -3   4  255.97   39.70
  -5  -3  -4  214.78   36.90
  -5  -3  -4  130.79   32.90
   5   3   4  212.78   28.10
  -5   3  -4  272.37   43.20
   5   3   4  224.18   41.80
  -5   3  -4  149.29   34.10
   5   3   4  178.18   37.30
   5   3   4  192.58   37.60
  -5   3  -4  199.68   31.70
   7  -3   4  230.88   31.60
   7  -3   4  244.08   41.10
  -7  -3  -4  185.08   37.40
   7  -3   4  197.78   32.00
  -7  -3  -4  119.39   36.70
   7  -3   4  184.28   32.50
  -7  -3  -4  192.28   33.30
   7  -3   4  146.79   42.10
   7   3   4  184.68   43.40
   7   3   4  207.88   30.20
   7   3   4  178.48   33.30
  -7   3  -4  199.68   47.00
   7   3   4  266.97   46.80
   7   3   4  211.28   34.90
  -7   3  -4  251.27   40.00
  -7   3  -4  227.58   43.70
   7   3   4  131.09   37.70
  -9  -3  -4    6.10   19.50
   9  -3   4   52.89   23.00
  -9  -3  -4   21.30   14.80
   9  -3   4   82.19   36.20
   9  -3   4   44.10   17.70
  -9  -3  -4   27.20   16.50
   9  -3   4   23.80   14.00
   9   3   4   13.40   12.70
   9   3   4   17.30   12.90
   9   3   4    8.30   18.00
  -9   3  -4   24.10   23.00
  -9   3  -4   29.00   18.50
  -9   3  -4    9.70   14.50
   9   3   4   -0.80   11.70
  11  -3   4  123.19   50.89
  11  -3   4   37.40   23.50
 -11  -3  -4   72.39   25.80
 -11  -3  -4   15.50   25.10
 -11   3  -4   70.79   25.40
 -11   3  -4   -1.10   19.70
  11   3   4   32.80   18.60
 -11   3  -4   59.89   23.70
  11   3   4   36.70   32.70
  12  -4  -4   29.70   15.60
 -12  -4   4    2.00   14.80
  12  -4  -4  -19.20   17.50
  12   4  -4   -0.80   20.80
  12   4  -4   76.89   34.10
  12   4  -4   31.40   19.30
  10  -4  -4  261.47   64.49
 -10  -4   4  116.59   37.80
  10  -4  -4   98.89   24.90
  10   4  -4  127.29   27.60
  10   4  -4  165.18   42.30
  10   4  -4  118.79   46.40
 -10   4   4  123.59   22.20
 -10   4   4  117.39   39.50
 -10   4   4   79.29   25.60
   8  -4  -4  204.48   31.70
   8  -4  -4  258.07   25.10
   8  -4  -4  167.78   44.90
   8  -4  -4  235.38   36.00
  -8  -4   4  261.97   48.10
  -8  -4   4  218.98   22.00
   8   4  -4  247.08   45.20
  -8   4   4  218.38   32.20
  -8   4   4  246.08   52.79
   8   4  -4  244.98   29.10
   8   4  -4  222.18   50.39
   8   4  -4  239.38   22.70
  -8   4   4  263.37   40.10
  -8   4   4  245.48   24.50
   8   4  -4  313.67   42.00
   6  -4  -4  333.97   56.59
  -6  -4   4  313.17   35.20
  -6  -4   4  249.78   26.90
   6  -4  -4  302.67   27.30
  -6  -4   4  275.27   49.10
  -6  -4   4  284.07   43.80
   6  -4  -4  365.16   40.20
  -6  -4   4  341.47   41.40
   6  -4  -4  304.27   34.80
  -6   4   4  204.68   33.40
   6   4  -4  341.07   48.00
  -6   4   4  249.88   43.80
   6   4  -4  263.37   29.80
  -6   4   4  381.66   45.40
   6   4  -4  225.68   34.10
   6   4  -4  297.87   26.20
  -6   4   4  312.57   39.30
   6   4  -4  300.37   48.00
  -6   4   4  264.27   26.10
  -6   4   4  289.37   35.10
   6   4  -4  362.36   49.60
  -4  -4   4  285.37   28.30
   4  -4  -4  276.57   30.60
  -4  -4   4  250.47   24.30
  -4  -4   4  337.57   39.00
  -4  -4   4  298.77   32.90
  -4  -4   4  276.87   25.10
   4  -4  -4  228.08   31.90
   4  -4  -4  293.17   26.20
  -4  -4   4  322.17   39.30
   4  -4  -4  293.97   28.40
   4  -4  -4  300.77   46.20
  -4  -4   4  343.37   47.60
  -4   4   4  252.87   26.70
   4   4  -4  355.56   32.10
  -4   4   4  329.37   38.50
  -4   4   4  331.27   30.90
  -4   4   4  266.67   25.40
   4   4  -4  280.17   39.90
  -4   4   4  269.87   27.00
   4   4  -4  276.27   37.40
   4   4  -4  346.97   29.70
   4   4  -4  313.17   43.80
   4   4  -4  274.67   27.40
   4   4  -4  290.87   25.10
  -2  -4   4 3520.85  268.57
  -2  -4   4 3206.98  262.57
  -2  -4   4 3457.95  264.37
  -2  -4   4 3426.56  269.27
  -2   4   4 3346.87  264.27
   2   4  -4 3080.89  243.18
   2   4  -4 3167.08  248.78
   0  -4   4 2129.59  173.18
   0  -4   4 2267.37  172.88
   0  -4  -4 2126.89  171.08
   0  -4  -4 2365.56  175.28
   0  -4   4 2133.19  173.88
   0   4  -4 2102.79  175.38
   0   4  -4 2213.38  174.38
   0   4   4 2079.09  174.68
   0   4  -4 2162.48  173.48
   0   4   4 2284.07  172.48
   2  -4   4  480.25   49.40
  -2  -4  -4  504.85   48.20
  -2  -4  -4  599.94   51.59
   2  -4   4  515.95   47.10
  -2  -4  -4  502.45   46.70
   2   4   4  488.45   50.79
  -2   4  -4  447.56   46.30
   2   4   4  532.35   50.59
   2   4   4  514.15   45.70
   2   4   4  479.75   49.40
  -2   4  -4  453.35   49.70
  -2   4  -4  485.75   49.00
   4  -4   4   26.60   10.50
  -4  -4  -4   30.90   13.30
  -4  -4  -4   32.50   14.60
   4  -4   4   41.50   15.20
  -4  -4  -4    9.70   11.90
   4   4   4   37.20   10.90
   4   4   4   35.70   15.90
   4   4   4   34.80   16.00
  -4   4  -4   41.90   14.70
  -4   4  -4   12.90   10.10
  -4   4  -4   -3.80    9.90
   4   4   4   19.90   14.30
  -6  -4  -4   23.40   16.60
  -6  -4  -4    4.10   14.00
   6  -4   4   -0.90   11.30
  -6  -4  -4    8.70   12.90
   6  -4   4   15.00   17.50
   6   4   4   35.20   18.20
   6   4   4   16.90    9.40
  -6   4  -4   14.10   12.30
  -6   4  -4    0.90   13.70
   6   4   4   -0.50   12.60
  -6   4  -4    2.70   12.90
   6   4   4   24.40   17.60
   8  -4   4  169.88   28.50
  -8  -4  -4  179.58   43.80
   8  -4   4  206.88   32.20
   8  -4   4  157.78   34.20
  -8  -4  -4  202.48   38.90
   8  -4   4  201.18   33.50
   8  -4   4  187.48   48.70
  -8  -4  -4  171.68   32.10
   8   4   4  202.78   49.20
  -8   4  -4  119.59   32.90
  -8   4  -4  131.09   31.60
   8   4   4  177.98   45.00
   8   4   4  175.28   27.00
   8   4   4  238.58   39.40
   8   4   4   80.59   25.20
   8   4   4  252.77   46.30
  10  -4   4   17.50   13.20
 -10  -4  -4   43.80   19.10
  10  -4   4   18.10   24.30
 -10  -4  -4   61.79   29.40
  10  -4   4   21.80   18.60
 -10   4  -4   35.10   19.60
  10   4   4  -11.30   18.80
  10   4   4   32.40   19.90
  10   4   4   24.10   16.70
 -10   4  -4    4.40   16.30
 -10   4  -4    5.20   17.40
 -11  -5   4    7.70   18.10
  11  -5  -4  -21.00   14.50
  11  -5  -4    1.80   10.50
  11   5  -4    0.10   10.90
  11   5  -4   -4.40   20.10
  11   5  -4   15.40   14.10
 -11   5   4   31.20   17.90
 -11   5   4   16.70   22.80
  -9  -5   4   73.89   11.10
  -9  -5   4   12.40   16.70
   9  -5  -4   78.19   13.10
   9  -5  -4   81.09   20.60
   9  -5  -4   80.49   21.30
  -9  -5   4   71.79   17.10
   9  -5  -4   52.19   29.20
  -9   5   4   58.59   29.10
   9   5  -4   68.19   17.90
   9   5  -4   32.70   26.20
   9   5  -4   63.79   27.80
   9   5  -4   51.59   19.60
  -9   5   4  124.39   34.40
  -9   5   4   57.99   20.30
   7  -5  -4   60.09   27.60
   7  -5  -4   84.99   21.00
  -7  -5   4   79.59   14.90
  -7  -5   4  105.99   23.00
   7  -5  -4   79.59   13.00
   7  -5  -4   43.50   13.90
  -7  -5   4   71.79   24.70
  -7  -5   4   75.59   12.10
   7   5  -4   62.79   25.60
   7   5  -4   62.69   29.30
  -7   5   4   90.69   14.80
  -7   5   4   88.19   31.60
   7   5  -4   85.39   11.70
   7   5  -4   78.59   16.20
  -7   5   4  120.49   24.70
   7   5  -4   75.49   24.90
  -7   5   4   97.09   20.50
  -7   5   4   73.29   21.90
   7   5  -4   62.99   17.50
   5  -5  -4  207.18   22.10
  -5  -5   4  209.68   39.20
  -5  -5   4  201.48   37.20
   5  -5  -4  262.37   25.30
   5  -5  -4  259.17   45.60
  -5  -5   4  202.98   21.30
   5  -5  -4  328.17   36.80
  -5  -5   4  253.37   29.10
  -5  -5   4  216.78   21.40
  -5  -5   4  333.87   38.60
   5   5  -4  225.28   41.90
   5   5  -4  202.08   20.90
  -5   5   4  301.27   31.10
  -5   5   4  252.47   30.00
   5   5  -4  223.88   30.00
  -5   5   4  178.08   27.70
   5   5  -4  275.07   29.50
  -5   5   4  215.28   22.70
   5   5  -4  282.37   30.30
   5   5  -4  256.67   39.30
  -5   5   4  258.07   35.70
  -5   5   4  323.97   37.60
   5   5  -4  177.98   32.90
   3  -5  -4  403.36   36.70
  -3  -5   4  391.16   36.80
   3  -5  -4  391.16   35.50
   3  -5  -4  453.55   44.90
  -3  -5   4  403.46   50.39
  -3  -5   4  404.36   39.70
   3  -5  -4  402.26   36.00
   3  -5  -4  367.66   37.50
  -3  -5   4  478.55   45.10
  -3  -5   4  462.55   37.70
  -3  -5   4  382.16   38.30
  -3  -5   4  408.46   40.40
  -3   5   4  431.76   37.90
  -3   5   4  416.46   40.20
   3   5  -4  394.26   36.00
   3   5  -4  400.96   42.90
   3   5  -4  424.66   35.30
   3   5  -4  369.76   38.90
  -3   5   4  497.25   38.30
  -3   5   4  456.15   40.50
  -3   5   4  440.26   37.30
   3   5  -4  454.45   39.10
  -1  -5   4  433.26   41.50
   1  -5  -4  522.25   42.00
  -1  -5   4  409.56   38.60
  -1  -5   4  458.25   39.60
  -1  -5   4  469.35   40.40
   1  -5  -4  521.45   43.20
  -1   5   4  441.66   40.60
  -1   5   4  462.45   38.70
   1   5  -4  508.95   42.60
[truncated: 1,002,235 more chars]
