# Supplementary material for: [Tpy2Co][Co(CO)4]: a mixed-valent cobalt(III)/cobalt(−I) com­plex based on phenyl­tris­(pyridin-2-yl)borate (Tpy−)
Source: Acta Crystallogr E Crystallogr Commun. 2026 May 22;82(Pt 6):712–6. doi: 10.1107/S2056989026004093 (PMC13238981; doi:10.1107/S2056989026004093)
Supplement: Supplementary file 2 [file e-82-00712-Isup2.hkl]

data_I                                                                          
_shelx_title ' OW3-60_3055R.res in Cc'                                          
_shelx_refln_list_code          4                                               
_shelx_F_calc_maximum      437.28                                               
_exptl_crystal_F_000      1960.00                                               
_reflns_d_resolution_high  0.7497                                               
                                                                                
loop_                                                                           
 _space_group_symop_operation_xyz                                               
 'x, y, z'                                                                      
 'x, -y, z+1/2'                                                                 
 'x+1/2, y+1/2, z'                                                              
 'x+1/2, -y+1/2, z+1/2'                                                         
                                                                                
_cell_length_a     9.2341                                                       
_cell_length_b    22.3721                                                       
_cell_length_c    20.8218                                                       
_cell_angle_alpha  90.000                                                       
_cell_angle_beta   97.593                                                       
_cell_angle_gamma  90.000                                                       
                                                                                
_shelx_F_squared_multiplier     1.000                                           
                                                                                
loop_                                                                           
 _refln_index_h                                                                 
 _refln_index_k                                                                 
 _refln_index_l                                                                 
 _refln_F_squared_calc                                                          
 _refln_F_squared_meas                                                          
 _refln_F_squared_sigma                                                         
 _refln_observed_status                                                         
  -1   1 -27        286.75        194.81       320.58 o                         
   1   1 -27        586.75        699.63       431.85 o                         
   3   1 -27         60.78        -49.58       221.70 o                         
   0   2 -27        102.00         65.49       211.40 o                         
   2   2 -27       1106.92        465.79       412.99 o                         
   4   2 -27        367.46        183.75       208.32 o                         
   1   3 -27        177.61        524.94       298.97 o                         
   3   3 -27         49.16        180.98       251.74 o                         
   0   4 -27        811.68       1503.04       400.01 o                         
   2   4 -27         26.07        148.70       261.18 o                         
   1   5 -27        290.85        101.72       203.90 o                         
   3   5 -27        446.90         61.98       202.42 o                         
   2   6 -27         53.26        469.56       362.07 o                         
   0   0 -26       1527.48       1250.09       541.22 o                         
   2   0 -26       2404.39       1499.02       520.48 o                         
   4   0 -26        845.36        405.45       339.44 o                         
  -1   1 -26         60.88       -181.04       196.12 o                         
   1   1 -26        174.87         12.41       306.44 o                         
   3   1 -26        645.55        437.83       299.84 o                         
   5   1 -26         30.99       -123.05       189.58 o                         
   0   2 -26        143.93        108.67       443.16 o                         
   2   2 -26        285.28        189.31       372.44 o                         
   4   2 -26         21.51        277.71       244.87 o                         
  -1   3 -26        344.23        942.71       445.05 o                         
   1   3 -26         65.72        357.66       225.66 o                         
   3   3 -26        137.68         87.53       180.24 o                         
   5   3 -26        662.39        402.54       255.97 o                         
  -2   4 -26         24.31         32.06       231.95 o                         
   0   4 -26        523.93        413.68       322.47 o                         
   2   4 -26         45.67       -175.21       220.64 o                         
   4   4 -26         56.87        136.96       529.91 o                         
  -1   5 -26        905.35        782.60       399.79 o                         
   1   5 -26         12.86        139.05       214.61 o                         
   3   5 -26       1061.28       1050.11       323.34 o                         
   5   5 -26        124.27        145.20       230.08 o                         
  -2   6 -26         71.70        177.26       358.30 o                         
   0   6 -26        490.15       -184.81       194.24 o                         
   2   6 -26        262.75       -158.25       159.49 o                         
   4   6 -26        360.16        337.56       403.56 o                         
  -1   7 -26       2646.96       1493.36       577.05 o                         
   1   7 -26        332.00        248.64       233.00 o                         
   3   7 -26        602.05        287.01       240.15 o                         
   0   8 -26        487.67        948.36       439.39 o                         
   2   8 -26        189.62       -146.45       146.45 o                         
   4   8 -26        459.04        265.90       311.16 o                         
   1   9 -26         51.58         -3.79       199.35 o                         
   3   9 -26        316.99        284.67       365.84 o                         
   2  10 -26         46.42         75.74       208.55 o                         
  -3   1 -25        203.45        531.60       343.12 o                         
  -1   1 -25         31.68        467.84       349.80 o                         
   1   1 -25        290.26        535.56       356.41 o                         
   3   1 -25        551.39        253.91       490.31 o                         
   5   1 -25         46.44        -56.66       180.68 o                         
  -2   2 -25        866.85       1023.47       444.01 o                         
   0   2 -25        288.49        128.02       194.38 o                         
   2   2 -25         71.59        327.32       208.19 o                         
   4   2 -25        106.11         -1.79       173.04 o                         
   6   2 -25         20.83          5.66       288.53 o                         
  -3   3 -25        520.20       1161.46       631.74 o                         
  -1   3 -25       2355.17       2592.33       650.50 o                         
   1   3 -25        907.91        683.49       283.72 o                         
   3   3 -25        274.52         18.82       179.61 o                         
   5   3 -25        133.22       -238.50       315.87 o                         
  -2   4 -25        289.84        275.72       218.12 o                         
   0   4 -25       1863.38       2617.29       688.31 o                         
   2   4 -25        582.72        678.51       249.81 o                         
   4   4 -25        408.75        128.81       198.79 o                         
   6   4 -25        167.75         77.32       286.64 o                         
  -3   5 -25        142.66        294.17       303.59 o                         
  -1   5 -25        342.19       -190.46       190.46 o                         
   1   5 -25        188.47        232.95       225.51 o                         
   3   5 -25        803.19        688.86       275.99 o                         
   5   5 -25        581.53        124.09       187.96 o                         
  -2   6 -25         58.32        319.76       192.72 o                         
   0   6 -25        559.16        586.48       377.16 o                         
   2   6 -25        194.95        -62.58       201.78 o                         
   4   6 -25        767.21        197.47       318.70 o                         
   6   6 -25        153.52        -21.89       234.78 o                         
  -3   7 -25        119.09        354.53       331.90 o                         
  -1   7 -25        988.86        482.76       358.30 o                         
   1   7 -25        202.06       -174.88       200.84 o                         
   3   7 -25        156.35        226.03       197.07 o                         
   5   7 -25        207.60        331.61       285.70 o                         
  -2   8 -25        442.57        512.55       440.35 o                         
   0   8 -25        638.30       1044.54       416.76 o                         
   2   8 -25        478.21        843.54       291.87 o                         
   4   8 -25       1178.57       1219.12       325.41 o                         
  -1   9 -25        695.82        869.35       394.13 o                         
   1   9 -25        222.84       -127.52       127.52 o                         
   3   9 -25        776.98        959.47       303.06 o                         
   0  10 -25        563.35        925.92       416.76 o                         
   2  10 -25       2163.05       2520.69       442.83 o                         
   4  10 -25        229.18         71.73       290.41 o                         
  -1  11 -25        395.04        326.24       331.90 o                         
   1  11 -25       1097.32       1133.17       445.05 o                         
   3  11 -25        777.22        445.34       274.38 o                         
   0  12 -25          2.28         47.14       224.41 o                         
   2  12 -25         12.48         81.55       297.01 o                         
  -4   0 -24       1569.57       2645.58       965.34 o                         
  -2   0 -24       1734.09       1651.76       669.46 o                         
   0   0 -24        117.06        112.04       394.13 o                         
   2   0 -24       1029.92       1214.26       454.48 o                         
   4   0 -24       1605.22       1417.93       488.42 o                         
   6   0 -24        876.13        605.34       388.47 o                         
  -3   1 -24       2322.25       3246.11       476.12 o                         
  -1   1 -24       1513.99        891.98       920.27 o                         
   1   1 -24        826.17        942.06       291.30 o                         
   3   1 -24        643.64        485.20       237.36 o                         
   5   1 -24        730.15        715.97       261.59 o                         
   7   1 -24         42.91       -311.16       311.16 o                         
  -4   2 -24        395.08        317.40       260.78 o                         
  -2   2 -24       1483.83       1618.02       386.75 o                         
   0   2 -24        152.36         55.42       159.07 o                         
   2   2 -24        403.10        634.48       340.29 o                         
   4   2 -24         28.90        334.40       225.04 o                         
   6   2 -24        308.75        226.72       218.28 o                         
  -3   3 -24        220.18        626.90       440.19 o                         
  -1   3 -24        326.18        216.58       138.41 o                         
   1   3 -24        422.03        510.60       244.96 o                         
   3   3 -24       1945.72        935.51       295.09 o                         
   5   3 -24        664.49        424.88       236.55 o                         
   7   3 -24        128.79        690.20       396.02 o                         
  -4   4 -24         49.44        -22.32       298.32 o                         
  -2   4 -24         54.13        159.20       155.43 o                         
   0   4 -24        416.63        383.33       238.32 o                         
   2   4 -24        342.31        110.36       179.35 o                         
   4   4 -24        246.16        253.46       273.44 o                         
   6   4 -24         17.31        -15.80       168.29 o                         
  -3   5 -24        196.69        142.51       156.86 o                         
  -1   5 -24       2652.62       3199.59       493.13 o                         
   1   5 -24        135.93         89.59       176.21 o                         
   3   5 -24        636.03        398.50       226.11 o                         
   5   5 -24        308.00        526.04       249.70 o                         
   7   5 -24        208.56         -1.89       309.27 o                         
  -4   6 -24       1632.50       1895.32       382.36 o                         
  -2   6 -24       1197.34       1466.08       256.01 o                         
   0   6 -24        853.58        965.34       424.30 o                         
   2   6 -24        194.69        116.86       181.24 o                         
   4   6 -24        624.24        377.88       233.79 o                         
   6   6 -24        156.02        121.89       201.99 o                         
  -3   7 -24         73.63        153.41       169.57 o                         
  -1   7 -24        842.19        742.82       284.51 o                         
   1   7 -24        234.16        164.83       202.02 o                         
   3   7 -24       2355.29       2749.77       942.80 o                         
   5   7 -24         55.08         18.18       164.65 o                         
  -2   8 -24        226.75        473.52       153.18 o                         
   0   8 -24        320.87        392.24       294.18 o                         
   2   8 -24       1145.82       1320.57       334.25 o                         
   4   8 -24        419.53        242.49       217.34 o                         
   6   8 -24        934.69       1131.29       480.88 o                         
  -3   9 -24        463.94        291.38       236.53 o                         
  -1   9 -24        506.55        777.42       289.36 o                         
   1   9 -24        458.65        241.38       307.38 o                         
   3   9 -24        595.05        319.38       232.55 o                         
   5   9 -24        125.52        -61.43       164.35 o                         
  -2  10 -24        512.93        963.41       305.33 o                         
   0  10 -24        481.78        379.04       296.07 o                         
   2  10 -24        280.86        -45.09       272.50 o                         
   4  10 -24        111.50        -86.32       173.35 o                         
  -1  11 -24         20.69         75.43       239.50 o                         
   1  11 -24        142.07       -135.78       235.72 o                         
   3  11 -24        659.43        485.36       230.27 o                         
   5  11 -24        187.75        422.26       237.18 o                         
  -2  12 -24         69.08        507.28       412.99 o                         
   0  12 -24         16.53        158.41       271.55 o                         
   2  12 -24        477.30        100.47       198.56 o                         
   4  12 -24        468.51         32.98       163.25 o                         
  -1  13 -24          1.47        126.35       271.55 o                         
   1  13 -24        348.88        871.24       411.10 o                         
   3  13 -24         15.36        176.10       213.89 o                         
   0  14 -24          6.25        -88.63       228.18 o                         
   2  14 -24        142.54        494.80       251.17 o                         
  -5   1 -23        636.97       1085.23       268.23 o                         
  -3   1 -23        107.50        245.62       140.57 o                         
  -1   1 -23        428.12        311.74       142.07 o                         
   1   1 -23        270.11        444.90       167.64 o                         
   3   1 -23        330.66        201.78       526.14 o                         
   5   1 -23        155.37         -8.49       157.66 o                         
   7   1 -23         12.41         99.83       335.67 o                         
  -4   2 -23       1901.27       2774.48       371.98 o                         
  -2   2 -23       1207.70       1211.42       319.15 o                         
   0   2 -23       2855.10       2720.73       422.19 o                         
   2   2 -23       4136.70       2390.99       571.39 o                         
   4   2 -23        473.12        530.31       220.66 o                         
   6   2 -23       1449.84       1261.54       373.29 o                         
   8   2 -23        275.27        156.39       194.37 o                         
  -5   3 -23       1010.65       1027.06       391.22 o                         
  -3   3 -23         31.43        419.29       427.84 o                         
  -1   3 -23       1959.06       2245.70       292.43 o                         
   1   3 -23        470.37        505.42       230.66 o                         
   3   3 -23       1220.90        769.40       399.79 o                         
   5   3 -23        984.63        368.32       499.64 o                         
   7   3 -23         88.56         47.14       288.53 o                         
  -4   4 -23        760.79        766.04       412.74 o                         
  -2   4 -23       1451.07       2036.92       352.43 o                         
   0   4 -23         82.82        521.89       221.12 o                         
   2   4 -23        915.54        407.83       263.36 o                         
   4   4 -23        403.83        117.06       214.96 o                         
   6   4 -23        744.64        443.33       246.28 o                         
  -5   5 -23        681.81        641.17       394.13 o                         
  -3   5 -23         68.23        136.63       166.27 o                         
  -1   5 -23       3724.11       4066.88       568.91 o                         
   1   5 -23       1138.79       1625.47       356.03 o                         
   3   5 -23       1200.65       1760.38       564.79 o                         
   5   5 -23        163.84        259.29       224.41 o                         
   7   5 -23         11.78       -115.18       173.71 o                         
  -4   6 -23        696.07        829.28       275.46 o                         
  -2   6 -23        221.22        496.46       168.07 o                         
   0   6 -23        356.71        615.79       266.85 o                         
   2   6 -23        115.24        191.92       316.81 o                         
   4   6 -23        304.34        435.53       436.47 o                         
   6   6 -23        377.73        525.77       546.79 o                         
  -3   7 -23        701.76       1007.23       392.09 o                         
  -1   7 -23        577.65        428.18       270.28 o                         
   1   7 -23         82.61        -49.03       224.41 o                         
   3   7 -23        421.66        284.63       389.42 o                         
   5   7 -23        324.44        532.78       252.64 o                         
   7   7 -23         83.96        188.58       286.64 o                         
  -4   8 -23        393.15        412.44       288.55 o                         
  -2   8 -23        116.38        190.06       159.23 o                         
   0   8 -23        268.23         68.65       174.91 o                         
   2   8 -23        134.04        171.57       244.78 o                         
   4   8 -23         42.30         51.90       183.79 o                         
   6   8 -23        469.49        522.07       251.30 o                         
  -3   9 -23        577.12       1168.70       309.53 o                         
  -1   9 -23        271.86        233.15       194.94 o                         
   1   9 -23       1021.31        705.29       379.04 o                         
   3   9 -23       1900.13       1562.32       583.65 o                         
   5   9 -23        956.67        668.29       368.58 o                         
   7   9 -23        565.64        416.13       236.21 o                         
  -4  10 -23        297.23        320.15       166.97 o                         
  -2  10 -23       1041.81       1346.10       326.33 o                         
   0  10 -23        117.55         52.80       275.33 o                         
   2  10 -23       2782.02       2675.75       669.46 o                         
   4  10 -23        331.44        567.86       249.16 o                         
   6  10 -23        218.02         81.65       176.00 o                         
  -3  11 -23         33.04       -100.36       100.36 o                         
  -1  11 -23         98.36        650.82       311.15 o                         
   1  11 -23        409.32        367.73       320.58 o                         
   3  11 -23        353.27        692.97       268.96 o                         
   5  11 -23        675.71        371.01       229.29 o                         
  -2  12 -23        271.61        406.86       340.32 o                         
   0  12 -23        186.10        101.83       218.75 o                         
   2  12 -23        171.03        -99.83       148.98 o                         
   4  12 -23        482.56        417.33       212.43 o                         
   6  12 -23        221.88        118.80       264.01 o                         
  -1  13 -23          7.19        -69.69       155.59 o                         
   1  13 -23        208.74        282.87       495.96 o                         
   3  13 -23        112.26        358.72       231.73 o                         
   5  13 -23         75.92        200.23       201.05 o                         
  -2  14 -23         27.65         24.20       184.87 o                         
   0  14 -23        467.41        384.70       322.47 o                         
   2  14 -23         90.43        -59.96       166.64 o                         
   4  14 -23        327.61        454.55       211.40 o                         
  -1  15 -23        145.29        -62.23       196.12 o                         
   1  15 -23        285.46        158.41       301.73 o                         
   3  15 -23        161.07        403.03       246.10 o                         
   0  16 -23        151.58        763.75       437.50 o                         
   2  16 -23        535.68        404.43       256.25 o                         
  -6   0 -22        888.50       1227.53       425.91 o                         
  -4   0 -22       1972.36       2270.27       484.39 o                         
  -2   0 -22       1630.96       1336.92       349.10 o                         
   0   0 -22        117.42        641.17       443.16 o                         
   2   0 -22       1202.48        976.81       653.33 o                         
   4   0 -22       2000.85       2023.27       544.99 o                         
   6   0 -22       1549.29       1670.62       490.31 o                         
   8   0 -22       3187.58       3884.35       820.32 o                         
  -5   1 -22        279.68        306.39       171.56 o                         
  -3   1 -22        658.32        733.79       259.62 o                         
  -1   1 -22        155.99       1147.05       387.80 o                         
   1   1 -22        567.27        444.01       172.16 o                         
   3   1 -22       1959.37       1723.00       345.18 o                         
   5   1 -22       2468.86       1611.79       373.99 o                         
   7   1 -22       1218.00       1372.93       849.45 o                         
  -6   2 -22        268.92        509.32       204.09 o                         
  -4   2 -22        569.82        329.19       258.55 o                         
  -2   2 -22       1524.40       1780.84       262.19 o                         
   0   2 -22       1852.49       1998.76       551.16 o                         
   2   2 -22       1083.66       1381.32       250.15 o                         
   4   2 -22        979.07       1171.06       305.01 o                         
   6   2 -22        343.51        -93.52       203.67 o                         
   8   2 -22        577.68        569.52       276.69 o                         
  -5   3 -22        367.79        552.83       192.10 o                         
  -3   3 -22        884.02        855.15       210.08 o                         
  -1   3 -22        223.37        239.58       277.61 o                         
   1   3 -22        526.95        311.42       200.58 o                         
   3   3 -22         83.01       -125.58       125.58 o                         
   5   3 -22        469.30        686.29       248.61 o                         
   7   3 -22        379.10        749.58       293.73 o                         
  -4   4 -22         54.97        -76.10       140.45 o                         
  -2   4 -22        686.27        907.96       207.34 o                         
   0   4 -22        238.39        383.03       200.83 o                         
   2   4 -22        110.05         -9.42       154.00 o                         
   4   4 -22        319.71        465.18       272.66 o                         
   6   4 -22         35.68       -141.63       141.63 o                         
   8   4 -22        110.52         15.09       271.55 o                         
  -5   5 -22        992.76       1178.83       312.12 o                         
  -3   5 -22        222.46        254.95       181.44 o                         
  -1   5 -22        465.19        576.22       168.00 o                         
   1   5 -22       1408.43       1345.16       398.03 o                         
   3   5 -22        457.50        281.02       179.35 o                         
   5   5 -22         57.44        -38.38       133.58 o                         
   7   5 -22        181.80         86.01       282.87 o                         
  -4   6 -22        641.39       1195.84       304.26 o                         
  -2   6 -22       2787.67       2977.95       352.40 o                         
   0   6 -22       1387.94       1476.48       311.81 o                         
   2   6 -22       1183.18       1701.09       495.96 o                         
   6   6 -22        250.87       -101.95       317.76 o                         
   8   6 -22        938.41       1032.94       317.86 o                         
  -5   7 -22       2353.33       2759.12       469.44 o                         
  -3   7 -22       2049.28       2263.63       621.99 o                         
  -1   7 -22       4091.23       4499.97       438.49 o                         
   1   7 -22        138.69        167.03       178.37 o                         
   3   7 -22        423.45        492.61       247.14 o                         
   5   7 -22          5.68        -94.44       145.23 o                         
   7   7 -22          4.97       -132.27       132.27 o                         
  -4   8 -22        790.30        608.08       443.80 o                         
  -2   8 -22        290.70        500.58       173.62 o                         
   0   8 -22        718.81        894.61       260.85 o                         
   2   8 -22       1521.24       1499.68       347.51 o                         
   4   8 -22        212.26        139.96       190.30 o                         
   6   8 -22        119.37        -28.15       168.36 o                         
  -5   9 -22        108.64         73.55       288.53 o                         
  -3   9 -22         86.92         42.00       157.75 o                         
  -1   9 -22        107.59        313.61       211.46 o                         
   1   9 -22        297.10        312.13       313.04 o                         
   3   9 -22        952.95       1253.86       445.05 o                         
   5   9 -22        719.86        894.96       209.45 o                         
   7   9 -22        340.98        527.26       429.87 o                         
  -4  10 -22        193.96         41.68       119.76 o                         
  -2  10 -22       1390.71       1699.99       281.07 o                         
   0  10 -22         41.96        249.99       177.59 o                         
   2  10 -22       1498.48        862.94       272.26 o                         
   4  10 -22        195.56        187.85       195.73 o                         
   6  10 -22         56.31        469.87       243.29 o                         
  -3  11 -22        637.39        704.40       288.47 o                         
  -1  11 -22         74.39        212.00       254.83 o                         
   1  11 -22        352.29         56.57       269.67 o                         
   3  11 -22         65.56        809.00       373.39 o                         
   5  11 -22        717.24        593.38       307.38 o                         
   7  11 -22        656.77        419.44       261.68 o                         
  -4  12 -22       1426.38       1710.30       378.19 o                         
  -2  12 -22        523.30        562.02       269.35 o                         
   0  12 -22        719.94        660.03       350.76 o                         
   2  12 -22        813.23        570.94       540.18 o                         
   4  12 -22        246.19        301.98       279.10 o                         
   6  12 -22         64.93       -194.24       194.24 o                         
  -3  13 -22         78.62        309.74       161.89 o                         
  -1  13 -22        654.57        541.77       219.76 o                         
   1  13 -22        453.41        314.93       267.78 o                         
   3  13 -22        140.18        205.55       201.35 o                         
   5  13 -22       1733.25       1429.38       339.79 o                         
  -2  14 -22        444.42        946.78       382.60 o                         
   0  14 -22        375.01        293.35       243.85 o                         
   2  14 -22        176.93         91.69       256.47 o                         
   4  14 -22        497.96        737.75       435.52 o                         
   6  14 -22        255.70        365.21       229.72 o                         
  -1  15 -22        307.16        670.56       294.98 o                         
   1  15 -22        394.34        512.94       326.24 o                         
   3  15 -22         24.14         33.21       190.35 o                         
   5  15 -22        312.08        390.18       239.89 o                         
  -2  16 -22       1055.73        907.24       374.82 o                         
   0  16 -22        120.44        637.40       324.36 o                         
   2  16 -22        496.55       1404.73       482.76 o                         
   4  16 -22        135.35       -141.50       141.50 o                         
   1  17 -22         93.55        124.46       269.67 o                         
   3  17 -22        347.17         -8.62       225.35 o                         
   2  18 -22        152.77        245.58       220.64 o                         
  -5   1 -21       1387.83       1519.19       286.07 o                         
  -3   1 -21       1451.53       1191.06       235.77 o                         
  -1   1 -21       1020.57       1123.79       192.27 o                         
   1   1 -21        233.84        202.82       168.73 o                         
   3   1 -21        216.32        180.53       212.15 o                         
   5   1 -21        689.25        520.48       220.35 o                         
   7   1 -21       1203.44       1222.54       738.19 o                         
   9   1 -21        402.20        790.15       429.96 o                         
  -6   2 -21        393.83        375.75       266.56 o                         
  -4   2 -21        246.66        243.16       263.73 o                         
  -2   2 -21        163.51        383.33       142.01 o                         
   0   2 -21       1067.27        841.76       164.35 o                         
   2   2 -21        922.56        920.50       322.67 o                         
   4   2 -21       1566.93       1396.49       304.94 o                         
   6   2 -21        134.84        270.31       215.65 o                         
   8   2 -21       1306.81       1044.78       592.99 o                         
  -5   3 -21       1678.17       1498.14       289.81 o                         
  -3   3 -21        799.95        885.37       208.31 o                         
  -1   3 -21        877.33        760.84       153.09 o                         
   1   3 -21       1979.34       1799.66       266.16 o                         
   3   3 -21       1927.26       1902.75       649.66 o                         
   5   3 -21       1072.91       1304.54       300.20 o                         
   7   3 -21        524.27        392.95       307.38 o                         
   9   3 -21        497.53        575.17       388.47 o                         
  -6   4 -21       1632.76       1858.33       438.45 o                         
  -4   4 -21        762.04        647.41       238.66 o                         
  -2   4 -21       5642.22       6203.69       507.79 o                         
   0   4 -21        716.41        699.90       161.81 o                         
   2   4 -21        908.13        947.84       202.68 o                         
   4   4 -21       1212.02       1018.89       306.35 o                         
   6   4 -21       1190.61       1224.14       426.09 o                         
   8   4 -21        187.54         68.51       236.67 o                         
  -5   5 -21       1327.89       1577.76       527.34 o                         
  -3   5 -21        148.41        -15.29       142.14 o                         
  -1   5 -21        103.07          9.66       141.22 o                         
   1   5 -21        152.50        521.93       200.72 o                         
   3   5 -21        585.07        558.27       214.83 o                         
   5   5 -21       1659.28       1645.75       363.15 o                         
   7   5 -21         83.85        173.71       188.26 o                         
  -6   6 -21        429.77        767.62       298.81 o                         
  -4   6 -21        194.10        451.35       188.90 o                         
  -2   6 -21        455.94        761.59       197.53 o                         
   0   6 -21        440.70        423.75       356.41 o                         
   2   6 -21       1339.07       1221.10       223.12 o                         
   4   6 -21        190.67        270.82       180.24 o                         
   6   6 -21        283.66        491.24       234.13 o                         
   8   6 -21        258.11        686.64       252.24 o                         
  -5   7 -21        163.45        244.76       204.39 o                         
  -3   7 -21        147.09         87.13       207.00 o                         
  -1   7 -21        262.71        142.10       250.66 o                         
   1   7 -21       1427.09       1220.83       282.50 o                         
   3   7 -21         18.81        -47.83       150.38 o                         
   5   7 -21        615.38       1165.73       358.10 o                         
   7   7 -21        161.88       -198.01       198.01 o                         
  -6   8 -21        223.67        454.73       221.90 o                         
  -4   8 -21        514.42        602.52       239.71 o                         
  -2   8 -21        745.84        571.45       267.54 o                         
   0   8 -21        869.96        887.34       421.57 o                         
   2   8 -21       4372.48       4695.05       490.41 o                         
   4   8 -21       1615.28       1583.91       338.06 o                         
   6   8 -21        144.05         85.69       179.32 o                         
   8   8 -21         51.15        -94.29       231.95 o                         
  -5   9 -21         28.82        230.25       192.60 o                         
  -3   9 -21        626.73        412.59       208.59 o                         
  -1   9 -21          3.50        106.52       157.19 o                         
   1   9 -21        415.72        625.87       543.01 o                         
   3   9 -21       1310.20        982.64       380.84 o                         
   5   9 -21       1614.73       1569.76       352.30 o                         
   7   9 -21        351.96        405.83       228.19 o                         
  -4  10 -21         63.37         97.81       130.74 o                         
  -2  10 -21       1057.81       1092.11       227.10 o                         
   0  10 -21        103.49        280.59       187.93 o                         
   2  10 -21       3065.09       2322.73       403.24 o                         
   4  10 -21        522.02        376.65       208.15 o                         
   6  10 -21        891.59       1072.80       310.63 o                         
   8  10 -21        212.82        -51.30       175.32 o                         
  -5  11 -21        491.68        584.30       267.32 o                         
  -3  11 -21       1806.27       1717.89       490.73 o                         
  -1  11 -21       1608.32       1870.28       347.81 o                         
   1  11 -21       1389.64       1891.20       600.47 o                         
   3  11 -21        590.37        400.24       480.78 o                         
   5  11 -21        717.01        667.51       187.13 o                         
   7  11 -21        441.31        512.48       536.41 o                         
  -4  12 -21        199.91        714.20       266.72 o                         
  -2  12 -21         92.18        279.94       222.35 o                         
   0  12 -21        376.08       1309.08       419.80 o                         
   2  12 -21        506.95        364.96       214.79 o                         
   6  12 -21        318.19         69.66       192.27 o                         
  -3  13 -21         91.52        208.88       144.66 o                         
  -1  13 -21        134.90        131.97       165.35 o                         
   1  13 -21        129.08        129.70       334.73 o                         
   3  13 -21         56.63        -35.83       230.07 o                         
   5  13 -21          5.63          6.23       161.13 o                         
   7  13 -21        100.29        252.70       316.81 o                         
  -4  14 -21        370.69        128.75       197.75 o                         
  -2  14 -21        101.70        165.33       339.29 o                         
   0  14 -21         25.44        -27.45       151.62 o                         
   2  14 -21        992.26       1159.57       422.42 o                         
   4  14 -21         72.17        147.89       175.54 o                         
   6  14 -21        472.13        798.49       290.24 o                         
  -3  15 -21        700.74        447.73       278.22 o                         
  -1  15 -21        449.53        671.56       228.63 o                         
   1  15 -21        266.75         94.29       241.38 o                         
   3  15 -21          3.03        -12.74       189.73 o                         
   5  15 -21        379.56        241.84       206.67 o                         
  -2  16 -21        449.10        863.85       515.67 o                         
   0  16 -21        258.95        313.93       324.36 o                         
   2  16 -21        121.67        313.04       265.90 o                         
   4  16 -21        155.06         69.65       204.72 o                         
  -1  17 -21        842.75       1001.17       462.02 o                         
   1  17 -21         10.93         99.95       230.07 o                         
   3  17 -21        170.14         97.44       179.88 o                         
   5  17 -21        788.56        539.13       247.85 o                         
   2  18 -21        292.11        318.70       284.75 o                         
   4  18 -21        154.53        -23.49       151.94 o                         
   3  19 -21         92.87        123.31       231.95 o                         
  -6   0 -20        176.78        513.88       380.84 o                         
  -4   0 -20       1224.00        935.43       340.29 o                         
  -2   0 -20       2868.78       2890.44       471.18 o                         
   0   0 -20         19.41         49.83       105.43 o                         
   2   0 -20       2669.32       2770.18       458.52 o                         
   4   0 -20       1556.63       1029.45       414.87 o                         
   6   0 -20        111.84        147.09       226.29 o                         
   8   0 -20       4605.89       4161.56       795.80 o                         
  -7   1 -20       1327.52       1574.02       331.27 o                         
  -5   1 -20        966.26       1533.41       291.53 o                         
  -3   1 -20       2715.92       2851.03       358.18 o                         
  -1   1 -20       1211.19       1184.86       193.17 o                         
   1   1 -20       1313.93       1014.23       325.76 o                         
   3   1 -20        693.96        525.67       204.12 o                         
   5   1 -20        493.89         85.83       226.29 o                         
   7   1 -20       1097.29        720.33       357.26 o                         
   9   1 -20        740.76        699.73       275.60 o                         
  -6   2 -20        516.91        720.31       213.34 o                         
  -4   2 -20       1438.20       1620.53       465.94 o                         
  -2   2 -20        305.44        216.96       130.68 o                         
   0   2 -20        488.15        457.08       116.38 o                         
   2   2 -20        408.44        324.02       149.01 o                         
   4   2 -20        174.38        200.13       208.38 o                         
   6   2 -20        913.43        417.08       209.30 o                         
   8   2 -20        895.39        945.63       296.03 o                         
  -7   3 -20        540.47       1046.59       328.36 o                         
  -5   3 -20        793.61        773.04       231.08 o                         
  -3   3 -20        443.54        702.21       187.01 o                         
  -1   3 -20        236.32        435.55       146.36 o                         
   1   3 -20        444.82        492.62       234.99 o                         
   3   3 -20        620.87        788.48       180.28 o                         
   5   3 -20        210.81        109.10       182.44 o                         
   7   3 -20        142.50         81.57       182.53 o                         
   9   3 -20       1810.25       1874.63       436.97 o                         
  -6   4 -20         76.90         44.81       142.44 o                         
  -4   4 -20       2534.47       2764.85       543.32 o                         
  -2   4 -20        808.82       1183.08       211.23 o                         
   0   4 -20         92.76         53.61        97.44 o                         
   2   4 -20       1568.33       1307.56       230.94 o                         
   4   4 -20        390.85        -67.93       131.23 o                         
   6   4 -20       1788.14       1574.24       524.25 o                         
   8   4 -20         63.87        419.55       216.81 o                         
  -7   5 -20        186.13         86.11       206.32 o                         
  -5   5 -20        329.21        108.59       264.81 o                         
  -3   5 -20        534.79        262.53       145.58 o                         
  -1   5 -20       1901.53       1981.52       388.79 o                         
   1   5 -20        167.06        218.17       205.49 o                         
   3   5 -20       2590.49       2027.52       268.26 o                         
   5   5 -20       1360.72       1249.96       286.64 o                         
   7   5 -20        469.73        520.93       240.02 o                         
   9   5 -20        291.99        378.50       240.02 o                         
  -6   6 -20        455.42        863.25       329.02 o                         
  -4   6 -20         16.10         51.58       148.26 o                         
  -2   6 -20       4253.11       4439.57       488.53 o                         
   0   6 -20       3001.97       2574.09       267.65 o                         
   2   6 -20        507.45        445.59       152.93 o                         
   4   6 -20        871.95        663.95       321.43 o                         
   6   6 -20        657.99        361.09       263.07 o                         
   8   6 -20        122.74        411.10       354.53 o                         
  -5   7 -20        399.04        193.18       155.95 o                         
  -3   7 -20        960.43       1329.01       254.63 o                         
  -1   7 -20       5668.96       5857.29       564.68 o                         
   1   7 -20       7018.93       5741.38       561.45 o                         
   3   7 -20       4074.35       2779.54       408.90 o                         
   5   7 -20       1943.70       2341.59       411.62 o                         
   7   7 -20        699.19        802.82       262.80 o                         
   9   7 -20        196.60         53.15       170.15 o                         
  -6   8 -20         37.79        205.03       220.03 o                         
  -4   8 -20        460.61        604.63       234.81 o                         
  -2   8 -20        734.64        646.21       226.53 o                         
   0   8 -20        125.90        102.12       167.69 o                         
   2   8 -20       3392.16       3569.75       441.92 o                         
   4   8 -20        359.50        407.48       203.90 o                         
   6   8 -20        465.62        434.79       214.98 o                         
   8   8 -20        135.26       -189.16       219.69 o                         
  -5   9 -20        113.96        454.68       191.54 o                         
  -3   9 -20       1119.64        941.34       197.15 o                         
  -1   9 -20         99.71         94.09       125.62 o                         
   1   9 -20        465.82        430.61       194.98 o                         
   3   9 -20        625.28        346.90       311.16 o                         
   5   9 -20        325.45         19.09       166.72 o                         
   7   9 -20        740.45        468.24       222.85 o                         
  -6  10 -20         17.70        -31.67       145.80 o                         
  -4  10 -20        592.87        234.95       311.77 o                         
  -2  10 -20        402.51        177.39       129.17 o                         
   0  10 -20       2221.78       3336.59       706.39 o                         
   2  10 -20       2917.46       2659.29       368.22 o                         
   4  10 -20        307.10        133.72       168.48 o                         
   6  10 -20       1732.07       1434.73       425.25 o                         
   8  10 -20         43.45        -73.94       190.35 o                         
  -5  11 -20        125.31        440.74       336.07 o                         
  -3  11 -20        509.42        560.95       259.34 o                         
  -1  11 -20        515.91        334.70       195.96 o                         
   1  11 -20        842.82       1018.44       448.81 o                         
   3  11 -20       1607.84       1162.80       298.01 o                         
   5  11 -20        487.72        591.87       218.40 o                         
   7  11 -20        340.91        399.49       229.25 o                         
  -4  12 -20        328.69        701.87       213.47 o                         
  -2  12 -20       1477.57       1445.85       244.75 o                         
   0  12 -20        985.77       1343.37       377.12 o                         
   2  12 -20        626.68       1116.20       287.56 o                         
   4  12 -20       2511.76       2575.04       409.15 o                         
   6  12 -20        599.46        392.24       280.98 o                         
   8  12 -20        672.66        637.71       243.77 o                         
  -5  13 -20       3648.41       4304.81       954.64 o                         
  -3  13 -20       1177.86       1249.93       247.16 o                         
  -1  13 -20        529.22        765.86       286.40 o                         
   1  13 -20        541.42        366.68       208.96 o                         
   3  13 -20        441.10        845.06       271.17 o                         
   5  13 -20        250.55        254.13       200.57 o                         
   7  13 -20         81.91        196.28       248.92 o                         
  -4  14 -20       1318.47       1841.85       390.75 o                         
  -2  14 -20       1970.05       2230.69       377.80 o                         
   0  14 -20       2273.66       2432.60       393.15 o                         
   2  14 -20         32.21        -66.00       201.78 o                         
   4  14 -20        249.94         17.96       198.01 o                         
   6  14 -20        993.78        916.32       295.34 o                         
  -3  15 -20        355.63        571.70       230.23 o                         
  -1  15 -20       1051.97       1326.46       661.08 o                         
   1  15 -20        968.81        716.06       269.57 o                         
   3  15 -20        119.32        248.86       196.63 o                         
   5  15 -20        785.88        535.56       339.44 o                         
   7  15 -20        207.46        137.66       269.67 o                         
  -4  16 -20       1469.99       1883.98       850.40 o                         
  -2  16 -20        287.33        441.09       535.47 o                         
   0  16 -20       1365.93       1802.61       354.35 o                         
   2  16 -20        184.58        198.01       237.61 o                         
   4  16 -20        221.80         21.80       248.92 o                         
   6  16 -20         98.99       -134.93       134.93 o                         
  -3  17 -20         87.26        320.94       261.46 o                         
  -1  17 -20        135.27        483.72       280.67 o                         
   1  17 -20        163.33         62.23       237.61 o                         
   3  17 -20          0.89        279.10       269.67 o                         
   5  17 -20         73.71       -132.01       132.01 o                         
  -2  18 -20         48.72        151.37       225.33 o                         
   0  18 -20         48.01        271.55       335.67 o                         
   2  18 -20        233.39        322.47       265.90 o                         
   4  18 -20        117.97        -20.58       294.18 o                         
  -1  19 -20        735.55       2053.44       671.34 o                         
   3  19 -20         91.90        152.75       314.93 o                         
  -7   1 -19         10.30         89.54       223.06 o                         
  -5   1 -19        226.09        458.84       296.63 o                         
  -3   1 -19        261.47       -154.20       189.59 o                         
  -1   1 -19        151.56          5.60       135.82 o                         
   1   1 -19       1091.81        906.72       198.06 o                         
   3   1 -19        165.83        327.11       134.90 o                         
   5   1 -19       2216.13       2731.93       853.23 o                         
   7   1 -19        824.76        865.58       403.56 o                         
   9   1 -19        587.28        205.14       260.24 o                         
  -6   2 -19       2493.39       2948.81       414.22 o                         
  -4   2 -19        628.36        411.40       182.48 o                         
  -2   2 -19       6347.64       6605.60       563.99 o                         
   0   2 -19        649.12        725.54       138.54 o                         
   2   2 -19       1552.89       1141.72       216.99 o                         
   4   2 -19       1194.70       1151.04       184.88 o                         
   6   2 -19        429.79        481.28       223.91 o                         
   8   2 -19         30.68        -33.53       156.74 o                         
  -7   3 -19        856.48        601.83       289.55 o                         
  -5   3 -19        718.44        460.97       223.47 o                         
  -3   3 -19       2721.90       3096.56       392.99 o                         
  -1   3 -19        315.94        111.43       152.26 o                         
   1   3 -19       1210.95       1152.53       255.95 o                         
   3   3 -19        591.49        599.82       159.80 o                         
   5   3 -19       2757.74       2794.39       465.70 o                         
   7   3 -19        616.78        938.32       292.61 o                         
   9   3 -19        884.59        751.74       248.37 o                         
  -6   4 -19       1233.78       1555.13       313.51 o                         
  -4   4 -19        354.98        425.55       181.31 o                         
  -2   4 -19       3451.48       3220.23       333.22 o                         
   0   4 -19       2596.86       2434.72       232.81 o                         
   2   4 -19       1192.62       1309.09       251.20 o                         
   4   4 -19       2977.39       2875.85       299.43 o                         
   6   4 -19       2207.22       2539.21       399.98 o                         
   8   4 -19        903.17       1173.44       613.73 o                         
  -7   5 -19       1106.58       1381.59       331.16 o                         
  -5   5 -19       1225.28       1518.57       304.63 o                         
  -3   5 -19       2643.51       3366.09       471.69 o                         
  -1   5 -19       3523.71       3685.53       337.05 o                         
   1   5 -19        199.76        290.43       176.81 o                         
   3   5 -19       1063.41       1270.95       216.36 o                         
   5   5 -19        711.34        777.85       329.92 o                         
   7   5 -19         20.59        -92.89        92.89 o                         
   9   5 -19         17.36       -109.35       176.32 o                         
  -6   6 -19        215.84        -13.74       134.26 o                         
  -4   6 -19        667.76        772.10       211.19 o                         
  -2   6 -19        629.11        431.73       155.63 o                         
   0   6 -19        483.22        457.99       187.51 o                         
   2   6 -19        116.16        232.01       130.11 o                         
   4   6 -19       1397.42       1586.13       353.90 o                         
   6   6 -19        383.33        483.09       140.86 o                         
   8   6 -19        257.03        156.37       191.20 o                         
  -7   7 -19        371.03       2320.05       620.81 o                         
  -5   7 -19        497.22        321.35       169.09 o                         
  -3   7 -19        989.61        575.85       255.70 o                         
  -1   7 -19       1599.15       1820.23       241.99 o                         
   1   7 -19        299.25        225.54       236.65 o                         
   3   7 -19        153.13         15.02       108.52 o                         
   5   7 -19        332.71        269.17       180.38 o                         
   7   7 -19        379.10        358.87       200.70 o                         
   9   7 -19        113.04        -95.96       168.66 o                         
  -6   8 -19        179.65        342.71       194.05 o                         
  -4   8 -19        341.55        240.94       153.45 o                         
  -2   8 -19        583.76        467.64       155.59 o                         
   0   8 -19         47.33        378.14       193.59 o                         
   2   8 -19       2343.42       2138.38       276.41 o                         
   4   8 -19       1524.79       1301.77       289.97 o                         
   6   8 -19       1257.53       1017.60       227.23 o                         
   8   8 -19       1409.68       1278.34       499.95 o                         
  -5   9 -19        640.87        617.49       209.32 o                         
  -3   9 -19       2190.92       2598.89       411.15 o                         
  -1   9 -19       2276.38       2296.33       233.80 o                         
   1   9 -19       1115.90       1467.17       288.80 o                         
   3   9 -19        486.80        486.23       151.73 o                         
   5   9 -19        464.49        462.27       176.47 o                         
   7   9 -19        886.34        935.04       512.84 o                         
   9   9 -19        249.72        384.63       251.75 o                         
  -6  10 -19       1033.10        980.05       305.67 o                         
  -4  10 -19       1119.84       1220.50       257.40 o                         
  -2  10 -19        533.27        617.41       206.81 o                         
   0  10 -19          2.71         85.03       223.09 o                         
   2  10 -19       1356.44       1883.26       554.12 o                         
   4  10 -19         79.82        -18.11       396.02 o                         
   6  10 -19        417.07        495.59       328.13 o                         
   8  10 -19        471.38        324.63       213.83 o                         
  -5  11 -19        304.69        -45.70       216.94 o                         
  -3  11 -19        199.14        303.80       149.02 o                         
  -1  11 -19         63.68        466.25       200.52 o                         
   1  11 -19       1004.93       1178.64       364.38 o                         
   3  11 -19        208.02        202.51       136.93 o                         
   5  11 -19       2380.86       1958.30       922.06 o                         
   7  11 -19       1140.22       1116.69       329.89 o                         
  -6  12 -19       1739.93       1832.84       401.78 o                         
  -4  12 -19        622.10        516.27       185.61 o                         
  -2  12 -19       1916.81       2306.60       296.92 o                         
   0  12 -19        869.61       1288.53       304.16 o                         
   2  12 -19       1733.33       2062.29       332.73 o                         
   4  12 -19        248.77        267.94       190.01 o                         
   6  12 -19        158.95        118.47       237.61 o                         
   8  12 -19        559.58        569.59       262.02 o                         
  -5  13 -19        513.69        459.85       228.63 o                         
  -3  13 -19        168.18         19.51       123.70 o                         
  -1  13 -19        126.02        190.59       203.39 o                         
   1  13 -19       1135.40       1457.58       287.00 o                         
   3  13 -19        401.77        590.77       232.04 o                         
   5  13 -19        112.62       -101.76       101.76 o                         
   7  13 -19         37.59       -184.81       184.81 o                         
  -4  14 -19        160.04        172.75       184.29 o                         
  -2  14 -19       1081.35        892.51       240.43 o                         
   0  14 -19        566.86        843.02       228.06 o                         
   2  14 -19         66.08       -124.46       178.21 o                         
   4  14 -19       1271.01       1303.77       317.08 o                         
   6  14 -19         28.66         33.45       282.87 o                         
  -5  15 -19       1042.66       1449.10       708.02 o                         
  -3  15 -19        406.16        650.71       246.16 o                         
  -1  15 -19        782.57       1036.64       254.55 o                         
   1  15 -19        701.53       1010.65       247.94 o                         
   3  15 -19       1602.07       1362.00       453.44 o                         
   5  15 -19       1839.09       1599.63       330.18 o                         
   7  15 -19        414.47        248.71       575.17 o                         
  -4  16 -19        949.33        894.42       655.84 o                         
  -2  16 -19       1038.56       1911.61       494.69 o                         
   0  16 -19        527.31        909.60       257.88 o                         
   2  16 -19        457.35        428.07       288.53 o                         
   4  16 -19        310.41        510.79       222.93 o                         
   6  16 -19        757.12       1176.14       313.04 o                         
  -3  17 -19        223.72        290.20       304.32 o                         
  -1  17 -19        862.12       1422.68       347.31 o                         
   1  17 -19       1770.47       1462.16       366.79 o                         
   3  17 -19        388.14        565.07       226.29 o                         
   5  17 -19        619.91        717.17       267.30 o                         
  -2  18 -19        171.51        -91.48       208.60 o                         
   0  18 -19        700.40        946.43       345.78 o                         
   2  18 -19       1611.53       2406.08       526.14 o                         
   4  18 -19        898.70        842.95       416.76 o                         
   6  18 -19        187.40        722.26       363.96 o                         
  -3  19 -19        261.62       1806.40       754.32 o                         
  -1  19 -19        797.99        853.15       396.86 o                         
   1  19 -19        259.84        273.44       264.01 o                         
   3  19 -19         10.24         -0.71       168.58 o                         
   5  19 -19         91.34         45.87       202.84 o                         
  -2  20 -19        265.12        108.50       276.57 o                         
   0  20 -19        301.12        362.07       333.79 o                         
   2  20 -19        139.03        280.98       269.67 o                         
   4  20 -19         45.21         50.92       254.58 o                         
  -1  21 -19        426.37       1325.52       573.28 o                         
   3  21 -19        156.40       -156.77       156.77 o                         
  -8   0 -18       3500.83       5967.96      1372.67 o                         
  -6   0 -18       1349.79       1658.59       440.59 o                         
  -4   0 -18       1152.96       1142.44       339.80 o                         
  -2   0 -18        923.07       1096.10       304.95 o                         
   0   0 -18       1801.12       2386.00       341.34 o                         
   2   0 -18        260.77        185.76       309.27 o                         
   4   0 -18       3667.18       4079.96       749.51 o                         
   6   0 -18       1048.75       1540.50       471.45 o                         
   8   0 -18       1736.33       1417.93       448.82 o                         
  10   0 -18        423.62        560.08       331.90 o                         
  -7   1 -18       2165.39       2006.12       701.65 o                         
  -5   1 -18        225.94        287.86       159.90 o                         
  -3   1 -18        251.26         40.14       126.39 o                         
  -1   1 -18        866.43       1355.16       200.75 o                         
   1   1 -18       3559.98       3279.82       342.53 o                         
   3   1 -18        800.25        782.87       175.72 o                         
   5   1 -18       1760.75       2621.52       406.00 o                         
   7   1 -18       2646.63       2585.57       635.42 o                         
   9   1 -18         99.75        -12.12       317.76 o                         
  -8   2 -18        697.08        961.16       480.98 o                         
  -6   2 -18        357.33        127.30       413.16 o                         
  -4   2 -18        842.19        386.24       168.92 o                         
  -2   2 -18        924.13        847.65       277.04 o                         
   0   2 -18        879.52       1070.20       158.14 o                         
   2   2 -18       2988.48       2823.57       305.33 o                         
   4   2 -18       1052.38        831.10       179.05 o                         
   6   2 -18        341.06        116.23       161.69 o                         
   8   2 -18        732.50        543.40       228.82 o                         
  10   2 -18         25.59       -211.21       235.72 o                         
  -7   3 -18       1088.02       1178.13       292.01 o                         
  -5   3 -18       1749.81       1581.10       419.15 o                         
  -3   3 -18       1983.29       2362.04       315.86 o                         
  -1   3 -18       1202.17       1268.11       199.66 o                         
   1   3 -18        383.87        356.71       182.61 o                         
   3   3 -18        455.71        478.02       155.39 o                         
   5   3 -18       1513.59       1603.73       528.02 o                         
   7   3 -18        883.39       1148.71       535.47 o                         
   9   3 -18         17.60        299.74       196.49 o                         
  -8   4 -18        318.13        626.94       304.80 o                         
  -6   4 -18        459.88        854.64       262.34 o                         
  -4   4 -18       1007.57       1056.15       239.59 o                         
  -2   4 -18       1002.57       1196.82       221.81 o                         
   0   4 -18        153.20        225.89        89.00 o                         
   2   4 -18        237.21        172.40       137.74 o                         
   4   4 -18       1453.00       1819.71       280.63 o                         
   6   4 -18        145.59          4.04        87.50 o                         
   8   4 -18       1333.28       1251.98       422.42 o                         
  10   4 -18        165.81        274.22       183.43 o                         
  -7   5 -18       1233.00       1341.82       300.58 o                         
  -5   5 -18        687.94        834.19       240.56 o                         
  -3   5 -18        168.05         93.51       132.46 o                         
  -1   5 -18       3588.60       4237.67       363.36 o                         
   1   5 -18        426.74        404.34       171.44 o                         
   3   5 -18        159.40        239.62       112.76 o                         
   5   5 -18        328.97        445.06       206.99 o                         
   7   5 -18        113.25         42.74       160.83 o                         
   9   5 -18        187.69        165.55       163.39 o                         
  -6   6 -18        912.65        578.31       210.26 o                         
  -4   6 -18        733.41        556.03       197.89 o                         
  -2   6 -18       3585.91       3725.14       360.70 o                         
   0   6 -18      13169.58      13405.36       723.86 o                         
   2   6 -18        875.02       1149.66       223.96 o                         
   4   6 -18       4083.66       4346.83       367.58 o                         
   6   6 -18        349.63        326.12       120.48 o                         
   8   6 -18        328.01        240.87       215.35 o                         
  10   6 -18         11.66        243.59       167.83 o                         
  -7   7 -18        513.19        480.46       269.00 o                         
  -5   7 -18       1347.07       1675.88       316.52 o                         
  -3   7 -18        737.65        711.48       236.04 o                         
  -1   7 -18        123.38        226.75       103.98 o                         
   1   7 -18       1523.69       1268.86       263.26 o                         
   3   7 -18        963.83        736.06       198.10 o                         
   5   7 -18        540.78        782.95       276.17 o                         
   7   7 -18        577.63        448.08       189.38 o                         
   9   7 -18        330.16        202.84       170.84 o                         
  -6   8 -18        203.45         38.02       263.73 o                         
  -4   8 -18        591.17        688.68       210.65 o                         
  -2   8 -18       2140.57       2101.96       317.86 o                         
   0   8 -18        985.99       1088.08       254.61 o                         
   2   8 -18       1797.25       1896.99       301.09 o                         
   4   8 -18        532.26        684.98       155.20 o                         
   6   8 -18        768.20       1008.19       181.23 o                         
   8   8 -18        764.88        736.82       505.30 o                         
  -7   9 -18        158.17          4.60       384.55 o                         
  -5   9 -18       2241.41       2183.34       339.68 o                         
  -3   9 -18       2652.58       2693.42       337.28 o                         
  -1   9 -18       1239.62        991.40       204.79 o                         
   1   9 -18       1048.97        966.74       239.74 o                         
   3   9 -18       1251.84       1323.09       225.79 o                         
   5   9 -18       2110.49       2246.17       283.05 o                         
   7   9 -18        112.79        318.15       165.13 o                         
   9   9 -18        154.02        114.04       156.27 o                         
  -6  10 -18        233.48         32.87       151.97 o                         
  -4  10 -18        115.22        154.89       144.21 o                         
  -2  10 -18       1241.28       1811.30       436.84 o                         
   0  10 -18       1934.29       2006.78       419.59 o                         
   2  10 -18       2003.18       2139.24       315.53 o                         
   4  10 -18         62.52        107.61       156.68 o                         
   6  10 -18         24.63         64.65        98.57 o                         
   8  10 -18        122.18        390.87       240.00 o                         
  -7  11 -18         98.64        -65.13       166.85 o                         
  -5  11 -18       1686.99       1208.32       264.45 o                         
  -3  11 -18        283.02        181.36       166.67 o                         
  -1  11 -18       1473.98       1078.28       290.35 o                         
   1  11 -18        146.22        164.78       159.33 o                         
   3  11 -18        521.87        447.35       197.04 o                         
   5  11 -18        538.94        292.14       304.56 o                         
   7  11 -18        174.56        170.80       298.90 o                         
   9  11 -18        256.52         89.47       183.86 o                         
  -6  12 -18       2405.90       1960.80       410.61 o                         
  -4  12 -18        221.95        176.59       140.56 o                         
  -2  12 -18        122.69         86.59       110.99 o                         
   0  12 -18        445.12        226.21       261.82 o                         
   2  12 -18        660.76        885.10       216.83 o                         
   4  12 -18        348.38        448.07       389.42 o                         
   6  12 -18       1113.50       1185.46       345.62 o                         
   8  12 -18       1143.09        835.41       424.30 o                         
  -5  13 -18       1307.29       1232.59       309.73 o                         
  -3  13 -18       4088.93       4856.38       468.02 o                         
  -1  13 -18        760.96        435.75       289.53 o                         
   1  13 -18       5256.07       5579.47       666.24 o                         
   3  13 -18       2168.24       1494.09       251.06 o                         
   5  13 -18       3834.16       3972.57       410.26 o                         
   7  13 -18        530.16        717.41       252.50 o                         
  -6  14 -18       1752.12       2010.44       354.03 o                         
  -4  14 -18        354.70        352.24       199.09 o                         
  -2  14 -18        141.68        170.90       118.64 o                         
   0  14 -18        304.83        458.89       189.38 o                         
   2  14 -18       1184.90       1366.07       262.87 o                         
   4  14 -18       1020.14        902.03       202.77 o                         
   6  14 -18       2230.58       2235.39       370.76 o                         
   8  14 -18        882.26       1185.97       533.68 o                         
  -5  15 -18        518.34       1082.44       349.17 o                         
  -3  15 -18        378.15        607.71       214.14 o                         
  -1  15 -18        102.94        430.39       225.28 o                         
   1  15 -18        840.17        687.89       223.65 o                         
   3  15 -18        409.94        477.64       169.70 o                         
   5  15 -18        503.08        682.25       182.09 o                         
   7  15 -18        680.89        676.01       240.98 o                         
  -4  16 -18        298.39        437.10       192.85 o                         
  -2  16 -18       1197.62       1517.01       300.26 o                         
   0  16 -18       1955.19       2130.60       342.41 o                         
   2  16 -18        583.62        766.74       237.86 o                         
   4  16 -18        602.87        594.84       458.15 o                         
   6  16 -18        114.99        468.70       219.36 o                         
  -5  17 -18        617.97        594.50       297.34 o                         
  -3  17 -18        113.46        305.21       183.50 o                         
  -1  17 -18       1536.66       1719.97       429.40 o                         
   1  17 -18        469.55        658.43       216.26 o                         
   3  17 -18        303.89         79.39       180.09 o                         
   5  17 -18        271.13        259.99       227.24 o                         
   7  17 -18         55.71        381.24       189.16 o                         
  -4  18 -18        964.52       1419.06       310.53 o                         
  -2  18 -18        291.32        582.06       319.02 o                         
   0  18 -18       1193.73        952.57       488.33 o                         
   2  18 -18       1522.42       1623.48       433.73 o                         
   4  18 -18        843.14       1343.28       300.48 o                         
   6  18 -18          7.88        151.74       175.17 o                         
  -3  19 -18         51.04        214.96       475.11 o                         
  -1  19 -18         15.01          6.56       382.82 o                         
   1  19 -18       2075.94       2404.42       385.07 o                         
   3  19 -18       1057.36       1276.30       297.97 o                         
   5  19 -18        291.21        649.51       386.03 o                         
  -2  20 -18        140.73        265.29       464.85 o                         
   0  20 -18       2635.23       4333.17       886.32 o                         
   2  20 -18       2501.39       2896.20       565.74 o                         
   4  20 -18        818.52        367.73       294.18 o                         
  -1  21 -18        230.87       1207.92       455.43 o                         
   3  21 -18        394.41        656.60       259.93 o                         
   0  22 -18       1395.88       1804.51       614.77 o                         
  -7   1 -17       1081.43       1483.85       331.24 o                         
  -5   1 -17         89.30        123.88       179.13 o                         
  -3   1 -17        340.16        693.67       213.96 o                         
  -1   1 -17       1660.22       1925.90       233.82 o                         
   1   1 -17        603.87        490.27       182.10 o                         
   3   1 -17        591.79        544.10       229.72 o                         
   5   1 -17        870.42        876.16       153.61 o                         
   7   1 -17        909.37       1207.90       292.51 o                         
   9   1 -17        133.38       -121.84       142.17 o                         
  -8   2 -17         74.30       -103.43       154.33 o                         
  -6   2 -17        636.78        341.37       190.04 o                         
  -4   2 -17       3186.97       2850.36       474.37 o                         
  -2   2 -17       1206.93       1542.99       248.20 o                         
   0   2 -17       1458.31       1211.30       167.79 o                         
   2   2 -17       7698.67       7080.30       617.05 o                         
   4   2 -17        925.70        644.57       141.49 o                         
   6   2 -17       2777.31       2924.91       419.98 o                         
   8   2 -17       1796.08       2279.73       518.59 o                         
  10   2 -17        466.41        634.80       221.92 o                         
  -7   3 -17       2278.19       2339.08       381.51 o                         
  -5   3 -17        115.52        105.25       152.99 o                         
  -3   3 -17       3817.19       3966.55       690.51 o                         
  -1   3 -17       1244.84       1284.25       189.06 o                         
   1   3 -17       2779.60       2500.68       349.03 o                         
   3   3 -17       1186.25        867.51       168.27 o                         
   5   3 -17        484.08        290.38       128.64 o                         
   7   3 -17       2982.28       2913.08       650.50 o                         
   9   3 -17         34.73        139.51       171.33 o                         
  -8   4 -17        240.25        201.89       361.30 o                         
  -6   4 -17       3614.91       4423.37       528.44 o                         
  -4   4 -17         76.79        178.69       349.26 o                         
  -2   4 -17       3579.62       3877.53       368.57 o                         
   0   4 -17       1085.04        885.16       216.71 o                         
   2   4 -17        636.67        462.66       174.87 o                         
   4   4 -17        387.85        506.51       135.78 o                         
   6   4 -17        507.29        650.05       160.07 o                         
   8   4 -17       1575.92       1619.66       291.98 o                         
  10   4 -17        313.03         13.05       225.39 o                         
  -7   5 -17        351.13        692.39       305.46 o                         
  -5   5 -17       1486.03       1454.01       407.17 o                         
  -3   5 -17       3104.40       3527.63       391.93 o                         
  -1   5 -17       5153.99       5659.99       448.07 o                         
   1   5 -17       2480.63       2736.62       360.13 o                         
   3   5 -17       3801.09       3229.75       532.26 o                         
   5   5 -17       1083.17       1329.82       199.71 o                         
   7   5 -17       1643.98       1633.54       348.62 o                         
   9   5 -17        368.22        382.95       186.45 o                         
  -8   6 -17        162.81        357.68       243.52 o                         
  -6   6 -17        831.61        703.15       235.96 o                         
  -4   6 -17        144.47        418.29       179.89 o                         
  -2   6 -17        500.80        319.36       349.66 o                         
   0   6 -17        635.77        610.49       114.40 o                         
   2   6 -17        529.73        526.07       216.95 o                         
   4   6 -17        513.88        242.63       129.56 o                         
   6   6 -17       1684.16       1473.59       178.15 o                         
   8   6 -17        549.03        421.48       180.06 o                         
  10   6 -17         43.75         96.48       174.05 o                         
  -7   7 -17        680.76        229.81       217.92 o                         
  -5   7 -17        603.81        468.10       210.40 o                         
  -3   7 -17        106.51         52.48       113.56 o                         
  -1   7 -17        889.69        650.13       130.10 o                         
   1   7 -17        334.67       -118.58       118.58 o                         
   3   7 -17        623.44        726.89       165.15 o                         
   5   7 -17       2395.78       2462.35       237.57 o                         
   7   7 -17        433.14        370.50       174.84 o                         
   9   7 -17        311.95        358.87       177.02 o                         
  -8   8 -17       1051.47       1072.53       412.61 o                         
  -6   8 -17       2729.74       2441.59       387.91 o                         
  -4   8 -17       2662.72       2804.10       371.74 o                         
  -2   8 -17       1893.10       1756.05       254.68 o                         
   0   8 -17         72.37         92.34       152.37 o                         
   2   8 -17        239.90        398.83       182.62 o                         
   4   8 -17        475.51        504.70       137.96 o                         
   6   8 -17       2628.71       2675.55       249.24 o                         
   8   8 -17        329.53        625.80       183.88 o                         
  10   8 -17        604.34        886.78       531.70 o                         
  -7   9 -17        161.57        454.60       230.60 o                         
  -5   9 -17       1223.58        840.25       233.49 o                         
  -3   9 -17       3707.34       3490.61       440.40 o                         
  -1   9 -17        327.11        196.66       124.69 o                         
   1   9 -17       3037.23       2947.91       482.36 o                         
   3   9 -17        302.74        607.63       155.00 o                         
   5   9 -17        106.47        311.68       112.64 o                         
   7   9 -17       3214.31       2720.39       531.70 o                         
   9   9 -17        101.34        246.97       159.19 o                         
  -6  10 -17       2209.11       2307.60       319.62 o                         
  -4  10 -17       3039.01       2826.55       368.10 o                         
  -2  10 -17       3301.68       2585.09       270.28 o                         
   0  10 -17        623.73        602.75       292.26 o                         
   2  10 -17        376.35        177.94       210.53 o                         
   4  10 -17        580.70        512.25       115.24 o                         
   6  10 -17        949.26        818.91       155.87 o                         
   8  10 -17        721.11        688.94       202.73 o                         
  -7  11 -17       1845.99       1776.62       300.78 o                         
  -5  11 -17       1574.25       2448.99       651.30 o                         
  -3  11 -17       3641.57       3533.75       361.26 o                         
  -1  11 -17       2821.06       2825.12       259.89 o                         
   1  11 -17       1514.07       1699.53       304.44 o                         
   3  11 -17         13.90        155.50       127.11 o                         
   5  11 -17         72.18        356.06       138.35 o                         
   7  11 -17        506.64        560.85       194.06 o                         
   9  11 -17        200.74        159.23       251.38 o                         
  -6  12 -17        980.10       1244.47       258.93 o                         
  -4  12 -17        402.62        193.72       169.29 o                         
  -2  12 -17        165.69        248.25       125.85 o                         
   0  12 -17       2461.74       1829.98       298.37 o                         
   2  12 -17       1663.53       1566.08       269.75 o                         
   4  12 -17       2084.40       2451.84       339.08 o                         
   6  12 -17        464.16        285.56       108.84 o                         
   8  12 -17        158.07        125.81       162.77 o                         
  -7  13 -17         22.44         -5.90       170.26 o                         
  -5  13 -17        493.15        783.34       203.79 o                         
  -3  13 -17        858.40        698.46       156.34 o                         
  -1  13 -17        126.60        119.79       119.61 o                         
   1  13 -17        234.03        340.52       240.99 o                         
   3  13 -17        104.58        101.49       120.71 o                         
   5  13 -17         61.08         39.43       160.75 o                         
   7  13 -17        114.99          5.77       159.15 o                         
   9  13 -17        100.42        326.24       299.84 o                         
  -6  14 -17         35.03        315.70       237.62 o                         
  -4  14 -17        621.42        614.23       176.97 o                         
  -2  14 -17        839.07        918.17       204.61 o                         
   0  14 -17       1929.86       2341.42       357.89 o                         
   2  14 -17       1031.49        957.81       223.95 o                         
   4  14 -17       1239.73       1206.55       234.56 o                         
   6  14 -17        230.17        107.54       128.45 o                         
   8  14 -17        162.10         90.28       205.85 o                         
  -5  15 -17        751.81       1284.57       307.82 o                         
  -3  15 -17        883.37        523.42       152.49 o                         
  -1  15 -17       1228.19       1167.00       276.46 o                         
   1  15 -17       1341.41       1287.63       268.96 o                         
   3  15 -17        913.01        809.76       186.12 o                         
   5  15 -17        636.86        866.75       181.88 o                         
   7  15 -17          0.04         61.38       139.77 o                         
  -6  16 -17       1256.14       1752.92       334.89 o                         
  -4  16 -17         80.55        191.55       170.86 o                         
  -2  16 -17       2521.61       2527.46       349.03 o                         
   0  16 -17       3157.25       3756.11       428.13 o                         
   2  16 -17       1888.71       2290.10       452.08 o                         
   4  16 -17       2432.79       2467.11       277.21 o                         
   6  16 -17        711.58        908.45       176.95 o                         
   8  16 -17        384.07       1191.63       709.06 o                         
  -5  17 -17        493.68        207.04       410.12 o                         
  -3  17 -17        356.49        819.81       229.46 o                         
  -1  17 -17       1069.84       1419.54       578.74 o                         
   1  17 -17       2786.15       3479.62       425.60 o                         
   3  17 -17       2377.55       2434.74       625.99 o                         
   5  17 -17       1360.20       1573.13       291.64 o                         
   7  17 -17        914.89        524.07       415.82 o                         
  -4  18 -17        645.69        572.31       278.03 o                         
  -2  18 -17        206.58        397.94       407.54 o                         
   0  18 -17        333.79        506.06       182.01 o                         
   2  18 -17        531.42        424.99       204.47 o                         
   4  18 -17        443.59        564.70       185.33 o                         
   6  18 -17         18.08        198.69       170.84 o                         
  -3  19 -17        585.66        701.69       288.17 o                         
  -1  19 -17        567.72        410.31       265.43 o                         
   1  19 -17        729.15        855.99       270.95 o                         
   3  19 -17        178.89         87.86       297.18 o                         
   5  19 -17        325.58        390.64       251.96 o                         
  -4  20 -17        800.65       1041.09       350.43 o                         
  -2  20 -17         39.53          4.97       185.75 o                         
   0  20 -17       1290.32        914.23       493.04 o                         
   2  20 -17        110.06        578.94       277.21 o                         
   4  20 -17        365.08        162.33       160.51 o                         
   6  20 -17        146.53        124.46       354.53 o                         
  -3  21 -17        126.54       -201.96       201.96 o                         
  -1  21 -17        429.68        186.69       273.86 o                         
   1  21 -17       1074.73       1555.59       480.88 o                         
   3  21 -17        370.55        367.15       178.95 o                         
   5  21 -17        856.19       1778.11       765.63 o                         
  -2  22 -17        811.54        866.40       306.43 o                         
   0  22 -17        785.80        509.16       337.56 o                         
   4  22 -17        220.56        198.01       348.87 o                         
  -1  23 -17        435.25        529.91       437.50 o                         
   3  23 -17        188.57        888.21       567.62 o                         
  -8   0 -16       1990.24       2122.70       564.77 o                         
  -6   0 -16       7881.57       7467.81       959.71 o                         
  -4   0 -16       9568.98       9946.43      1027.95 o                         
  -2   0 -16       3161.96       3856.43       925.83 o                         
   0   0 -16       6026.73       5729.23       520.85 o                         
   2   0 -16       5889.74       5830.28       620.17 o                         
   4   0 -16       1148.77       1316.91       255.03 o                         
   6   0 -16        520.34        358.30       243.27 o                         
   8   0 -16        539.78        162.18       264.01 o                         
  10   0 -16        771.63        233.84       260.24 o                         
  -9   1 -16        442.81        465.71       571.30 o                         
  -7   1 -16        335.92        -26.46       195.70 o                         
  -5   1 -16        234.80        213.98       182.89 o                         
  -3   1 -16       2636.24       2911.36       649.32 o                         
  -1   1 -16        588.41        276.56       144.26 o                         
   1   1 -16       2911.86       2669.38       354.72 o                         
   3   1 -16         54.91         48.08        99.30 o                         
   5   1 -16        642.65        655.92       140.72 o                         
   7   1 -16       3152.01       3767.70       482.64 o                         
   9   1 -16       1577.48       1564.73       291.15 o                         
  -8   2 -16        578.85        563.45       224.10 o                         
  -6   2 -16        904.56        593.18       284.66 o                         
  -4   2 -16       1325.50       1373.36       248.50 o                         
  -2   2 -16        398.39        106.22       141.36 o                         
   0   2 -16         45.72        -55.84        85.20 o                         
   2   2 -16        679.17        446.57       143.83 o                         
   4   2 -16          8.57        -77.12        77.12 o                         
   6   2 -16         91.19         23.03        65.80 o                         
   8   2 -16        324.41        370.40       167.05 o                         
  10   2 -16        334.21        -64.45       195.94 o                         
  -7   3 -16        997.35       1077.49       275.14 o                         
  -5   3 -16       2055.92       1977.69       326.72 o                         
  -3   3 -16       4158.06       4674.02       444.10 o                         
  -1   3 -16       3058.83       3106.39       292.73 o                         
   1   3 -16       4536.49       4225.44       455.08 o                         
   3   3 -16       3595.62       3406.36       307.73 o                         
   5   3 -16        739.20        996.74       183.99 o                         
   7   3 -16        266.08        417.02       180.61 o                         
   9   3 -16        682.55        590.82       254.07 o                         
  -8   4 -16        407.67        236.22       213.01 o                         
  -6   4 -16        957.88       1039.36       275.42 o                         
  -4   4 -16       1864.59       1907.09       298.57 o                         
  -2   4 -16        223.83       -105.01       145.08 o                         
   0   4 -16       1525.94       1336.74       159.91 o                         
   2   4 -16        115.23        100.35       107.48 o                         
   4   4 -16        259.50        275.91       110.74 o                         
   6   4 -16       1427.14       1760.09       174.16 o                         
   8   4 -16        231.33        328.44       208.09 o                         
  10   4 -16         54.13        179.39       182.42 o                         
  -7   5 -16        520.53        413.60       223.44 o                         
  -5   5 -16       2814.99       3259.28       430.01 o                         
  -3   5 -16        913.50       1242.89       231.98 o                         
  -1   5 -16       1205.33        966.48       335.25 o                         
   1   5 -16       3591.73       3924.59       640.61 o                         
   3   5 -16       1826.76       1831.57       237.38 o                         
   5   5 -16        831.57       1097.14       168.31 o                         
   7   5 -16        528.23        541.79       224.29 o                         
   9   5 -16        278.15        384.08       322.47 o                         
  -8   6 -16        935.29        777.45       355.01 o                         
  -6   6 -16       1051.02        950.13       390.75 o                         
  -4   6 -16        417.61        626.42       190.69 o                         
  -2   6 -16       1607.40       1510.41       243.35 o                         
   0   6 -16       1684.77       2090.31       192.54 o                         
   2   6 -16       1821.20       1500.71       256.03 o                         
   4   6 -16       7128.01       8335.98       508.41 o                         
   6   6 -16       1672.49       1957.11       204.69 o                         
   8   6 -16       3279.73       2679.58       370.11 o                         
  10   6 -16        112.35        444.40       195.61 o                         
  -7   7 -16       1134.56       1126.58       276.71 o                         
  -5   7 -16       3652.44       3967.32       509.76 o                         
  -3   7 -16       1541.96       1489.22       360.63 o                         
  -1   7 -16       3563.45       3686.89       347.11 o                         
   1   7 -16       2235.02       2685.28       346.87 o                         
   3   7 -16       5968.92       7045.80       704.26 o                         
   5   7 -16        317.12        547.58       109.49 o                         
   7   7 -16        663.03        739.91       252.58 o                         
   9   7 -16        125.58        -41.61       297.33 o                         
  -8   8 -16        713.68        320.91       180.87 o                         
  -6   8 -16       2019.36       2025.59       300.47 o                         
  -4   8 -16       1569.54       1413.42       272.04 o                         
  -2   8 -16       1914.75       1902.02       264.84 o                         
   0   8 -16       1659.80       1787.84       290.88 o                         
   2   8 -16       1563.95       1617.03       261.18 o                         
   4   8 -16       4329.26       3910.48       322.39 o                         
   6   8 -16       1241.66       1463.04       261.59 o                         
   8   8 -16        972.18        936.70       240.95 o                         
  10   8 -16         96.40        119.57       388.47 o                         
  -7   9 -16        462.56        550.49       180.18 o                         
  -5   9 -16        293.27        288.49       151.89 o                         
  -3   9 -16        730.34        245.78       274.89 o                         
  -1   9 -16       1859.75       2064.02       276.72 o                         
   1   9 -16        160.54        126.46       129.32 o                         
   3   9 -16       3246.40       3409.67       319.30 o                         
   5   9 -16        553.61        565.35       112.10 o                         
   7   9 -16       1871.92       1694.10       301.12 o                         
   9   9 -16        240.63        117.62       158.48 o                         
  -8  10 -16        589.79        965.62       273.00 o                         
  -6  10 -16         52.09         75.96       132.83 o                         
  -4  10 -16        706.87        864.95       196.83 o                         
  -2  10 -16        715.19        700.06       180.96 o                         
   0  10 -16        195.50        354.36       164.17 o                         
   2  10 -16        132.22         61.19       135.94 o                         
   4  10 -16        442.24        487.62       128.88 o                         
   6  10 -16       1662.86       1873.76       230.67 o                         
   8  10 -16        148.50       -112.11       112.11 o                         
  10  10 -16        186.39       -181.93       181.93 o                         
  -7  11 -16        458.24        372.13       223.57 o                         
  -5  11 -16       1282.92       1403.42       282.60 o                         
  -3  11 -16        485.80        365.92       174.43 o                         
  -1  11 -16        104.62        -74.75       130.75 o                         
   1  11 -16       2501.05       2278.25       420.09 o                         
   3  11 -16       1032.41       1236.57       194.80 o                         
   5  11 -16        646.77        848.62       156.23 o                         
   7  11 -16        341.44        302.44       190.52 o                         
   9  11 -16         38.66         60.88       149.16 o                         
  -6  12 -16       2842.12       3265.57       395.13 o                         
  -4  12 -16       3827.08       3130.70       286.74 o                         
  -2  12 -16        798.81        926.36       170.29 o                         
   0  12 -16        650.45        686.11       199.52 o                         
   2  12 -16       1330.08       1537.87       283.00 o                         
   4  12 -16       1524.78       1656.55       185.16 o                         
   6  12 -16        501.98        184.70       110.63 o                         
   8  12 -16        294.64         41.48       231.09 o                         
  -7  13 -16        845.79        995.48       248.13 o                         
  -5  13 -16         14.80        149.41       136.30 o                         
  -3  13 -16        619.89        458.90       149.44 o                         
  -1  13 -16       1603.50       1616.36       242.25 o                         
   1  13 -16       1361.28       1296.99       253.95 o                         
   3  13 -16       2123.75       2412.99       338.28 o                         
   5  13 -16       5569.20       5498.76       429.37 o                         
   7  13 -16       1645.14       1992.94       292.55 o                         
   9  13 -16       2494.69       2477.16       362.40 o                         
  -6  14 -16       1086.97       1563.38       296.03 o                         
  -4  14 -16        804.15        755.51       172.84 o                         
  -2  14 -16       6005.11       5580.50       467.56 o                         
   0  14 -16       4562.01       4286.43       507.45 o                         
   2  14 -16        448.84        220.51       140.10 o                         
   4  14 -16        560.41        604.48       286.61 o                         
   6  14 -16        442.90        634.18       177.99 o                         
   8  14 -16        513.12        312.58       206.83 o                         
  -5  15 -16        454.40        947.92       228.46 o                         
  -3  15 -16       1041.04       1067.82       170.97 o                         
  -1  15 -16        809.03        541.50       319.92 o                         
   1  15 -16       1206.49       1111.06       230.92 o                         
   3  15 -16       1237.85       1157.91       182.42 o                         
   5  15 -16        345.92        180.18       138.08 o                         
   7  15 -16         53.62        -14.08       136.24 o                         
  -6  16 -16       1311.37       1423.38       304.37 o                         
  -4  16 -16        220.29        134.92       128.19 o                         
  -2  16 -16        426.74        446.08       163.62 o                         
   0  16 -16         93.11        254.91       168.91 o                         
   2  16 -16       2147.23       2260.77       275.19 o                         
   4  16 -16       1249.78       1669.71       227.85 o                         
   6  16 -16        572.89        883.10       208.25 o                         
   8  16 -16        283.22        237.61       365.84 o                         
  -5  17 -16        102.58        240.16       172.77 o                         
  -3  17 -16       1136.57       1429.38       278.39 o                         
  -1  17 -16        854.65        951.74       257.17 o                         
   1  17 -16         98.43        -75.82        90.88 o                         
   3  17 -16         77.38         63.27        93.17 o                         
   5  17 -16        402.93        486.99       154.85 o                         
   7  17 -16        502.38        651.86       263.58 o                         
  -4  18 -16        232.77        -27.60       132.38 o                         
  -2  18 -16        316.48        253.95       195.26 o                         
   0  18 -16       2587.93       2828.76       427.95 o                         
   2  18 -16       1288.80       1608.55       249.50 o                         
   4  18 -16        785.56        967.77       238.47 o                         
   6  18 -16        595.79        510.76       582.62 o                         
  -5  19 -16       1309.37       1860.06       547.32 o                         
  -3  19 -16        883.94        643.80       275.79 o                         
  -1  19 -16       2204.83       2617.03       408.78 o                         
   1  19 -16       1001.30        963.18       252.81 o                         
   3  19 -16       1290.48       1337.41       259.17 o                         
   5  19 -16         29.57         57.02       295.13 o                         
   7  19 -16        169.34        273.44       403.56 o                         
  -4  20 -16        457.56        991.74       624.20 o                         
  -2  20 -16        113.07         86.48       193.76 o                         
   0  20 -16        915.10       1093.36       375.36 o                         
   2  20 -16        631.96        513.63       235.86 o                         
   4  20 -16       2887.04       3290.75       411.44 o                         
   6  20 -16        348.73        499.73       458.25 o                         
  -3  21 -16        300.98        120.56       232.94 o                         
  -1  21 -16        919.91       1247.14       326.24 o                         
   1  21 -16        350.11        743.00       407.33 o                         
   3  21 -16        266.55        196.79       218.84 o                         
   5  21 -16        775.11        831.63       522.36 o                         
  -2  22 -16        325.89        215.33       304.07 o                         
   0  22 -16        603.18       1182.39       400.84 o                         
   2  22 -16        374.04        810.89       477.11 o                         
   4  22 -16       1258.04       1979.89       735.46 o                         
  -1  23 -16        281.48        420.39       227.63 o                         
   1  23 -16        318.74       -201.78       201.78 o                         
   3  23 -16        109.52       -105.60       211.21 o                         
   0  24 -16         63.75        279.10       390.36 o                         
  -9   1 -15         22.55        468.17       210.60 o                         
  -7   1 -15        679.85        568.46       218.04 o                         
  -5   1 -15        611.45        640.42       264.33 o                         
  -3   1 -15       5532.35       5415.99       461.59 o                         
  -1   1 -15        439.27        422.14       178.26 o                         
   1   1 -15       6624.73       5954.28       524.12 o                         
   3   1 -15        385.42        579.67       135.23 o                         
   5   1 -15       2993.58       3304.77       254.74 o                         
   7   1 -15       1077.98        703.56       215.59 o                         
   9   1 -15        129.91         86.73       157.51 o                         
  11   1 -15         43.61        -66.00       358.30 o                         
  -8   2 -15       1877.25       2682.80       456.41 o                         
  -6   2 -15       5163.36       5288.11       557.35 o                         
  -4   2 -15       8557.66       9145.57       684.28 o                         
  -2   2 -15       2216.61       1921.22       251.90 o                         
   0   2 -15        554.24        617.14       120.94 o                         
   2   2 -15        636.40        496.65       138.70 o                         
   4   2 -15       1117.83       1186.13       166.15 o                         
   6   2 -15        758.10       1193.56       351.61 o                         
   8   2 -15       1282.71       1151.26       237.49 o                         
  10   2 -15        884.18       1024.48       350.94 o                         
  -9   3 -15         16.10        365.24       203.71 o                         
  -7   3 -15       2051.39       1995.33       351.63 o                         
  -5   3 -15        259.79        191.81       306.82 o                         
  -3   3 -15       7163.13       7011.49       610.97 o                         
  -1   3 -15       2200.81       2286.50       301.31 o                         
   1   3 -15       5421.08       6412.38       556.53 o                         
   3   3 -15       5110.92       4931.24       443.62 o                         
   5   3 -15       1647.55       1701.49       233.74 o                         
   7   3 -15       1052.44       1439.41       369.59 o                         
   9   3 -15        524.53         85.75       140.83 o                         
  11   3 -15        260.63         71.22       225.31 o                         
  -8   4 -15         53.80         49.47       151.48 o                         
  -6   4 -15        701.23        817.62       243.10 o                         
  -4   4 -15       1803.07       1506.02       270.19 o                         
  -2   4 -15       6769.33       6875.74       519.51 o                         
   0   4 -15       4193.21       4063.52       275.14 o                         
   2   4 -15       7258.69       7041.09       483.31 o                         
   4   4 -15       4354.28       4674.19       360.64 o                         
   6   4 -15       1229.75       1203.09       155.22 o                         
   8   4 -15       1792.65       1521.53       275.94 o                         
  10   4 -15        656.66        409.25       163.01 o                         
  -9   5 -15       1851.02       2198.62       579.17 o                         
  -7   5 -15        573.47        742.65       200.74 o                         
  -5   5 -15       1825.62       1699.85       296.91 o                         
  -3   5 -15        205.92        262.38       147.76 o                         
  -1   5 -15       1100.42       1138.29       228.94 o                         
   1   5 -15        193.62        234.64       143.96 o                         
   3   5 -15          6.87        -55.79        83.27 o                         
   5   5 -15       2098.57       2333.46       248.75 o                         
   7   5 -15       1444.21       1885.65       456.50 o                         
   9   5 -15       2911.42       2734.89       595.45 o                         
  -8   6 -15       1117.53        922.53       240.95 o                         
  -6   6 -15       1024.63       1171.53       277.68 o                         
  -4   6 -15        862.39       1008.72       229.89 o                         
  -2   6 -15       5517.69       6053.64       699.44 o                         
   0   6 -15        996.96       1024.33       134.04 o                         
   2   6 -15        576.05        506.75       210.07 o                         
   4   6 -15       2418.02       2858.92       464.03 o                         
   6   6 -15        169.63        196.43        60.14 o                         
   8   6 -15       1084.78        661.33       197.10 o                         
  10   6 -15         32.55        438.16       289.47 o                         
  -7   7 -15        186.44        147.01       131.15 o                         
  -5   7 -15       1453.04       1229.11       226.83 o                         
  -3   7 -15       2132.74       2340.22       303.14 o                         
  -1   7 -15       2478.13       2509.38       361.32 o                         
   1   7 -15       1177.37        884.83       202.71 o                         
   3   7 -15       4049.60       3987.16       342.12 o                         
   5   7 -15        646.92        626.17       144.25 o                         
   7   7 -15        565.93        904.38       215.50 o                         
   9   7 -15        205.03        322.05       146.39 o                         
  -8   8 -15        711.74        308.89       316.96 o                         
  -6   8 -15       1722.02       1949.27       295.46 o                         
  -4   8 -15       1763.96       1721.49       277.03 o                         
  -2   8 -15        494.86        360.31       152.66 o                         
   0   8 -15       1177.85       2117.27       309.79 o                         
   2   8 -15       5395.25       5435.09       473.32 o                         
   4   8 -15       9867.55      10340.78       497.58 o                         
   6   8 -15       2109.51       2227.82       216.96 o                         
   8   8 -15        645.94        733.38       329.27 o                         
  10   8 -15         65.17        104.00       170.62 o                         
  -7   9 -15       1411.74       1172.99       256.05 o                         
  -5   9 -15        172.50         75.95       157.22 o                         
  -3   9 -15       1396.07       1378.65       213.71 o                         
  -1   9 -15       1036.53        990.49       153.49 o                         
   1   9 -15       1652.58       1375.60       239.64 o                         
   3   9 -15       4747.48       6210.47       531.34 o                         
   5   9 -15        317.74        644.07       109.63 o                         
   7   9 -15       1824.62       2026.89       268.38 o                         
   9   9 -15         99.48        252.38       130.78 o                         
  -8  10 -15        292.94        172.99       155.90 o                         
  -6  10 -15       2488.11       2598.83       343.89 o                         
  -4  10 -15       1499.14       1419.43       240.72 o                         
  -2  10 -15        358.08        363.83       131.06 o                         
   0  10 -15       3292.36       3624.97       400.97 o                         
   2  10 -15       3001.19       3260.99       359.33 o                         
   4  10 -15       1434.33       1258.06       146.86 o                         
   6  10 -15        680.18        910.67       252.30 o                         
   8  10 -15        512.64        573.01       154.35 o                         
  10  10 -15        471.25        477.61       211.12 o                         
  -7  11 -15        851.67        413.62       158.40 o                         
  -5  11 -15        796.39        882.19       199.41 o                         
  -3  11 -15       4546.94       4392.72       343.67 o                         
  -1  11 -15       2123.70       2132.27       229.59 o                         
   1  11 -15       9354.02       9888.75       697.83 o                         
   3  11 -15        309.87        252.20       209.32 o                         
   5  11 -15       3576.86       4173.78       267.61 o                         
   7  11 -15        819.69        499.36       200.33 o                         
   9  11 -15        504.07        -14.41       159.85 o                         
  -8  12 -15       1117.11        903.96       245.94 o                         
  -6  12 -15        256.33        194.54       143.91 o                         
  -4  12 -15       1777.95       2311.43       291.06 o                         
  -2  12 -15        619.31        583.27       129.77 o                         
   0  12 -15        199.87        272.68       140.80 o                         
   2  12 -15         50.60       -120.72       120.72 o                         
   4  12 -15       1189.05       1075.43       141.94 o                         
   6  12 -15        235.18        440.54       207.16 o                         
   8  12 -15        599.21        564.97       186.75 o                         
  -7  13 -15         33.07         87.81       189.60 o                         
  -5  13 -15        141.30        322.91       148.72 o                         
  -3  13 -15        322.85        358.92       169.98 o                         
  -1  13 -15        481.48        472.47       173.36 o                         
   1  13 -15        580.40        501.66       169.29 o                         
   3  13 -15        263.70         68.38        94.06 o                         
   5  13 -15        423.61        217.70       103.89 o                         
   7  13 -15        220.92        820.32       499.73 o                         
   9  13 -15         29.68         82.38       129.95 o                         
  -6  14 -15        345.31        289.80       217.60 o                         
  -4  14 -15        253.53        103.07       140.56 o                         
  -2  14 -15        279.42        220.20       111.32 o                         
   0  14 -15          7.59         -1.07       117.60 o                         
   2  14 -15        233.55        292.66       177.88 o                         
   4  14 -15         88.57        -32.61        74.42 o                         
   6  14 -15        417.99        231.53       224.80 o                         
   8  14 -15        573.67        484.18       232.29 o                         
  -7  15 -15        399.62        328.28       149.50 o                         
  -5  15 -15        331.84        604.51       183.26 o                         
  -3  15 -15       2358.05       2979.00       266.34 o                         
  -1  15 -15       2088.79       2376.14       253.50 o                         
   1  15 -15       3519.76       3771.57       424.70 o                         
   3  15 -15       2118.89       2241.41       233.84 o                         
   5  15 -15       2565.61       3060.38       560.11 o                         
   7  15 -15        328.05        130.15       163.12 o                         
   9  15 -15        650.73        643.98       288.09 o                         
  -6  16 -15       1123.35       1749.79       360.58 o                         
  -4  16 -15        529.94        862.00       264.75 o                         
  -2  16 -15       2470.21       3232.54       360.16 o                         
   0  16 -15       5540.14       5432.91       543.44 o                         
   2  16 -15         23.44        -78.66       143.27 o                         
   4  16 -15        126.41        348.56       152.36 o                         
   6  16 -15        735.54        969.35       180.83 o                         
   8  16 -15         85.43        222.37       195.17 o                         
  -5  17 -15       1113.82        891.81       217.81 o                         
  -3  17 -15        550.21        678.40       184.79 o                         
  -1  17 -15       2363.04       2454.86       337.41 o                         
   1  17 -15        587.61        513.78       175.37 o                         
   3  17 -15        140.31        170.25       122.91 o                         
   5  17 -15        379.88        560.45       154.97 o                         
   7  17 -15        196.97        695.86       514.82 o                         
  -6  18 -15        623.73        751.91       241.74 o                         
  -4  18 -15       2243.06       2400.43       361.53 o                         
  -2  18 -15       1687.85       1661.57       407.24 o                         
   0  18 -15       3883.18       4351.07       382.50 o                         
   2  18 -15       1680.51       1912.96       235.57 o                         
   4  18 -15       1351.06        920.83       185.91 o                         
   6  18 -15        696.21       1262.60       324.99 o                         
   8  18 -15        129.72        127.41       236.97 o                         
  -5  19 -15        183.25        -22.20       227.23 o                         
  -3  19 -15        207.07         65.92       263.60 o                         
  -1  19 -15         95.93        -45.43       227.09 o                         
   1  19 -15        662.38        658.08       240.59 o                         
   3  19 -15         56.58        -62.71       148.89 o                         
   5  19 -15         67.13         27.75       187.61 o                         
   7  19 -15        332.72        216.87       356.41 o                         
  -4  20 -15         12.38        158.39       183.20 o                         
  -2  20 -15       1657.38       2039.15       399.57 o                         
   0  20 -15        218.40        297.95       331.90 o                         
   2  20 -15        150.21        196.41       164.39 o                         
   4  20 -15        192.84         32.24       167.25 o                         
   6  20 -15          8.65        399.79       463.90 o                         
  -3  21 -15         19.02        202.94       314.42 o                         
  -1  21 -15         87.97        318.41       228.21 o                         
   1  21 -15        250.69        334.33       202.74 o                         
   3  21 -15        265.66        211.26       212.17 o                         
   5  21 -15        337.79        262.12       377.16 o                         
  -4  22 -15         26.37          8.32       165.84 o                         
  -2  22 -15        379.27        492.31       269.06 o                         
   0  22 -15       1354.66       2408.15       490.95 o                         
   2  22 -15        284.30        726.47       367.28 o                         
   4  22 -15        932.22        961.56       505.39 o                         
  -3  23 -15        212.88        495.22       323.31 o                         
  -1  23 -15        985.32       1121.33       475.24 o                         
   1  23 -15        757.43        948.36       473.33 o                         
   3  23 -15        875.73       1795.08       677.00 o                         
  -2  24 -15        371.21        331.30       639.19 o                         
   0  24 -15        909.04       1131.29       484.65 o                         
  -8   0 -14        636.53        799.84       864.54 o                         
  -6   0 -14       1928.84       2465.37       504.14 o                         
  -4   0 -14      27189.53      26385.35      1813.68 o                         
  -2   0 -14       2335.49       1959.22       362.89 o                         
   0   0 -14       5719.21       5899.57       517.94 o                         
   2   0 -14       7733.18       8228.05       730.88 o                         
   4   0 -14       4163.77       5219.30       792.03 o                         
   6   0 -14       2542.86       3733.49       641.17 o                         
   8   0 -14       6718.05       8074.71       816.89 o                         
  10   0 -14       2094.04       2761.03       500.17 o                         
  -9   1 -14        928.18        940.28       385.26 o                         
  -7   1 -14       4579.51       6053.25       652.09 o                         
  -5   1 -14       2088.31       2599.18       376.56 o                         
  -3   1 -14      29490.91      28368.34      1330.53 o                         
  -1   1 -14        692.06        646.24       141.83 o                         
   1   1 -14       6672.24       7345.86       584.16 o                         
   3   1 -14         18.02        -15.02        89.06 o                         
   5   1 -14         18.20         29.97        73.22 o                         
   7   1 -14        221.55        294.79       147.26 o                         
   9   1 -14        413.08        605.51       155.38 o                         
  11   1 -14        153.50        197.77       233.41 o                         
  -8   2 -14       1131.56        678.06       324.40 o                         
  -6   2 -14       3195.32       3976.83       714.96 o                         
  -4   2 -14      10039.27       9897.04       837.80 o                         
  -2   2 -14      10627.78       9703.59       591.26 o                         
   0   2 -14       3753.13       4133.86       307.49 o                         
   2   2 -14       1992.94       2056.88       225.92 o                         
   4   2 -14        870.61        686.52       159.99 o                         
   6   2 -14       1257.94       1184.44       207.10 o                         
   8   2 -14        111.45        -61.25       109.34 o                         
  10   2 -14        322.18        198.89       139.27 o                         
  -9   3 -14        295.45        532.42       297.20 o                         
  -7   3 -14        980.32        727.46       247.64 o                         
  -5   3 -14       2072.87       2159.71       334.44 o                         
  -3   3 -14        162.92        179.06       148.71 o                         
  -1   3 -14       1054.80       1113.07       210.90 o                         
   1   3 -14        758.94        900.48       196.95 o                         
   3   3 -14       7986.37       7632.47       481.73 o                         
   5   3 -14       8191.02       7657.21       415.99 o                         
   7   3 -14       1577.73       1799.14       362.63 o                         
   9   3 -14        802.79       1003.77       236.23 o                         
  11   3 -14        849.44        954.07       350.50 o                         
  -8   4 -14       1637.98       1628.75       295.33 o                         
  -6   4 -14        434.47        375.29       250.39 o                         
  -4   4 -14        437.47        890.93       208.68 o                         
  -2   4 -14       2853.96       3262.32       328.43 o                         
   0   4 -14       4831.16       4963.88       331.17 o                         
   2   4 -14       2966.87       3112.88       290.80 o                         
   4   4 -14       1954.73       2046.43       225.92 o                         
   6   4 -14       1513.35       1866.14       185.78 o                         
   8   4 -14       1778.05       1391.86       345.38 o                         
  10   4 -14        359.73        303.86       183.06 o                         
  -9   5 -14        159.95        527.80       200.67 o                         
  -7   5 -14        237.25        340.13       153.92 o                         
  -5   5 -14        179.63        -95.76       127.11 o                         
  -3   5 -14       1345.58       1473.65       245.27 o                         
  -1   5 -14        932.40        881.86       159.29 o                         
   1   5 -14       2002.08       1468.99       368.47 o                         
   3   5 -14       7023.10       7285.43       461.84 o                         
   5   5 -14       3334.98       3061.03       257.26 o                         
   7   5 -14        696.14        786.94       174.74 o                         
   9   5 -14         32.21        134.23       128.11 o                         
  11   5 -14        509.76         -3.77       392.24 o                         
  -8   6 -14       2182.14       1849.46       313.26 o                         
  -6   6 -14       2344.39       2060.53       326.23 o                         
  -4   6 -14       2226.07       2320.66       298.31 o                         
  -2   6 -14       6289.55       6847.27       577.51 o                         
   0   6 -14       4766.10       4750.78       295.84 o                         
   2   6 -14       1622.36       1522.99       232.80 o                         
   4   6 -14       3687.90       3801.50       269.05 o                         
   6   6 -14        544.20        731.17        96.51 o                         
   8   6 -14         16.35        -38.55       136.64 o                         
  10   6 -14        125.89       -101.99       129.55 o                         
  -9   7 -14       1657.41       1866.54       434.63 o                         
  -7   7 -14        569.82        428.47       163.50 o                         
  -5   7 -14        416.89        354.47       165.00 o                         
  -3   7 -14        126.81        281.09       127.96 o                         
  -1   7 -14       4061.49       3966.55       363.28 o                         
   1   7 -14       1649.63       1654.63       411.76 o                         
   3   7 -14      24905.14      25584.10      1129.89 o                         
   5   7 -14        819.27        891.64       115.16 o                         
   7   7 -14       2279.80       2793.39       296.24 o                         
   9   7 -14         51.60        -84.92       201.42 o                         
  -8   8 -14         50.25        188.40       133.85 o                         
  -6   8 -14        540.78        746.36       191.67 o                         
  -4   8 -14        851.45        610.31       206.08 o                         
  -2   8 -14       1035.57        795.01       178.88 o                         
   0   8 -14       2830.35       3372.74       704.29 o                         
   2   8 -14       2732.53       3084.26       332.55 o                         
   4   8 -14       5499.56       5505.08       303.95 o                         
   6   8 -14       1486.97       1646.71       241.42 o                         
   8   8 -14        414.67        406.69       134.56 o                         
  10   8 -14        155.47        -71.00       204.43 o                         
  -9   9 -14       1372.06       1373.16       419.20 o                         
  -7   9 -14       1344.18       1416.01       250.76 o                         
  -5   9 -14        453.95        310.30       157.35 o                         
  -3   9 -14       1172.80       1450.11       291.54 o                         
  -1   9 -14       1821.01       1828.33       195.13 o                         
   1   9 -14       3224.56       3380.78       365.16 o                         
   3   9 -14       1039.41        884.63       175.86 o                         
   5   9 -14       2799.04       2944.01       205.59 o                         
   7   9 -14          4.47         68.32       120.08 o                         
   9   9 -14         75.37         30.99       121.97 o                         
  -8  10 -14        602.47        377.21       194.96 o                         
  -6  10 -14        403.17        101.35       124.49 o                         
  -4  10 -14       1031.40       1037.17       212.07 o                         
  -2  10 -14       7434.36       7487.43       473.04 o                         
   0  10 -14        839.44        949.03       275.20 o                         
   2  10 -14       1302.82       1026.70       267.74 o                         
   4  10 -14       1096.23       1205.07       132.25 o                         
   6  10 -14       1873.15       1818.68       191.87 o                         
   8  10 -14        892.66        920.28       184.02 o                         
  10  10 -14        239.69        420.80       191.03 o                         
  -7  11 -14        264.44        316.59       154.87 o                         
  -5  11 -14        343.04         77.12       212.70 o                         
  -3  11 -14        790.73        423.24       111.61 o                         
  -1  11 -14       8212.54       8716.72       458.30 o                         
   1  11 -14       2859.80       2535.08       310.25 o                         
   3  11 -14       4349.35       4519.93       291.62 o                         
   5  11 -14        699.06        849.01       119.08 o                         
   7  11 -14        993.47       1192.44       157.06 o                         
   9  11 -14        216.63        251.15       150.32 o                         
  -8  12 -14        347.79       1454.17       360.87 o                         
  -6  12 -14        121.82        -89.36        89.36 o                         
  -4  12 -14       3515.60       2677.20       311.30 o                         
  -2  12 -14        517.43        587.85       123.94 o                         
   0  12 -14       1572.73       2127.63       308.26 o                         
   2  12 -14        277.24        355.23       133.93 o                         
   4  12 -14       2803.50       2622.69       195.78 o                         
   6  12 -14       1516.78       1317.54       241.44 o                         
   8  12 -14       1615.72       1531.84       265.41 o                         
  10  12 -14       1842.66       1602.40       283.97 o                         
  -7  13 -14       3750.91       4603.30       463.29 o                         
  -5  13 -14       4266.32       4459.10       683.94 o                         
  -3  13 -14       3105.12       3557.20       403.07 o                         
  -1  13 -14         77.54        263.12       135.36 o                         
   1  13 -14        117.31        204.67       140.37 o                         
   3  13 -14        404.39        507.17       114.98 o                         
   5  13 -14        450.90        487.51       101.40 o                         
   7  13 -14       1140.24       1356.97       191.45 o                         
   9  13 -14       1568.27       1308.12       235.83 o                         
  -8  14 -14        168.26        399.89       154.23 o                         
  -6  14 -14        942.75        953.60       235.04 o                         
  -4  14 -14        988.16        817.96       204.91 o                         
  -2  14 -14        778.39        995.73       150.23 o                         
   0  14 -14       1681.99       1732.29       444.10 o                         
   2  14 -14         58.18        -92.22        92.22 o                         
   4  14 -14       2252.26       2006.23       175.44 o                         
   6  14 -14       1351.50       1291.10       162.17 o                         
   8  14 -14       1831.87       1285.06       281.67 o                         
  -7  15 -14        119.08        156.38       159.58 o                         
  -5  15 -14         27.18        -19.05       151.12 o                         
  -3  15 -14        492.60        665.61       135.60 o                         
  -1  15 -14        813.47        720.26       143.27 o                         
   1  15 -14        301.22        234.65       126.15 o                         
   3  15 -14       1357.91       1144.34       185.02 o                         
   5  15 -14       1162.48       1333.46       253.93 o                         
   7  15 -14       1195.49       1672.51       259.48 o                         
   9  15 -14        439.06        881.02       426.99 o                         
  -6  16 -14        607.89        634.00       194.98 o                         
  -4  16 -14        920.18       1319.80       229.04 o                         
  -2  16 -14        824.49        985.49       180.02 o                         
   0  16 -14       3390.73       3965.69       461.65 o                         
   2  16 -14        186.86        136.54       119.59 o                         
   4  16 -14        536.28        492.79       127.03 o                         
   6  16 -14        977.73        750.76       212.28 o                         
   8  16 -14        106.52         49.27       183.96 o                         
  -7  17 -14        294.14        338.50       162.79 o                         
  -5  17 -14        192.99        286.82       140.80 o                         
  -3  17 -14        396.05        446.87       157.49 o                         
  -1  17 -14       1043.24       1420.76       193.61 o                         
   1  17 -14        138.88         93.99       152.97 o                         
   3  17 -14        323.91        435.32       131.74 o                         
   5  17 -14        875.56        787.24       172.35 o                         
   7  17 -14        175.59        205.71       163.90 o                         
  -6  18 -14        382.31        370.55       172.46 o                         
  -4  18 -14       1257.05       1370.21       238.48 o                         
  -2  18 -14         14.35        -86.73       107.68 o                         
   0  18 -14       1339.98       1046.82       212.26 o                         
   2  18 -14        478.88        490.99       139.18 o                         
   4  18 -14       1058.30        647.45       299.84 o                         
   6  18 -14        193.41        447.05       162.06 o                         
   8  18 -14        373.99        442.42       460.04 o                         
  -5  19 -14        688.41        690.48       210.50 o                         
  -3  19 -14         29.19         37.98       192.62 o                         
  -1  19 -14       3598.36       5379.41       613.09 o                         
   1  19 -14       1643.72       1766.42       219.85 o                         
   3  19 -14       2381.90       2645.42       272.42 o                         
   5  19 -14        909.64       1119.97       611.00 o                         
   7  19 -14       3224.24       1823.28       512.94 o                         
  -4  20 -14        983.32       1043.19       266.58 o                         
  -2  20 -14        756.20       1161.76       318.95 o                         
   0  20 -14       3255.29       3574.22       402.76 o                         
   2  20 -14        422.39         83.96       168.37 o                         
   4  20 -14       1692.87       1738.58       380.58 o                         
   6  20 -14         62.56         37.72       328.13 o                         
  -5  21 -14        857.25       1174.72       267.86 o                         
  -3  21 -14        123.26         42.03       198.56 o                         
  -1  21 -14       1143.36        870.13       271.78 o                         
   1  21 -14       1843.48       1851.77       401.34 o                         
   3  21 -14       1294.04       1759.93       355.90 o                         
   5  21 -14        236.78        192.35       418.65 o                         
  -4  22 -14        343.44       1229.18       485.40 o                         
  -2  22 -14         11.62       -144.79       144.79 o                         
   0  22 -14        387.84        883.80       355.84 o                         
   2  22 -14        294.84        430.79       284.91 o                         
   4  22 -14        403.83         -5.66       299.84 o                         
   6  22 -14        892.32       1944.06       786.37 o                         
  -3  23 -14        629.76        844.55       296.01 o                         
  -1  23 -14        312.90        252.31       227.22 o                         
   1  23 -14       1246.39        431.85       311.16 o                         
   3  23 -14        898.32        331.90       437.50 o                         
   5  23 -14        185.57        626.08       462.02 o                         
  -2  24 -14        200.62        613.69       409.07 o                         
   0  24 -14        403.54        815.43       292.74 o                         
   2  24 -14         21.99       -218.75       260.24 o                         
   4  24 -14        202.23        118.80       409.22 o                         
  -1  25 -14         60.82        -15.87       195.83 o                         
   1  25 -14        377.38        348.87       350.76 o                         
   3  25 -14        112.58        384.70       409.22 o                         
  -9   1 -13       1782.15       1604.87       341.32 o                         
  -7   1 -13       3214.06       3201.96       419.21 o                         
  -5   1 -13       1883.97       1514.33       274.34 o                         
  -3   1 -13       3126.61       2925.87       438.72 o                         
  -1   1 -13        105.52         91.60        87.38 o                         
   1   1 -13       1649.88       2083.84       262.02 o                         
   3   1 -13       3052.93       3244.72       277.58 o                         
   5   1 -13       1866.90       1851.08       261.03 o                         
   7   1 -13       2054.57       2638.68       291.26 o                         
   9   1 -13        907.15        876.66       158.52 o                         
  11   1 -13        234.81         47.21       146.95 o                         
  -8   2 -13       1138.20       1133.24       305.35 o                         
  -6   2 -13       1518.59       1091.72       307.05 o                         
  -4   2 -13       9636.20      10207.33       724.54 o                         
  -2   2 -13      11615.43      11608.01       728.63 o                         
   0   2 -13       8547.29       8519.29       474.87 o                         
   2   2 -13       5555.51       5755.39       592.75 o                         
   4   2 -13       3936.29       4162.51      1288.84 o                         
   6   2 -13       1908.44       2138.01       362.78 o                         
   8   2 -13        129.15         -8.22        93.50 o                         
  10   2 -13         38.64         88.07       120.38 o                         
  -9   3 -13       2238.81       2410.98       353.16 o                         
  -7   3 -13       2746.40       2393.30       323.69 o                         
  -5   3 -13       1362.40       1385.69       228.99 o                         
  -3   3 -13       3005.22       2228.06       286.53 o                         
  -1   3 -13       4460.54       3824.72       316.13 o                         
   1   3 -13       3701.02       4547.96       425.92 o                         
   3   3 -13      15280.43      15624.72       724.49 o                         
   5   3 -13       2966.56       2734.66       263.70 o                         
   7   3 -13        578.27        645.33       151.23 o                         
   9   3 -13       1266.66       1156.35       246.55 o                         
  11   3 -13        428.69        370.68       224.44 o                         
  -8   4 -13       2795.37       3201.45       390.00 o                         
  -6   4 -13       1543.09       1441.20       278.15 o                         
  -4   4 -13        571.38        156.75       120.10 o                         
  -2   4 -13       1077.06        988.09       186.20 o                         
   0   4 -13        188.88        170.38        78.58 o                         
   2   4 -13        468.09        466.04       116.18 o                         
   4   4 -13       4724.35       5300.86       407.58 o                         
   6   4 -13       3107.39       3025.60       229.77 o                         
   8   4 -13        481.72        264.80       135.82 o                         
  10   4 -13       3014.12       3550.57       716.60 o                         
  -9   5 -13        413.05        218.33       177.03 o                         
  -7   5 -13       1268.12       1483.30       392.69 o                         
  -5   5 -13       2329.18       2451.42       303.31 o                         
  -3   5 -13       4962.64       5582.68       423.12 o                         
  -1   5 -13       8255.52       8974.78       768.31 o                         
   1   5 -13       5320.14       4771.70       427.17 o                         
   3   5 -13      12005.11      11639.00       575.53 o                         
   5   5 -13       1103.74       1237.30       135.76 o                         
   7   5 -13       1297.27       1431.52       208.46 o                         
   9   5 -13        308.64        189.91       175.26 o                         
  11   5 -13         54.05        463.76       273.88 o                         
  -8   6 -13         64.28        404.81       232.42 o                         
  -6   6 -13        194.87         81.65       168.89 o                         
  -4   6 -13       2403.32       2861.76       308.72 o                         
  -2   6 -13        798.86        741.48       157.17 o                         
   0   6 -13        731.66        868.30       124.29 o                         
   2   6 -13        226.29        180.58       118.60 o                         
   4   6 -13       3090.72       3781.46       321.80 o                         
   6   6 -13       3269.88       3839.96       252.18 o                         
   8   6 -13       1186.28        961.82       185.40 o                         
  10   6 -13        746.35        283.60       172.43 o                         
  -9   7 -13        328.96        460.10       204.21 o                         
  -7   7 -13         18.78         26.22       118.39 o                         
  -5   7 -13        419.51        427.64       157.79 o                         
  -3   7 -13       3894.92       3586.54       354.67 o                         
  -1   7 -13       1465.93       1333.04       187.05 o                         
   1   7 -13       1405.67       1240.88       214.89 o                         
   3   7 -13      11426.07      10914.96       493.46 o                         
   5   7 -13        696.47        804.60       103.54 o                         
   7   7 -13         27.01        230.25       107.25 o                         
   9   7 -13        413.21        398.78       244.94 o                         
  11   7 -13        116.33        436.85       392.32 o                         
  -8   8 -13       1378.22       1293.18       320.31 o                         
  -6   8 -13        333.14        507.51       198.88 o                         
  -4   8 -13        185.77         20.84       143.31 o                         
  -2   8 -13        468.97        369.31       136.95 o                         
   0   8 -13        212.71         78.59       119.43 o                         
   2   8 -13       1065.66       1235.49       209.40 o                         
   4   8 -13        445.18        322.14        80.59 o                         
   6   8 -13         71.60        215.47        75.34 o                         
   8   8 -13        817.97        773.12       163.95 o                         
  10   8 -13       1686.52       1558.63       275.13 o                         
  -9   9 -13       2393.44       3100.02       585.95 o                         
  -7   9 -13       2568.34       3159.43       409.29 o                         
  -5   9 -13       1109.94       1011.88       259.39 o                         
  -3   9 -13       3163.12       3349.21       322.76 o                         
  -1   9 -13      15677.42      16602.64       663.31 o                         
   1   9 -13       5319.14       5423.23       528.90 o                         
   3   9 -13       6939.97       7249.65       412.82 o                         
   5   9 -13        742.39        990.55       137.33 o                         
   7   9 -13       1323.15       1704.67       219.47 o                         
   9   9 -13        209.72         99.36       111.76 o                         
  -8  10 -13        449.23        584.36       190.32 o                         
  -6  10 -13       1424.51       1880.02       277.43 o                         
  -4  10 -13       7050.73       5362.02       438.80 o                         
  -2  10 -13       2418.59       2291.47       226.54 o                         
   0  10 -13       3348.73       3291.74       359.14 o                         
   2  10 -13       8958.76       8192.90       611.21 o                         
   4  10 -13       1384.51       1478.58       145.37 o                         
   6  10 -13       1385.56       1490.57       130.93 o                         
   8  10 -13         90.23         66.60       102.62 o                         
  10  10 -13        291.54        274.69       205.29 o                         
  -9  11 -13       1906.27       1799.57       321.08 o                         
  -7  11 -13        610.39        639.28       190.47 o                         
  -5  11 -13        607.35        916.24       201.63 o                         
  -3  11 -13        159.30        293.80       133.55 o                         
  -1  11 -13       2113.72       2423.21       238.94 o                         
   1  11 -13       3305.48       2776.93       522.52 o                         
   3  11 -13        483.34        562.04       111.07 o                         
   5  11 -13       1998.92       2180.03       162.55 o                         
   7  11 -13        576.72        583.64       119.91 o                         
   9  11 -13       1066.29       1315.51       458.56 o                         
  -8  12 -13        580.74        781.88       409.12 o                         
  -6  12 -13        641.83        459.95       161.16 o                         
  -4  12 -13       2952.23       3377.31       355.83 o                         
  -2  12 -13       2858.93       3187.14       254.33 o                         
   0  12 -13       5060.60       5657.22       485.80 o                         
   2  12 -13        229.54        289.86       133.12 o                         
   4  12 -13       1077.30       1034.89       133.79 o                         
   6  12 -13        231.16        165.43        82.84 o                         
   8  12 -13        345.22        143.26       125.50 o                         
  10  12 -13        499.82        720.31       327.37 o                         
  -7  13 -13         10.77        -35.17       111.84 o                         
  -5  13 -13         57.01         33.29       122.45 o                         
  -3  13 -13        401.57        150.58       112.58 o                         
  -1  13 -13       5444.62       5126.94       390.16 o                         
   1  13 -13        680.17        769.89       184.76 o                         
   3  13 -13       1368.92       1378.53       141.51 o                         
   5  13 -13        147.32        150.22        76.57 o                         
   7  13 -13         66.70        326.85       112.22 o                         
   9  13 -13         67.55        145.36       147.11 o                         
  -8  14 -13        148.30        265.82       178.78 o                         
  -6  14 -13        429.71        730.75       197.63 o                         
  -4  14 -13        341.82        110.85       132.97 o                         
  -2  14 -13       4597.07       5137.40       337.46 o                         
   0  14 -13       3294.98       3287.01       355.18 o                         
   2  14 -13       1133.45       1140.32       166.58 o                         
   4  14 -13        432.58        454.04       101.63 o                         
   6  14 -13       1262.99       1208.93       155.99 o                         
   8  14 -13         83.27        127.39       128.75 o                         
  -7  15 -13        341.58        595.38       184.88 o                         
  -5  15 -13         28.18         32.14       120.35 o                         
  -3  15 -13        281.99        474.20       120.89 o                         
  -1  15 -13        215.46        299.32       111.67 o                         
   1  15 -13        718.74        772.01       163.92 o                         
   3  15 -13          7.58         12.73        68.66 o                         
   5  15 -13       1783.18       1748.22       211.27 o                         
   7  15 -13        153.36         41.16       127.75 o                         
   9  15 -13       1536.73       1314.88       333.16 o                         
  -6  16 -13        702.95        580.30       193.78 o                         
  -4  16 -13        692.76        881.52       203.03 o                         
  -2  16 -13         38.64        -20.08        85.49 o                         
   0  16 -13       1356.41       1237.04       199.29 o                         
   2  16 -13       2393.43       2388.61       269.82 o                         
   4  16 -13       1090.96        882.01       165.40 o                         
   6  16 -13       2638.92       2422.79       296.04 o                         
   8  16 -13        317.31        342.88       221.67 o                         
  -7  17 -13        594.01        796.58       238.78 o                         
  -5  17 -13       2674.64       2764.12       339.52 o                         
  -3  17 -13        276.02        148.17       134.00 o                         
  -1  17 -13        941.24        694.09       169.06 o                         
   1  17 -13        578.37        771.95       169.76 o                         
   3  17 -13       2159.59       2030.46       233.67 o                         
   5  17 -13       2012.13       2385.30       401.95 o                         
   7  17 -13       2710.20       2890.62       787.57 o                         
  -6  18 -13       1042.73       1029.15       248.69 o                         
  -4  18 -13        342.93        491.57       166.71 o                         
  -2  18 -13        394.40        271.52       135.96 o                         
   0  18 -13        105.92        284.87       148.38 o                         
   2  18 -13        347.37        215.58       136.23 o                         
   4  18 -13       1340.87       1618.12       201.40 o                         
   6  18 -13       1291.89       1722.44       239.65 o                         
   8  18 -13        953.12       1301.52       331.22 o                         
  -5  19 -13        203.06        575.68       190.98 o                         
  -3  19 -13        586.34        637.62       182.18 o                         
  -1  19 -13       2112.16       2214.49       264.20 o                         
   1  19 -13        707.24        633.36       147.67 o                         
   3  19 -13        821.47       1083.64       261.25 o                         
   5  19 -13        176.79        188.61       336.44 o                         
   7  19 -13        423.47        305.85       200.78 o                         
  -6  20 -13         60.19        126.45       134.73 o                         
  -4  20 -13        235.42        421.87       219.24 o                         
  -2  20 -13        674.61        442.38       224.15 o                         
   0  20 -13        469.62        385.59       139.44 o                         
   2  20 -13        468.64        452.66       204.23 o                         
   4  20 -13        123.16       -139.68       150.01 o                         
   6  20 -13         27.05        179.34       210.68 o                         
  -5  21 -13       1046.33       1250.93       385.97 o                         
  -3  21 -13       1069.71       1696.98       370.05 o                         
  -1  21 -13        668.96        748.81       266.05 o                         
   1  21 -13        835.83        815.93       510.96 o                         
   3  21 -13        707.36        648.35       194.56 o                         
   5  21 -13        189.40        282.87       382.82 o                         
   7  21 -13        160.45        205.22       203.55 o                         
  -4  22 -13         11.97         -4.51       194.80 o                         
  -2  22 -13        608.68        419.82       365.05 o                         
   0  22 -13        572.72       1085.34       289.49 o                         
   2  22 -13        546.64        854.26       462.02 o                         
   4  22 -13        407.55        -11.31       252.70 o                         
   6  22 -13       1108.77        705.29       539.34 o                         
  -3  23 -13        281.10        643.78       282.84 o                         
  -1  23 -13        562.91        483.29       226.56 o                         
   1  23 -13        548.98        774.31       257.49 o                         
   3  23 -13        321.25        501.62       428.07 o                         
   5  23 -13        384.59        554.42       554.42 o                         
  -2  24 -13         83.54        323.86       244.49 o                         
   0  24 -13       2825.64       3438.32       550.84 o                         
   2  24 -13        205.29        418.10       256.41 o                         
   4  24 -13       1208.28       2142.07       786.37 o                         
  -1  25 -13        208.43        358.96       247.58 o                         
   1  25 -13          0.77        203.67       267.78 o                         
   3  25 -13         36.91        307.38       373.39 o                         
   0  26 -13        804.34        614.77       375.27 o                         
 -10   0 -12       1040.45       1952.17       516.76 o                         
  -8   0 -12       6633.93       8282.72      1567.94 o                         
  -6   0 -12       1726.60       2329.13       666.53 o                         
  -4   0 -12      48976.05      48239.29      4137.05 o                         
  -2   0 -12       1770.95       1765.61       327.12 o                         
   0   0 -12       6684.38       7137.06       572.22 o                         
   2   0 -12       1287.76       1394.47       240.95 o                         
   4   0 -12       2099.13       2218.23       271.85 o                         
   6   0 -12       6710.41       6982.25       855.11 o                         
   8   0 -12        430.04        339.86       252.57 o                         
  10   0 -12       1780.92       1844.95       421.19 o                         
  -9   1 -12        967.55       1179.33       286.89 o                         
  -7   1 -12       3324.43       3525.83       367.86 o                         
  -5   1 -12       3803.29       3350.75       412.89 o                         
  -3   1 -12       5498.83       5467.95       450.40 o                         
  -1   1 -12       3871.68       3889.30       353.85 o                         
   1   1 -12      12278.62      12917.84       739.87 o                         
   3   1 -12       3477.93       3349.13       268.80 o                         
   5   1 -12      12555.97      13107.58       534.23 o                         
   7   1 -12       6453.91       7418.54       627.49 o                         
   9   1 -12       2169.21       2048.68       217.49 o                         
  11   1 -12        270.95        138.25       245.52 o                         
 -10   2 -12        156.72         86.54       198.03 o                         
  -8   2 -12       1880.88       2641.44       350.40 o                         
  -6   2 -12       3189.49       3715.49       406.25 o                         
  -4   2 -12       2814.86       2837.31       355.61 o                         
  -2   2 -12       5140.28       5700.91       437.01 o                         
   0   2 -12       4169.33       4893.64       316.23 o                         
   2   2 -12       6479.40       7057.61       589.54 o                         
   4   2 -12       3622.51       3907.04       290.23 o                         
   6   2 -12       2057.87       1934.35       279.62 o                         
   8   2 -12        914.98       1129.09       161.21 o                         
  10   2 -12        228.94         24.82       326.24 o                         
  -9   3 -12        572.19        992.35       235.78 o                         
  -7   3 -12        467.76        381.12       187.26 o                         
  -5   3 -12       1270.97       1134.82       218.29 o                         
  -3   3 -12       8833.54       9051.68       612.22 o                         
  -1   3 -12        921.10        761.57       136.63 o                         
   1   3 -12       2051.02       2307.25       270.91 o                         
   3   3 -12       1768.99       1718.84       291.28 o                         
   5   3 -12        756.99        633.29        73.57 o                         
   7   3 -12       2530.87       2534.42       270.72 o                         
   9   3 -12        425.40        438.41       123.14 o                         
  11   3 -12        104.42          1.12       131.43 o                         
 -10   4 -12        171.59        424.50       175.04 o                         
  -8   4 -12       2835.64       3602.22       397.73 o                         
  -6   4 -12       4540.41       4525.98       459.89 o                         
  -4   4 -12         29.24        -78.55        99.00 o                         
  -2   4 -12       3338.25       3293.69       310.91 o                         
   0   4 -12       1321.14       1473.54       165.29 o                         
   2   4 -12       3936.34       4559.39       328.41 o                         
   4   4 -12        350.09        490.62       104.48 o                         
   6   4 -12       1412.83       1377.23       219.63 o                         
   8   4 -12        942.25        726.04       170.69 o                         
  10   4 -12        754.54        580.98       321.53 o                         
  -9   5 -12        871.45        924.14       221.81 o                         
  -7   5 -12       1309.95       1616.59       265.40 o                         
  -5   5 -12       1861.35       1988.51       268.51 o                         
  -3   5 -12       2199.95       2128.84       243.31 o                         
  -1   5 -12       4689.85       4556.95       452.08 o                         
   1   5 -12        224.52        183.09       140.50 o                         
   3   5 -12       4755.68       5102.47       360.71 o                         
   5   5 -12         24.54        -26.12        47.06 o                         
   7   5 -12        371.40        352.11       155.88 o                         
   9   5 -12          9.82       -109.16       109.16 o                         
  11   5 -12        411.26         60.13       224.19 o                         
 -10   6 -12        109.35        135.36       164.14 o                         
  -8   6 -12        396.27        938.61       232.59 o                         
  -6   6 -12        237.56        256.85       160.02 o                         
  -4   6 -12       1617.33       1645.05       236.75 o                         
  -2   6 -12       7107.18       7416.80       563.53 o                         
   0   6 -12      13873.81      14452.43       659.79 o                         
   2   6 -12       9420.68       9073.58       573.42 o                         
   4   6 -12       4295.90       4180.42       309.05 o                         
   6   6 -12       5225.68       5191.30       396.91 o                         
   8   6 -12        734.22        739.82       188.22 o                         
  10   6 -12       1266.52       1357.58       463.90 o                         
  -9   7 -12       1821.86       1930.34       309.16 o                         
  -7   7 -12       2851.33       2718.42       346.86 o                         
  -5   7 -12       3601.52       3372.94       342.56 o                         
  -3   7 -12       7736.06       8027.48       599.69 o                         
  -1   7 -12      12701.29      12226.79       702.74 o                         
   1   7 -12        772.14        555.24       154.93 o                         
   3   7 -12       1475.64       1794.73       160.49 o                         
   5   7 -12       1467.87       1529.37       120.82 o                         
   7   7 -12       2599.75       2122.90       266.22 o                         
   9   7 -12         77.27         11.14       138.20 o                         
  11   7 -12       1586.36        799.10       330.37 o                         
  -8   8 -12        271.33        388.06       173.23 o                         
  -6   8 -12        219.56        -66.24       104.26 o                         
  -4   8 -12       2965.62       3181.38       325.83 o                         
  -2   8 -12       4523.83       4117.16       323.75 o                         
   0   8 -12       4760.10       5796.69       329.32 o                         
   2   8 -12       2491.30       2414.56       272.84 o                         
   4   8 -12        765.80       1001.50       114.39 o                         
   6   8 -12        209.73        173.13        99.76 o                         
   8   8 -12        826.89       1102.77       230.93 o                         
  10   8 -12        376.48        455.82       220.95 o                         
  -9   9 -12        747.64        583.44       398.89 o                         
  -7   9 -12         21.62        -39.22       115.82 o                         
  -5   9 -12         13.43         19.03       115.17 o                         
  -3   9 -12       2844.46       2765.26       457.92 o                         
  -1   9 -12      10087.42      10291.11       569.91 o                         
   1   9 -12       7728.10       6836.54       520.03 o                         
   3   9 -12       3098.26       3331.39       228.05 o                         
   5   9 -12       2974.85       3317.19       223.04 o                         
   7   9 -12        465.70        320.73       138.05 o                         
   9   9 -12        419.81        676.57       186.21 o                         
  11   9 -12        359.08        539.69       254.86 o                         
  -8  10 -12        246.70        381.20       156.01 o                         
  -6  10 -12       1501.09       1114.11       395.37 o                         
  -4  10 -12       3516.12       2814.84       300.42 o                         
  -2  10 -12        646.87        656.59       128.42 o                         
   0  10 -12        944.85       1199.07       164.80 o                         
   2  10 -12       4171.46       4053.41       329.96 o                         
   4  10 -12       1585.27       1931.50       158.45 o                         
   6  10 -12       1659.74       1831.66       163.38 o                         
   8  10 -12       1154.01        699.30       233.85 o                         
  10  10 -12        557.16        -34.74       159.93 o                         
  -9  11 -12        697.72        790.10       395.71 o                         
  -7  11 -12        308.39        726.57       196.47 o                         
  -5  11 -12        351.08         36.07       117.33 o                         
  -3  11 -12       1714.80       2203.03       278.01 o                         
  -1  11 -12       1507.56       1550.19       164.77 o                         
   1  11 -12       1751.40       2325.02       274.59 o                         
   3  11 -12        244.33        292.44       101.63 o                         
   5  11 -12         44.64        105.02        63.38 o                         
   7  11 -12        619.81        631.45       124.82 o                         
   9  11 -12        277.32        367.77       158.75 o                         
  -8  12 -12       2082.42       2583.90       342.70 o                         
  -6  12 -12       1022.65       1142.40       229.03 o                         
  -4  12 -12       5677.04       5296.53       729.09 o                         
  -2  12 -12        594.24        879.09       147.43 o                         
   0  12 -12       6147.26       6839.53       484.18 o                         
   2  12 -12       1077.25       1058.93       149.38 o                         
   4  12 -12        731.27        910.66       120.69 o                         
   6  12 -12        148.18        130.10        73.92 o                         
   8  12 -12        407.66        447.87       172.03 o                         
  10  12 -12       1086.88       1307.40       359.81 o                         
  -7  13 -12         48.21        -62.25       131.26 o                         
  -5  13 -12        652.53        573.26       266.79 o                         
  -3  13 -12       5262.01       5067.78       368.66 o                         
  -1  13 -12        406.46        418.94       142.70 o                         
   1  13 -12        301.25        419.25       131.75 o                         
   3  13 -12       1345.92       1483.08       186.25 o                         
   5  13 -12       4548.74       4821.69       260.60 o                         
   7  13 -12        429.90        564.62       133.85 o                         
   9  13 -12       4532.38       4372.23       431.44 o                         
  -8  14 -12       1931.73       2341.16       417.49 o                         
  -6  14 -12        653.17       1060.53       264.38 o                         
  -4  14 -12       1320.49       1292.24       164.77 o                         
  -2  14 -12        348.81        158.75       121.16 o                         
   0  14 -12       2302.52       2256.19       200.33 o                         
   2  14 -12        484.27        629.67       132.24 o                         
   4  14 -12       1617.73       1621.79       203.50 o                         
   6  14 -12        299.03        210.20       113.42 o                         
   8  14 -12       1040.38       1124.40       208.66 o                         
  10  14 -12        504.51        545.70       312.26 o                         
  -7  15 -12        669.10        399.80       164.36 o                         
  -5  15 -12       1349.08       1112.36       221.80 o                         
  -3  15 -12        128.90        348.90       151.99 o                         
  -1  15 -12         22.17        -23.22       116.98 o                         
   1  15 -12       1051.46        925.76       162.56 o                         
   3  15 -12       1750.12       1695.85       218.37 o                         
   5  15 -12        528.50        427.73       127.92 o                         
   7  15 -12        372.81        -51.64       107.92 o                         
   9  15 -12        990.21        278.15       204.88 o                         
  -8  16 -12        103.27        433.58       229.72 o                         
  -6  16 -12        275.17        264.90       138.75 o                         
  -4  16 -12        146.37        -96.28        96.28 o                         
  -2  16 -12        536.83        513.22       113.85 o                         
   0  16 -12        222.68        179.20        89.29 o                         
   2  16 -12        772.10        629.68       130.37 o                         
   4  16 -12        961.00        998.35       151.16 o                         
   6  16 -12        875.85        672.64       164.11 o                         
   8  16 -12        286.92         26.99       165.49 o                         
  -7  17 -12        308.21        286.25       230.00 o                         
  -5  17 -12       1010.51       1016.98       214.76 o                         
  -3  17 -12        887.97        705.14       170.13 o                         
  -1  17 -12        684.57        636.08       135.27 o                         
   1  17 -12         54.03        253.33       126.63 o                         
   3  17 -12        506.13        443.09       114.32 o                         
   5  17 -12        367.52        499.43       137.09 o                         
   7  17 -12       1136.56       1462.10       276.52 o                         
   9  17 -12        224.37        358.03       236.58 o                         
  -6  18 -12        131.53        263.91       151.50 o                         
  -4  18 -12        100.07        275.26       123.65 o                         
  -2  18 -12         61.66         21.25       104.50 o                         
   0  18 -12        127.81         75.13        69.82 o                         
   2  18 -12        335.92        282.20       137.05 o                         
   4  18 -12       1149.16       1262.57       227.67 o                         
   6  18 -12        111.53        233.79       145.94 o                         
   8  18 -12        155.06        295.04       234.00 o                         
  -7  19 -12       1287.63       1166.46       250.17 o                         
  -5  19 -12       2655.05       3059.29       428.09 o                         
  -3  19 -12         73.77        212.92       128.90 o                         
  -1  19 -12       3904.32       3806.83       384.51 o                         
   1  19 -12       1036.04       1180.97       238.60 o                         
   3  19 -12       1558.23       1335.50       182.56 o                         
   5  19 -12        195.66        221.00       165.97 o                         
   7  19 -12        846.68       1205.56       291.85 o                         
  -6  20 -12        386.74        524.59       251.68 o                         
  -4  20 -12        325.99        352.61       204.12 o                         
  -2  20 -12        464.16        394.41       167.27 o                         
   0  20 -12       1179.24       1341.67       350.99 o                         
   2  20 -12       2377.19       2776.18       431.22 o                         
   4  20 -12       2011.17       2252.73       279.58 o                         
   6  20 -12       2624.82       2940.01       436.62 o                         
   8  20 -12        788.11       1297.24       737.34 o                         
  -5  21 -12        688.53        905.39       242.31 o                         
  -3  21 -12        956.73       1073.18       263.93 o                         
  -1  21 -12        243.76        521.48       210.33 o                         
   1  21 -12        167.44        478.87       198.40 o                         
   3  21 -12        530.93        755.86       210.47 o                         
   5  21 -12        229.56        455.57       290.41 o                         
   7  21 -12        651.17        694.10       249.22 o                         
  -4  22 -12        271.66        605.45       402.63 o                         
  -2  22 -12        353.52        334.47       216.64 o                         
   0  22 -12        114.00         74.94       235.25 o                         
   2  22 -12        180.90       -116.00       116.00 o                         
   4  22 -12        218.45       1185.97       571.39 o                         
   6  22 -12          3.59        691.76       394.04 o                         
  -5  23 -12        235.87        516.71       433.73 o                         
  -3  23 -12        216.93        143.25       205.27 o                         
  -1  23 -12       1604.96       1885.71       392.90 o                         
   1  23 -12        866.58       1109.44       310.51 o                         
   3  23 -12       1763.97       1374.76       438.85 o                         
   5  23 -12        112.34        107.49       362.07 o                         
  -4  24 -12         20.98        322.80       247.47 o                         
  -2  24 -12        274.12        -35.29       181.92 o                         
   0  24 -12        446.12        596.85       231.15 o                         
   2  24 -12        344.74        689.23       310.12 o                         
   4  24 -12        460.71        -52.80       313.04 o                         
  -3  25 -12        783.11        737.52       308.55 o                         
  -1  25 -12       2281.71       2197.72       601.07 o                         
   1  25 -12        182.74       -248.92       248.92 o                         
   3  25 -12         14.34        396.02       375.27 o                         
  -2  26 -12        264.50        210.41       471.81 o                         
   0  26 -12        480.47        118.04       313.04 o                         
  -9   1 -11       1872.17       1615.84       318.29 o                         
  -7   1 -11       4920.31       4778.01       441.73 o                         
  -5   1 -11       3488.37       3449.74       399.44 o                         
  -3   1 -11       1582.27       1725.03       250.30 o                         
  -1   1 -11       7560.86       6993.53       707.95 o                         
   1   1 -11       7710.65       7647.99       521.46 o                         
   3   1 -11        822.95        807.42       127.79 o                         
   5   1 -11        130.11        178.62        93.60 o                         
   7   1 -11        817.86        796.00       134.47 o                         
   9   1 -11        175.19        212.81       107.18 o                         
  11   1 -11         52.50         18.28       209.31 o                         
 -10   2 -11        758.80        517.97       253.42 o                         
  -8   2 -11        616.86        673.68       184.42 o                         
  -6   2 -11       2422.66       2706.20       314.81 o                         
  -4   2 -11       1000.56       1200.54       200.36 o                         
  -2   2 -11        909.75        727.16       147.13 o                         
   0   2 -11       6570.03       7095.71       393.63 o                         
   2   2 -11       9132.45       9081.79       472.59 o                         
   4   2 -11       9237.95       8824.05       392.49 o                         
   6   2 -11       7870.90       8394.12       468.77 o                         
   8   2 -11       2706.81       2972.91       244.18 o                         
  10   2 -11       1055.44       1072.88       228.66 o                         
  -9   3 -11       1183.67       1886.92       295.58 o                         
  -7   3 -11       5573.57       4941.77       531.39 o                         
  -5   3 -11       1897.69       1485.76       258.34 o                         
  -3   3 -11       9371.95       9481.39       550.52 o                         
  -1   3 -11       2625.08       2598.61       247.57 o                         
   1   3 -11       6737.64       6841.20       503.53 o                         
   3   3 -11       2027.97       1903.70       241.44 o                         
   5   3 -11       5258.32       5358.53       339.01 o                         
   7   3 -11       2148.23       2060.22       239.85 o                         
   9   3 -11        106.03         21.10       128.65 o                         
  11   3 -11        562.34        577.15       262.01 o                         
 -10   4 -11        959.96        713.76       227.48 o                         
  -8   4 -11       5183.87       4576.30       450.06 o                         
  -6   4 -11       7418.11       8088.54       565.90 o                         
  -4   4 -11       4149.48       4187.19       381.64 o                         
  -2   4 -11      11205.46      11063.03       563.78 o                         
   0   4 -11       9172.96       9043.02       484.17 o                         
   2   4 -11      10377.94      10758.83       527.20 o                         
   4   4 -11       1516.91       1583.17       169.34 o                         
   6   4 -11       4316.55       5077.36       474.48 o                         
   8   4 -11         91.47         -9.18        79.06 o                         
  10   4 -11        432.37        353.85       217.18 o                         
  -9   5 -11       1443.78       1737.96       358.70 o                         
  -7   5 -11       1886.75       1875.21       300.10 o                         
  -5   5 -11       2395.38       2215.23       276.05 o                         
  -3   5 -11        374.73        325.72       122.04 o                         
  -1   5 -11       1673.07       1832.42       207.78 o                         
   1   5 -11       3444.17       4431.45       384.83 o                         
   3   5 -11      14168.85      14088.49       577.64 o                         
   5   5 -11       3799.91       3776.34       195.53 o                         
   7   5 -11       3578.71       3961.23       315.38 o                         
   9   5 -11       1403.41       1473.02       261.82 o                         
  11   5 -11        867.41       1464.44       294.10 o                         
 -10   6 -11         47.84        160.32       136.33 o                         
  -8   6 -11        307.74         83.13       164.08 o                         
  -6   6 -11       2157.32       2423.83       455.35 o                         
  -4   6 -11        903.84        977.90       190.18 o                         
  -2   6 -11       2911.86       2927.31       270.40 o                         
   0   6 -11        471.60        491.51        91.25 o                         
   2   6 -11        240.38         64.24        83.29 o                         
   4   6 -11       3382.41       3835.36       211.94 o                         
   6   6 -11       2939.21       3406.29       310.48 o                         
   8   6 -11       1065.70        630.50       147.48 o                         
  10   6 -11        107.49        -94.91       228.18 o                         
  -9   7 -11         70.38        -64.30       104.46 o                         
  -7   7 -11        586.97        461.19       169.08 o                         
  -5   7 -11        503.10        549.71       164.49 o                         
  -3   7 -11       2703.51       3099.28       326.50 o                         
  -1   7 -11         71.61        -34.98        66.95 o                         
   1   7 -11        672.98        634.54       181.97 o                         
   3   7 -11        829.40        949.07       124.67 o                         
   5   7 -11       1810.07       2198.75       163.66 o                         
   7   7 -11        579.79        727.97       146.07 o                         
   9   7 -11        366.79        396.16       151.70 o                         
  11   7 -11        467.58       1151.75       293.06 o                         
 -10   8 -11       2492.79       2292.50       359.04 o                         
  -8   8 -11       1162.32       1100.18       287.64 o                         
  -6   8 -11       5100.98       5259.55       466.57 o                         
  -4   8 -11       7559.60       6930.31       478.51 o                         
  -2   8 -11       9088.11       9599.18       529.53 o                         
   0   8 -11       2536.93       2724.34       208.90 o                         
   2   8 -11       2559.27       2515.51       254.72 o                         
   4   8 -11       2401.52       2677.33       166.51 o                         
   6   8 -11         76.48        186.50        78.54 o                         
   8   8 -11       1920.65       1959.92       289.99 o                         
  10   8 -11        834.29       1077.02       308.42 o                         
  -9   9 -11        185.37        248.16       204.31 o                         
  -7   9 -11       1587.05       1849.59       296.17 o                         
  -5   9 -11        653.56        356.03       214.81 o                         
  -3   9 -11        618.14        632.80       157.95 o                         
  -1   9 -11       5864.28       6197.03       335.87 o                         
   1   9 -11       4847.07       4340.62       349.16 o                         
   3   9 -11       4146.46       4403.08       264.69 o                         
   5   9 -11       4629.17       4063.18       240.24 o                         
   7   9 -11       8685.13       8103.50       410.98 o                         
   9   9 -11       1881.42       2216.47       295.48 o                         
  11   9 -11       1683.79       2687.14       509.73 o                         
  -8  10 -11         84.73        -17.02       121.60 o                         
  -6  10 -11        241.42        107.35       126.09 o                         
  -4  10 -11       1569.98       1336.62       202.06 o                         
  -2  10 -11       4233.67       4995.64       316.84 o                         
   0  10 -11       1665.57       1488.68       159.81 o                         
   2  10 -11       9919.51       9646.67       534.77 o                         
   4  10 -11       4040.73       3791.49       225.48 o                         
   6  10 -11       7763.99       7634.06       353.59 o                         
   8  10 -11        485.00        289.28       132.58 o                         
  10  10 -11        760.30        874.74       283.30 o                         
  -9  11 -11       1215.57       1419.47       342.82 o                         
  -7  11 -11       2427.68       2201.23       306.58 o                         
  -5  11 -11       2264.80       2385.32       362.73 o                         
  -3  11 -11       9887.26       9813.68       535.61 o                         
  -1  11 -11      11823.76      11871.07       572.82 o                         
   1  11 -11       4541.04       4296.26       526.09 o                         
   3  11 -11       2191.16       2441.24       175.19 o                         
   5  11 -11        471.08        472.03        93.10 o                         
   7  11 -11        106.43        167.71        95.58 o                         
   9  11 -11        198.07          7.32       155.97 o                         
  -8  12 -11        155.39        100.36       141.48 o                         
  -6  12 -11         23.80        -43.36       122.39 o                         
  -4  12 -11        310.52        344.84       144.87 o                         
  -2  12 -11        107.81         31.65        79.43 o                         
   0  12 -11       2929.18       2632.78       220.54 o                         
   2  12 -11        998.91       1172.82       158.57 o                         
   4  12 -11       2543.63       2511.74       171.55 o                         
   6  12 -11       2150.54       1945.66       173.37 o                         
   8  12 -11        380.14        300.59       184.25 o                         
  10  12 -11       1094.36       1254.57       329.56 o                         
  -9  13 -11        139.73        288.57       157.99 o                         
  -7  13 -11          0.34        -89.52       112.02 o                         
  -5  13 -11        259.91        237.41       139.07 o                         
  -3  13 -11        983.54        832.40       119.74 o                         
  -1  13 -11        363.66        229.32        99.64 o                         
   1  13 -11       2044.31       2206.02       192.63 o                         
   3  13 -11        392.95        292.74        82.05 o                         
   5  13 -11        743.36        784.97       106.46 o                         
   7  13 -11        472.80        392.09       125.01 o                         
   9  13 -11         57.17        -72.39       123.31 o                         
  -8  14 -11          7.31        199.53       139.35 o                         
  -6  14 -11       1547.47       1182.26       226.80 o                         
  -4  14 -11        266.31         48.39       122.24 o                         
  -2  14 -11       1195.60       1457.35       162.01 o                         
   0  14 -11      11204.88      12420.76       529.11 o                         
   2  14 -11        451.74        449.92       110.47 o                         
   4  14 -11       3442.54       3713.37       243.39 o                         
   6  14 -11        230.96        128.23        90.33 o                         
   8  14 -11       1826.11       1856.81       349.74 o                         
  10  14 -11        371.29         85.38       214.81 o                         
  -7  15 -11       2054.34       2278.02       312.20 o                         
  -5  15 -11       1322.39       1421.98       333.42 o                         
  -3  15 -11       1276.21       1274.69       216.12 o                         
  -1  15 -11       5000.35       4981.51       310.45 o                         
   1  15 -11        453.10        437.00       109.04 o                         
   3  15 -11       1571.32       1300.53       141.80 o                         
   5  15 -11       1302.56       1719.69       165.76 o                         
   7  15 -11       1314.13       1134.51       175.85 o                         
   9  15 -11        127.29        -82.38       243.27 o                         
  -8  16 -11       1467.92       1370.00       317.61 o                         
  -6  16 -11        604.42        395.33       166.03 o                         
  -4  16 -11         44.76         98.52       116.14 o                         
  -2  16 -11        242.00        218.16        92.99 o                         
   0  16 -11        290.98        421.99       110.57 o                         
   2  16 -11       1165.43       1522.14       178.86 o                         
   4  16 -11       2632.68       2505.47       183.06 o                         
   6  16 -11        402.56        223.84       129.23 o                         
   8  16 -11        312.31         -4.23       266.35 o                         
  -7  17 -11       1017.53       1253.22       263.28 o                         
  -5  17 -11        450.76        705.64       190.65 o                         
  -3  17 -11         47.42         -4.85        82.58 o                         
  -1  17 -11       1085.88       1154.56       148.71 o                         
   1  17 -11        838.91       1167.75       215.40 o                         
   3  17 -11       1323.96       1491.80       201.06 o                         
   5  17 -11        918.28       1086.23       186.97 o                         
   7  17 -11       1977.98       2354.36       378.47 o                         
   9  17 -11        692.30        656.52       309.50 o                         
  -6  18 -11       1918.88       2551.83       310.80 o                         
  -4  18 -11       2287.93       2291.80       257.20 o                         
  -2  18 -11       1558.67       1924.47       273.23 o                         
   0  18 -11        123.24        111.34        79.56 o                         
   2  18 -11       1377.77       1372.86       237.21 o                         
   4  18 -11       1523.63       1526.62       165.26 o                         
   6  18 -11       1068.68        907.77       173.26 o                         
   8  18 -11         40.53        -77.85       184.34 o                         
  -7  19 -11       1257.63       1501.30       272.47 o                         
  -5  19 -11        137.16        373.83       152.29 o                         
  -3  19 -11        604.58        358.81       183.77 o                         
  -1  19 -11        272.93        273.73       118.87 o                         
   1  19 -11        681.25        657.10       374.75 o                         
   3  19 -11        785.36       1370.77       214.97 o                         
   5  19 -11        403.20        304.56       111.99 o                         
   7  19 -11        558.62        422.29       205.80 o                         
  -6  20 -11        477.68        506.23       229.51 o                         
  -4  20 -11        162.99        410.27       150.20 o                         
  -2  20 -11        642.18        346.30       289.31 o                         
   0  20 -11        352.07        500.67       151.88 o                         
   2  20 -11        202.16        239.26       143.53 o                         
   4  20 -11         22.26        -68.95        68.95 o                         
   6  20 -11          3.96       -178.29       178.29 o                         
   8  20 -11         98.12        163.52       175.26 o                         
  -5  21 -11        106.80        123.89       130.25 o                         
  -3  21 -11        507.77        808.05       194.91 o                         
  -1  21 -11        281.65        172.36       111.42 o                         
   1  21 -11        383.21        324.05       134.07 o                         
   3  21 -11        988.03       1148.98       225.32 o                         
   5  21 -11        347.25         65.95       181.36 o                         
   7  21 -11        603.33        722.86       265.28 o                         
  -6  22 -11       2991.14       3026.26       358.57 o                         
  -4  22 -11        570.54        339.35       202.69 o                         
  -2  22 -11        517.51        538.64       319.25 o                         
   0  22 -11        951.29        966.85       243.81 o                         
   2  22 -11        405.81         87.30       163.17 o                         
   4  22 -11         10.39       -165.95       165.95 o                         
   6  22 -11        144.06         34.02       155.63 o                         
  -5  23 -11        337.91        578.09       243.09 o                         
  -3  23 -11       1716.49       1826.79       389.17 o                         
  -1  23 -11        692.68        928.62       276.48 o                         
   1  23 -11        246.82        260.97       223.44 o                         
   3  23 -11        770.21       1079.45       331.39 o                         
   5  23 -11        546.47       1138.92       427.98 o                         
  -4  24 -11         81.71        179.88       222.83 o                         
  -2  24 -11         87.67        326.20       284.69 o                         
   0  24 -11        777.69       1015.57       528.61 o                         
   2  24 -11        493.02        811.26       483.61 o                         
   4  24 -11        702.68        822.20       469.56 o                         
   6  24 -11        551.18         91.09       164.44 o                         
  -3  25 -11        651.67        796.19       373.44 o                         
  -1  25 -11       1543.57       1950.19       372.62 o                         
   1  25 -11        122.34         30.15       242.24 o                         
   3  25 -11        221.27       -164.06       164.06 o                         
   5  25 -11        175.40        297.95       390.36 o                         
  -2  26 -11        330.35        601.87       700.48 o                         
   0  26 -11         45.15        202.89       274.61 o                         
   2  26 -11         14.03        131.42       196.41 o                         
   4  26 -11        411.47         54.69       252.70 o                         
  -1  27 -11         24.46       -237.61       305.50 o                         
   1  27 -11        382.10        778.83       416.76 o                         
 -10   0 -10       1828.99       1250.68       331.58 o                         
  -8   0 -10        544.51        557.70       219.98 o                         
  -6   0 -10       5136.37       4875.86       566.75 o                         
  -4   0 -10      30749.33      31267.06      2025.83 o                         
  -2   0 -10      20493.92      18994.47      1267.46 o                         
   0   0 -10      83205.23      87250.66      7020.05 o                         
   2   0 -10      45298.57      46308.43      3780.63 o                         
   4   0 -10       1388.09       2037.00       276.79 o                         
   6   0 -10      11305.29      10283.71       795.03 o                         
   8   0 -10       2944.20       2780.78       626.10 o                         
  10   0 -10        135.13       -109.24       166.73 o                         
  -9   1 -10       2140.82       2002.01       305.44 o                         
  -7   1 -10       3215.33       3107.83       326.05 o                         
  -5   1 -10       9595.24       8670.17       602.65 o                         
  -3   1 -10       3109.13       3209.72       325.00 o                         
  -1   1 -10       6546.13       6454.92       402.13 o                         
   1   1 -10       6270.42       7780.57       718.51 o                         
   3   1 -10        716.87        784.78       166.43 o                         
   5   1 -10        359.02        276.38        93.81 o                         
   7   1 -10       4247.40       4017.08       282.77 o                         
   9   1 -10       1707.17       2020.52       345.95 o                         
  11   1 -10       1391.45       1446.05       270.20 o                         
 -10   2 -10        361.39        505.54       170.96 o                         
  -8   2 -10        196.52        310.25       186.86 o                         
  -6   2 -10       1949.29       1775.35       258.52 o                         
  -4   2 -10       1711.69       2044.22       245.87 o                         
  -2   2 -10        243.91        280.09       132.26 o                         
   0   2 -10       5353.05       6025.10       338.42 o                         
   2   2 -10        999.55        937.65       171.70 o                         
   4   2 -10       1186.80       1240.21       124.96 o                         
   6   2 -10       3422.75       3268.71       234.79 o                         
   8   2 -10        889.54       1200.80       238.01 o                         
  10   2 -10        990.64       1095.38       373.79 o                         
  -9   3 -10         94.14        180.83       236.82 o                         
  -7   3 -10       1615.96       1967.72       326.89 o                         
  -5   3 -10       1944.58       2054.14       304.25 o                         
  -3   3 -10        743.17        650.39       134.76 o                         
  -1   3 -10       3778.58       3553.40       311.06 o                         
   1   3 -10       7546.88       7774.44       512.11 o                         
   3   3 -10       3696.86       4218.83       256.38 o                         
   5   3 -10       3370.33       3606.06       272.24 o                         
   7   3 -10        473.99        540.80       119.18 o                         
   9   3 -10        408.18        273.00       119.38 o                         
  11   3 -10        301.45        339.90       186.99 o                         
 -10   4 -10        245.45        433.16       226.54 o                         
  -8   4 -10       1537.60       1268.86       507.97 o                         
  -6   4 -10       1974.57       1744.54       258.96 o                         
  -4   4 -10       6564.14       5948.71       467.85 o                         
  -2   4 -10       2914.58       3713.47       294.31 o                         
   0   4 -10       7576.51       7731.60       412.49 o                         
   2   4 -10       4335.40       3964.60       243.09 o                         
   4   4 -10        139.60        134.69        52.38 o                         
   6   4 -10       4204.00       4663.80       432.25 o                         
   8   4 -10       1403.29        967.65       141.82 o                         
  10   4 -10        330.55        564.19       196.23 o                         
  -9   5 -10       2553.59       3062.54       374.81 o                         
  -7   5 -10       1849.27       1455.48       238.51 o                         
  -5   5 -10       1446.21       1196.91       227.61 o                         
  -3   5 -10       1247.99       1185.84       176.52 o                         
  -1   5 -10       3759.30       3662.09       282.69 o                         
   1   5 -10       1347.77       1826.24       242.03 o                         
   3   5 -10      15260.06      15863.28       586.29 o                         
   5   5 -10       7014.54       7060.93       400.70 o                         
   7   5 -10       3721.75       3072.78       341.58 o                         
   9   5 -10        397.14        253.99       124.16 o                         
  11   5 -10         33.71        120.03       137.54 o                         
 -10   6 -10       2009.14       2309.13       441.02 o                         
  -8   6 -10       7648.85       7014.65       557.51 o                         
  -6   6 -10        464.49         45.90       132.13 o                         
  -4   6 -10        632.14        515.29       149.59 o                         
  -2   6 -10        705.91        470.64       108.51 o                         
   0   6 -10        990.45        961.40       115.46 o                         
   2   6 -10       9895.67       9717.69       510.00 o                         
   4   6 -10       3690.64       3804.01       236.04 o                         
   6   6 -10       8263.65       7679.86       446.83 o                         
   8   6 -10       1543.18       1233.91       221.54 o                         
  10   6 -10        835.02        330.30       155.70 o                         
  -9   7 -10        240.56        156.36       139.53 o                         
  -7   7 -10       1441.11       1383.71       246.84 o                         
  -5   7 -10       2998.02       2685.79       302.11 o                         
  -3   7 -10       1398.54       1127.18       199.13 o                         
  -1   7 -10      20389.45      21047.27       849.32 o                         
   1   7 -10      16596.56      16395.36       865.47 o                         
   3   7 -10      19197.90      18944.75       685.46 o                         
   5   7 -10       5715.14       5752.62       256.41 o                         
   7   7 -10       5204.50       4669.74       345.04 o                         
   9   7 -10        373.38        360.37       157.63 o                         
  11   7 -10        306.52        575.05       238.01 o                         
 -10   8 -10       2060.47       1929.41       325.44 o                         
  -8   8 -10       1563.20       1097.49       228.73 o                         
  -6   8 -10       3126.77       1899.93       696.67 o                         
  -4   8 -10       1833.47       2174.46       255.31 o                         
  -2   8 -10       1943.72       2124.82       245.48 o                         
   0   8 -10       3837.49       3706.91       225.04 o                         
   2   8 -10        264.64        341.68        85.42 o                         
   4   8 -10       3614.89       3562.18       191.90 o                         
   6   8 -10       5805.89       5458.11       300.78 o                         
   8   8 -10       1317.87       1128.13       267.48 o                         
  10   8 -10        817.85       1204.15       293.65 o                         
  -9   9 -10        688.57        219.31       205.29 o                         
  -7   9 -10       3949.88       4397.33       419.71 o                         
  -5   9 -10       4025.95       3065.29       315.91 o                         
  -3   9 -10       2207.38       2114.62       202.28 o                         
  -1   9 -10       2191.51       2432.62       288.84 o                         
   1   9 -10        133.63        110.56        75.10 o                         
   3   9 -10       4345.69       4897.25       233.02 o                         
   5   9 -10       1182.66       1093.50       115.10 o                         
   7   9 -10       3345.63       3225.37       205.65 o                         
   9   9 -10       1002.48       1113.10       278.16 o                         
  11   9 -10        234.01        404.08       289.08 o                         
 -10  10 -10       1021.64       1261.19       266.57 o                         
  -8  10 -10        931.85        793.55       215.00 o                         
  -6  10 -10        160.24         40.96       152.99 o                         
  -4  10 -10       1947.43       2231.03       260.63 o                         
  -2  10 -10       1793.59       1635.91       164.09 o                         
   0  10 -10       1788.59       1829.28       201.58 o                         
   2  10 -10        323.78        186.46        96.20 o                         
   4  10 -10       1779.50       1646.53       144.24 o                         
   6  10 -10       4577.93       4644.57       260.63 o                         
   8  10 -10        165.36         89.04       109.47 o                         
  10  10 -10        580.86        462.79       472.18 o                         
  -9  11 -10        126.99        -35.54       166.54 o                         
  -7  11 -10        223.45        326.13       149.86 o                         
  -5  11 -10       2896.71       2282.91       276.44 o                         
  -3  11 -10       1714.42       1834.14       208.77 o                         
  -1  11 -10        339.16        359.13        91.91 o                         
   1  11 -10       1225.23       1036.05       145.08 o                         
   3  11 -10       1126.61       1124.92       110.98 o                         
   5  11 -10       1258.71       1315.97       130.06 o                         
   7  11 -10        291.78         27.86        93.87 o                         
   9  11 -10        880.47        883.81       269.90 o                         
  11  11 -10        439.90        675.28       273.75 o                         
  -8  12 -10        221.79         23.95       152.62 o                         
  -6  12 -10        244.78        332.78       156.36 o                         
  -4  12 -10       6975.15       6424.68       412.01 o                         
  -2  12 -10       6648.36       6471.95       330.47 o                         
   0  12 -10      12001.47      11076.20       475.61 o                         
   2  12 -10       1239.99       1552.30       169.61 o                         
   4  12 -10       4588.21       3973.71       219.35 o                         
   6  12 -10        941.11        964.66       140.94 o                         
   8  12 -10       1650.51       1398.76       278.15 o                         
  10  12 -10         77.90         38.04       174.55 o                         
  -9  13 -10       1904.98       2557.77       434.18 o                         
  -7  13 -10       3745.23       4248.12       419.28 o                         
  -5  13 -10       2489.15       1911.76       264.45 o                         
  -3  13 -10       3921.57       4609.85       342.64 o                         
  -1  13 -10       7845.57       7795.58       390.77 o                         
   1  13 -10       2949.54       2730.00       208.50 o                         
   3  13 -10       2314.79       2264.56       184.09 o                         
   5  13 -10        265.18        191.20        73.44 o                         
   7  13 -10       1577.41       1509.89       184.02 o                         
   9  13 -10       3677.41       3092.31       784.82 o                         
  -8  14 -10        808.63        693.88       188.22 o                         
  -6  14 -10       1233.05       1286.05       233.22 o                         
  -4  14 -10       1409.23       1572.76       173.84 o                         
  -2  14 -10       4702.61       5043.72       283.13 o                         
   0  14 -10      10920.38      11041.18       492.30 o                         
   2  14 -10        151.96        -18.16        68.66 o                         
   4  14 -10       3286.48       3061.91       197.84 o                         
   6  14 -10        536.31        492.44       110.84 o                         
   8  14 -10        927.32        729.01       321.63 o                         
  10  14 -10        859.84        562.01       751.39 o                         
  -9  15 -10        188.12         71.33       193.47 o                         
  -7  15 -10       1309.57        887.60       244.90 o                         
  -5  15 -10       1609.42       1412.59       267.15 o                         
  -3  15 -10       1046.62       1088.22       196.08 o                         
  -1  15 -10       4237.79       3891.01       258.91 o                         
   1  15 -10       2463.81       2327.62       169.74 o                         
   3  15 -10       2381.33       2186.71       182.63 o                         
   5  15 -10        283.88        401.11        96.34 o                         
   7  15 -10        259.67        199.89       113.90 o                         
   9  15 -10         24.89       -248.92       248.92 o                         
  -8  16 -10        575.01        698.91       266.65 o                         
  -6  16 -10        262.88        237.30       153.82 o                         
  -4  16 -10         48.00        153.70       110.79 o                         
  -2  16 -10       1257.34       1518.18       170.69 o                         
   0  16 -10       6421.70       6923.51       381.56 o                         
   2  16 -10        593.47        506.45       119.08 o                         
   4  16 -10        174.79         68.68        73.39 o                         
   6  16 -10        405.93        147.32       144.96 o                         
   8  16 -10       2220.40       1614.52       322.81 o                         
  -7  17 -10       1065.85       1192.72       231.63 o                         
  -5  17 -10         85.53        -61.26       132.01 o                         
  -3  17 -10        423.32        466.70       157.25 o                         
  -1  17 -10       6064.24       6283.57       357.67 o                         
   1  17 -10        982.86       1043.31       129.69 o                         
   3  17 -10        175.55        130.11        94.12 o                         
   5  17 -10        576.73        655.89       125.17 o                         
   7  17 -10        113.56        150.39       228.91 o                         
   9  17 -10        214.85        238.02       287.64 o                         
  -8  18 -10        837.96        948.54       228.58 o                         
  -6  18 -10        737.79        519.55       170.88 o                         
  -4  18 -10        169.59         96.29        94.53 o                         
  -2  18 -10        685.11        674.64       139.46 o                         
   0  18 -10        673.50        573.67       153.90 o                         
   2  18 -10        117.25        -10.04        92.94 o                         
   4  18 -10        961.24        874.38       150.76 o                         
   6  18 -10        492.30        432.73       201.12 o                         
   8  18 -10        370.88        380.27       208.28 o                         
  -7  19 -10        442.85        519.47       284.68 o                         
  -5  19 -10        392.08        383.11       156.19 o                         
  -3  19 -10        432.09        850.71       207.25 o                         
  -1  19 -10       4871.69       5261.18       403.27 o                         
   1  19 -10       4029.65       4572.20       363.29 o                         
   3  19 -10       5314.12       5126.32       367.26 o                         
   5  19 -10       1923.25       2097.03       213.10 o                         
   7  19 -10        137.68         -3.28       152.74 o                         
  -6  20 -10       1151.17        982.10       203.57 o                         
  -4  20 -10        500.89        802.76       179.74 o                         
  -2  20 -10        146.05        303.38       182.37 o                         
   0  20 -10        817.10        610.66       124.96 o                         
   2  20 -10        624.92        547.63       179.35 o                         
   4  20 -10       1240.02       1425.65       182.31 o                         
   6  20 -10       1266.91        858.13       269.69 o                         
   8  20 -10        284.06        215.72       385.60 o                         
  -5  21 -10        288.09        208.92       275.25 o                         
  -3  21 -10        762.19        990.98       258.03 o                         
  -1  21 -10       2278.52       2163.86       268.16 o                         
   1  21 -10        421.04        558.70       155.18 o                         
   3  21 -10       1972.39       1852.63       215.79 o                         
   5  21 -10        383.93        323.66       185.72 o                         
   7  21 -10        354.68        181.07       209.10 o                         
  -6  22 -10        527.50        741.27       195.09 o                         
  -4  22 -10       1187.56       1103.91       312.69 o                         
  -2  22 -10        232.55        145.88       259.86 o                         
   0  22 -10       3256.21       3266.97       339.32 o                         
   2  22 -10        296.63        268.66       187.81 o                         
   4  22 -10        878.61        810.04       273.47 o                         
   6  22 -10        820.48       1034.94       296.91 o                         
  -5  23 -10          7.90        619.41       267.45 o                         
  -3  23 -10        474.05        310.69       276.52 o                         
  -1  23 -10       1223.63       1553.33       315.59 o                         
   1  23 -10       5940.54       5894.87       509.13 o                         
   3  23 -10        312.64        146.38       309.27 o                         
   5  23 -10        956.16       1334.99       288.92 o                         
  -4  24 -10        140.52       -176.27       176.27 o                         
  -2  24 -10         84.86        206.34       190.47 o                         
   0  24 -10        836.06        514.93       246.91 o                         
   2  24 -10        117.25         66.63       291.35 o                         
   4  24 -10        346.48        209.32       363.96 o                         
   6  24 -10        121.99        423.48       211.06 o                         
  -3  25 -10        141.94        144.95       221.60 o                         
  -1  25 -10       1016.72       1510.75       329.92 o                         
   1  25 -10        614.63        711.64       243.97 o                         
   3  25 -10        239.35         97.94       244.47 o                         
   5  25 -10        230.45        256.84       219.08 o                         
  -2  26 -10       1757.77       2311.20       908.34 o                         
   0  26 -10       1703.29       1502.23       632.59 o                         
   2  26 -10        201.50        361.77       235.13 o                         
   4  26 -10       1084.89       1399.07       548.77 o                         
  -1  27 -10        563.88        156.80       705.19 o                         
   1  27 -10        685.07        925.92       428.07 o                         
   3  27 -10        165.22        132.01       373.39 o                         
 -11   1  -9        224.18       -242.20       306.44 o                         
  -9   1  -9        152.09         73.00       105.91 o                         
  -7   1  -9       3259.30       3048.41       297.21 o                         
  -5   1  -9        722.83        869.21       171.85 o                         
  -3   1  -9        258.03        291.19       104.02 o                         
  -1   1  -9        160.28        135.39        86.56 o                         
   1   1  -9      24120.27      24863.35      1461.72 o                         
   3   1  -9      10746.28      11753.56       778.26 o                         
   5   1  -9       7199.28       7312.87       346.36 o                         
   7   1  -9       3167.53       2808.18       221.21 o                         
   9   1  -9       3549.25       3569.53       364.12 o                         
  11   1  -9        612.90        188.78       207.22 o                         
 -10   2  -9        738.87       1356.18       257.39 o                         
  -8   2  -9       3589.89       3540.64       339.59 o                         
  -6   2  -9       1460.48       1417.44       238.74 o                         
  -4   2  -9       7106.12       7074.50       468.92 o                         
  -2   2  -9       8685.68       7816.96       430.63 o                         
   0   2  -9      20221.95      20913.85       896.96 o                         
   2   2  -9       7705.66       7814.43       392.08 o                         
   4   2  -9       1399.15       1442.59       107.27 o                         
   6   2  -9       1830.90       1623.63       186.56 o                         
   8   2  -9        671.17        406.46       111.88 o                         
  10   2  -9        150.17         91.18       241.87 o                         
  12   2  -9       1384.08       1637.92       290.55 o                         
  -9   3  -9        857.54       1109.87       240.44 o                         
  -7   3  -9       3301.49       2891.95       442.12 o                         
  -5   3  -9       5266.52       4963.76       620.26 o                         
  -3   3  -9       9251.90       9091.17       553.31 o                         
  -1   3  -9      12329.97      12975.27       622.51 o                         
   1   3  -9      11384.88      11055.55       611.75 o                         
   3   3  -9       4352.37       4669.38       283.61 o                         
   5   3  -9       8881.43       8945.58       669.55 o                         
   7   3  -9       3810.28       3853.25       263.23 o                         
   9   3  -9       3731.21       3045.24       346.77 o                         
  11   3  -9        174.02         10.65       133.02 o                         
 -10   4  -9        342.92        242.39       181.69 o                         
  -8   4  -9       1319.24       1257.17       237.28 o                         
  -6   4  -9        389.25        118.57       121.26 o                         
  -4   4  -9       1148.12       1413.13       205.70 o                         
  -2   4  -9       9770.16       8625.96       555.80 o                         
   0   4  -9        894.16        576.63       103.04 o                         
   2   4  -9      39729.20      42477.19      1534.71 o                         
   4   4  -9       1439.51       1138.77        96.57 o                         
   6   4  -9       6384.19       6509.15       325.30 o                         
   8   4  -9       1653.46       1804.03       298.73 o                         
  10   4  -9       1599.05       1449.62       228.97 o                         
  -9   5  -9       2629.42       2623.84       335.99 o                         
  -7   5  -9       4798.45       4369.06       432.86 o                         
  -5   5  -9      10424.39      10093.73       932.14 o                         
  -3   5  -9       9398.64       9191.23       575.02 o                         
  -1   5  -9      16242.06      16702.85       698.42 o                         
   1   5  -9       1778.74       1438.96       247.51 o                         
   3   5  -9       3493.68       3622.41       195.80 o                         
   5   5  -9       1784.07       1939.33       119.18 o                         
   7   5  -9        178.52         -9.99        70.83 o                         
   9   5  -9       1054.03        871.27       178.93 o                         
  11   5  -9        182.75        101.42       132.73 o                         
 -10   6  -9        268.87        649.32       200.23 o                         
  -8   6  -9        487.44        582.87       200.84 o                         
  -6   6  -9       2122.23       1815.88       250.03 o                         
  -4   6  -9        641.42        700.47       156.95 o                         
  -2   6  -9        694.81        530.59       112.85 o                         
   0   6  -9      13852.96      15299.12       611.08 o                         
   2   6  -9       4612.50       4935.97       311.65 o                         
   4   6  -9       1243.21       1261.70       106.78 o                         
   6   6  -9       1634.46       1585.23       178.20 o                         
   8   6  -9       1307.92       1114.26       162.21 o                         
  10   6  -9         21.09         38.37       119.49 o                         
  -9   7  -9        809.26        706.45       196.15 o                         
  -7   7  -9        444.54         80.72       224.28 o                         
  -5   7  -9       1367.60       1058.00       230.95 o                         
  -3   7  -9       1963.70       1981.89       222.10 o                         
  -1   7  -9       5211.14       5218.87       324.44 o                         
   1   7  -9       1457.09       1507.48       166.10 o                         
   3   7  -9       1485.07       1640.74       116.38 o                         
   5   7  -9       1248.88       1338.19       111.97 o                         
   7   7  -9         70.24         85.81        92.39 o                         
   9   7  -9        390.00        326.41       214.26 o                         
  11   7  -9         46.11       -139.67       161.41 o                         
 -10   8  -9         98.49        175.29       206.85 o                         
  -8   8  -9         11.65        214.55       135.14 o                         
  -6   8  -9       2136.18       1962.64       269.36 o                         
  -4   8  -9       5730.31       5734.87       479.28 o                         
  -2   8  -9       3334.65       3411.59       301.19 o                         
   0   8  -9       2989.35       2828.24       250.40 o                         
   2   8  -9      10161.27       9326.08       484.29 o                         
   4   8  -9       6193.85       6243.22       262.68 o                         
   6   8  -9      16097.06      15485.56       681.62 o                         
   8   8  -9       1917.10       1795.73       241.64 o                         
  10   8  -9       1872.21       2233.34       508.97 o                         
  -9   9  -9        344.26        160.49       128.00 o                         
  -7   9  -9       2810.73       2764.70       323.17 o                         
  -5   9  -9      10682.18      10275.74       639.20 o                         
  -3   9  -9       2929.55       2803.43       232.10 o                         
  -1   9  -9       3221.39       2809.93       211.36 o                         
   1   9  -9         75.14        108.82        70.99 o                         
   3   9  -9       3747.39       4143.47       205.31 o                         
   5   9  -9        407.75        244.70        69.70 o                         
   7   9  -9       1693.77       1959.38       167.18 o                         
   9   9  -9        978.34        866.37       253.05 o                         
  11   9  -9         67.32        174.72       405.61 o                         
 -10  10  -9        969.85       1202.74       268.12 o                         
  -8  10  -9       3027.09       3248.42       376.27 o                         
  -6  10  -9       3840.76       3290.41       497.25 o                         
  -4  10  -9       4266.22       3577.55       291.63 o                         
  -2  10  -9       2646.08       3528.65       215.57 o                         
   0  10  -9       1528.59       1283.11       129.71 o                         
   2  10  -9       1916.44       1908.80       154.41 o                         
   4  10  -9        748.29        847.01        95.04 o                         
   6  10  -9       7866.47       8238.88       386.73 o                         
   8  10  -9       1007.76        879.97       198.71 o                         
  10  10  -9        817.50        645.60       269.15 o                         
  -9  11  -9        217.64        497.30       168.38 o                         
  -7  11  -9        247.45        114.01       146.42 o                         
  -5  11  -9       1395.96        858.22       168.01 o                         
  -3  11  -9       2095.97       1916.66       226.23 o                         
  -1  11  -9       3879.77       3807.90       215.47 o                         
   1  11  -9       7782.00       8536.40       456.51 o                         
   3  11  -9       3038.15       2280.24       151.81 o                         
   5  11  -9       8860.78       8657.78       311.33 o                         
   7  11  -9       4083.66       4316.40       284.43 o                         
   9  11  -9       3226.05       3490.00       754.15 o                         
  11  11  -9       1333.91        866.20       292.27 o                         
  -8  12  -9       1871.70       1806.78       274.31 o                         
  -6  12  -9        878.04        314.17       234.06 o                         
  -4  12  -9       3681.57       3525.11       289.35 o                         
  -2  12  -9       5560.18       6057.50       303.47 o                         
   0  12  -9       6149.65       5969.23       346.37 o                         
   2  12  -9        523.55        525.54       123.17 o                         
   4  12  -9        962.22        776.54        95.27 o                         
   6  12  -9        341.71        267.14        89.49 o                         
   8  12  -9        137.45        227.05        98.54 o                         
  10  12  -9        268.09        444.00       258.45 o                         
  -9  13  -9         26.96         97.71       177.64 o                         
  -7  13  -9        497.59        351.97       168.72 o                         
  -5  13  -9        497.94        543.17       609.02 o                         
  -3  13  -9        692.92        583.81       104.50 o                         
  -1  13  -9       1477.77       1303.43       135.05 o                         
   1  13  -9        326.57        368.83        74.83 o                         
   3  13  -9        365.60        374.61        91.98 o                         
   5  13  -9        157.40         46.54        59.75 o                         
   7  13  -9         54.23        296.96       124.37 o                         
   9  13  -9         95.57        108.85       287.41 o                         
  -8  14  -9       1528.77       1300.18       248.59 o                         
  -6  14  -9       1786.21       1512.86       238.93 o                         
  -4  14  -9       1465.86       1465.54       148.20 o                         
  -2  14  -9       6706.55       6973.74       372.30 o                         
   0  14  -9       1914.81       2056.56       196.62 o                         
   2  14  -9       1460.74       1339.81       186.37 o                         
   4  14  -9         95.33         57.65        61.66 o                         
   6  14  -9       1640.30       1548.87       187.68 o                         
   8  14  -9        963.12       1302.89       212.30 o                         
  10  14  -9         72.62        212.27       191.66 o                         
  -9  15  -9         96.28        120.55       133.26 o                         
  -7  15  -9        285.78        277.81       145.35 o                         
  -5  15  -9        461.15        674.79       169.49 o                         
  -3  15  -9        730.46       1048.31       158.90 o                         
  -1  15  -9       4571.82       4665.35       258.95 o                         
   1  15  -9       2020.30       1896.17       149.36 o                         
   3  15  -9       3607.52       3565.41       234.96 o                         
   5  15  -9       3325.84       3269.30       204.03 o                         
   7  15  -9       1172.33       1173.90       176.44 o                         
   9  15  -9        971.78       1127.70       415.72 o                         
  -8  16  -9       1561.89       1781.29       295.79 o                         
  -6  16  -9       3398.00       3845.57       383.86 o                         
  -4  16  -9        414.77        543.62       186.54 o                         
  -2  16  -9       7695.37       8134.72       404.79 o                         
   0  16  -9       2318.49       2789.97       241.19 o                         
   2  16  -9       1322.41       1217.09       136.85 o                         
   4  16  -9        251.77        118.32        72.10 o                         
   6  16  -9       1092.81       1263.50       196.07 o                         
   8  16  -9         21.91        240.03       185.38 o                         
  10  16  -9        350.35        -18.87       182.80 o                         
  -7  17  -9       1991.30       2486.87       319.41 o                         
  -5  17  -9       6195.20       6741.25       466.85 o                         
  -3  17  -9        535.85        820.60       179.72 o                         
  -1  17  -9       6088.12       6451.24       351.14 o                         
   1  17  -9        869.01        779.26       146.93 o                         
   3  17  -9       1103.93       1069.09       125.47 o                         
   5  17  -9        124.38        139.01       106.40 o                         
   7  17  -9        316.99        124.68       188.08 o                         
   9  17  -9        246.39        228.01       208.97 o                         
  -8  18  -9        183.20        365.32       163.03 o                         
  -6  18  -9        145.05        254.94       147.02 o                         
  -4  18  -9        396.13        508.31       134.44 o                         
  -2  18  -9       1703.97       2379.38       251.78 o                         
   0  18  -9       1402.07       1628.75       180.14 o                         
   2  18  -9       3076.53       2918.76       274.70 o                         
   4  18  -9       2550.86       2382.92       205.47 o                         
   6  18  -9       2875.41       2839.30       463.43 o                         
   8  18  -9        221.62        533.93       317.82 o                         
  -7  19  -9         70.66        335.18       161.89 o                         
  -5  19  -9         98.10        225.20       149.69 o                         
  -3  19  -9        268.28         75.79       125.35 o                         
  -1  19  -9       2278.79       2548.31       289.51 o                         
   1  19  -9       1567.66       1492.40       257.30 o                         
   3  19  -9        103.03         10.83       109.07 o                         
   5  19  -9        932.42        900.29       208.10 o                         
   7  19  -9        166.17         34.96       127.93 o                         
   9  19  -9         87.69        122.53       261.81 o                         
  -6  20  -9        417.35        550.63       177.60 o                         
  -4  20  -9        188.16        193.87       126.37 o                         
  -2  20  -9         26.65        -41.66       133.57 o                         
   0  20  -9         46.09         69.06        82.86 o                         
   2  20  -9         57.80          0.30       101.54 o                         
   4  20  -9        160.64        143.33        87.53 o                         
   6  20  -9        603.45        583.37       225.79 o                         
   8  20  -9        507.59        411.09       225.05 o                         
  -7  21  -9       1186.01       1507.74       247.86 o                         
  -5  21  -9       2458.42       2990.40       297.32 o                         
  -3  21  -9        820.76        722.89       181.00 o                         
  -1  21  -9       4868.71       3771.25       396.52 o                         
   1  21  -9        992.43        961.40       242.53 o                         
   3  21  -9        252.40        182.78        95.44 o                         
   5  21  -9          4.69        -57.42       147.81 o                         
   7  21  -9        329.53        301.44       248.85 o                         
  -6  22  -9        666.71        645.46       233.51 o                         
  -4  22  -9        417.58        551.27       209.62 o                         
  -2  22  -9       1823.47       2115.16       313.20 o                         
   0  22  -9         42.78        -87.16        87.16 o                         
   2  22  -9       1784.96       1755.30       230.50 o                         
   4  22  -9        185.83        318.86       170.68 o                         
   6  22  -9       1313.49       1475.71       320.46 o                         
  -5  23  -9        286.85         75.63       188.10 o                         
  -3  23  -9       1308.18       1762.72       355.87 o                         
  -1  23  -9       1219.80       1145.35       299.89 o                         
   1  23  -9        154.82         53.88       254.44 o                         
   3  23  -9        389.11        186.19       259.70 o                         
   5  23  -9       2468.55       2739.43       472.93 o                         
   7  23  -9         34.26         30.54       176.70 o                         
  -4  24  -9       1225.21       1883.67       329.82 o                         
  -2  24  -9       1339.88       1246.74       289.48 o                         
   0  24  -9        582.90        787.36       204.69 o                         
   2  24  -9        586.87        964.16       287.77 o                         
   4  24  -9        340.43        362.53       231.01 o                         
   6  24  -9         58.37          5.55       169.20 o                         
  -3  25  -9        283.65        190.56       222.82 o                         
  -1  25  -9        674.73        752.06       268.25 o                         
   1  25  -9       1465.23       1009.59       285.55 o                         
   3  25  -9        340.30        497.38       255.35 o                         
   5  25  -9        657.99        215.92       217.87 o                         
  -2  26  -9         45.48        139.07       205.08 o                         
   0  26  -9         78.02        -18.22       208.60 o                         
   2  26  -9        230.76        324.41       479.84 o                         
   4  26  -9          9.61        535.56       456.36 o                         
  -1  27  -9        421.52        776.53       318.93 o                         
   1  27  -9        259.94        637.40       352.22 o                         
   3  27  -9        264.61        382.82       367.73 o                         
   0  28  -9        678.15        327.67       294.09 o                         
 -10   0  -8       1291.75       1416.09       431.54 o                         
  -8   0  -8       3124.63       2362.57       389.01 o                         
  -6   0  -8       3292.65       2930.20       403.24 o                         
  -4   0  -8        863.52       1483.15       306.62 o                         
  -2   0  -8        214.69        282.83       161.49 o                         
   0   0  -8       6112.05       6783.10       505.91 o                         
   2   0  -8       4410.55       5385.10       449.23 o                         
   4   0  -8       8778.12       8711.66       516.17 o                         
   6   0  -8       9503.57       9957.89      1071.11 o                         
   8   0  -8      15737.51      18284.99      1368.19 o                         
  10   0  -8       2420.07       2538.39       788.17 o                         
  12   0  -8       7790.22       8242.29       954.18 o                         
 -11   1  -8        131.46       -153.07       192.47 o                         
  -9   1  -8        136.13         84.56       128.33 o                         
  -7   1  -8        640.12        749.23       166.27 o                         
  -5   1  -8       3951.61       3468.11       289.45 o                         
  -3   1  -8       8193.56       7482.46       449.03 o                         
  -1   1  -8       1978.08       2086.15       196.45 o                         
   1   1  -8      31672.21      31752.10      1515.54 o                         
   3   1  -8        266.20        196.67        53.42 o                         
   5   1  -8       1650.09       1602.99       147.03 o                         
   7   1  -8       1415.10       1788.12       189.81 o                         
   9   1  -8       1413.49       1238.15       214.82 o                         
  11   1  -8       1753.07       1651.03       294.11 o                         
 -10   2  -8        144.90        191.00       136.98 o                         
  -8   2  -8        929.25        709.04       162.75 o                         
  -6   2  -8       1812.19       1412.50       209.52 o                         
  -4   2  -8       1301.61       1057.20       171.30 o                         
  -2   2  -8       2434.62       2399.77       266.62 o                         
   0   2  -8       5498.61       5259.78       324.13 o                         
   2   2  -8       8676.69       8548.97       434.53 o                         
   4   2  -8       2481.97       2475.03       144.95 o                         
   6   2  -8       3437.72       3536.21       297.95 o                         
   8   2  -8        211.91        152.92        94.27 o                         
  10   2  -8        707.98        522.38       186.80 o                         
  12   2  -8        518.25        404.20       281.42 o                         
 -11   3  -8        284.74        249.48       170.14 o                         
  -9   3  -8       1469.25       1628.06       279.93 o                         
  -7   3  -8        482.20        728.47       188.53 o                         
  -5   3  -8       5094.01       5016.18       390.79 o                         
  -3   3  -8       2529.34       2118.22       219.64 o                         
  -1   3  -8       2364.99       2227.74       259.55 o                         
   1   3  -8       4712.73       4824.34       352.86 o                         
   3   3  -8        711.52        761.18       102.31 o                         
   5   3  -8       7342.31       7992.75       431.85 o                         
   7   3  -8       5718.75       5643.68       313.66 o                         
   9   3  -8       1760.49       2043.54       251.50 o                         
  11   3  -8        234.02        232.37       165.23 o                         
 -10   4  -8         39.88        294.50       159.32 o                         
  -8   4  -8        765.93       1033.80       211.26 o                         
  -6   4  -8       7126.42       6573.97       482.75 o                         
  -4   4  -8        760.95        645.97       139.29 o                         
  -2   4  -8         76.29        -19.41        65.40 o                         
   0   4  -8      20836.34      21627.98       818.31 o                         
   2   4  -8        470.49        576.72        81.49 o                         
   4   4  -8        520.36        540.92        59.03 o                         
   6   4  -8        389.75        490.74        91.20 o                         
   8   4  -8       1819.88       1728.00       192.72 o                         
  10   4  -8        778.62       1097.00       292.77 o                         
  12   4  -8        319.41        393.05       184.19 o                         
 -11   5  -8        307.28        495.92       156.30 o                         
  -9   5  -8        623.98        711.19       199.67 o                         
  -7   5  -8       2148.75       2261.92       357.25 o                         
  -5   5  -8         35.76        -46.42       135.67 o                         
  -3   5  -8       4956.99       4310.94       316.12 o                         
  -1   5  -8       9460.24      10175.26       529.03 o                         
   1   5  -8      13874.86      15480.73       696.08 o                         
   3   5  -8       7358.09       7315.25       269.65 o                         
   5   5  -8       2916.71       2966.42       225.66 o                         
   7   5  -8       3074.99       3100.41       226.77 o                         
   9   5  -8        776.74        854.38       190.77 o                         
  11   5  -8        852.05       1358.20       229.64 o                         
 -10   6  -8        751.85        803.81       199.10 o                         
  -8   6  -8      10089.20       8095.82       765.24 o                         
  -6   6  -8       6312.53       6057.69       582.57 o                         
  -4   6  -8       4395.04       3610.83       348.84 o                         
  -2   6  -8      15953.03      15853.82       676.25 o                         
   0   6  -8       5731.88       4755.56       266.49 o                         
   2   6  -8      39944.52      41161.54      1496.34 o                         
   4   6  -8      15324.68      15392.78       521.45 o                         
   6   6  -8        423.36        401.49        93.98 o                         
   8   6  -8        208.95        218.13       107.57 o                         
  10   6  -8        333.94        259.20       157.71 o                         
  -9   7  -8       1246.28       1183.53       244.61 o                         
  -7   7  -8       1696.77       1779.24       289.12 o                         
  -5   7  -8        872.12       1089.11       173.58 o                         
  -3   7  -8       3430.03       3689.98       394.37 o                         
  -1   7  -8       2985.53       3687.60       250.46 o                         
   1   7  -8       1677.21       1757.35       216.12 o                         
   3   7  -8       4414.51       4394.99       195.39 o                         
   5   7  -8       7873.42       7279.62       305.96 o                         
   7   7  -8       3168.27       3534.83       279.38 o                         
   9   7  -8       2717.58       2417.06       287.59 o                         
  11   7  -8       1345.87        772.76       248.66 o                         
 -10   8  -8        369.73        455.49       163.32 o                         
  -8   8  -8       1626.31       1699.28       266.81 o                         
  -6   8  -8       3893.27       3577.52       310.10 o                         
  -4   8  -8       1570.21       2085.13       221.05 o                         
  -2   8  -8       6492.73       6938.79       355.18 o                         
   0   8  -8       9198.55       9357.97       347.86 o                         
   2   8  -8      18909.63      19713.52       643.75 o                         
   4   8  -8       1932.15       2517.02       173.21 o                         
   6   8  -8      11700.74      11475.29       439.04 o                         
   8   8  -8          1.61          6.93        84.47 o                         
  10   8  -8         55.84        -53.00       125.54 o                         
  -9   9  -8        479.32        202.43       193.61 o                         
  -7   9  -8        257.74         79.96       186.58 o                         
  -5   9  -8       2337.50       2050.93       291.65 o                         
  -3   9  -8       7069.03       6916.26       390.04 o                         
  -1   9  -8       2498.41       2473.26       181.68 o                         
   1   9  -8      11372.99      11567.61       492.77 o                         
   3   9  -8        587.27        598.25        74.12 o                         
   5   9  -8       8945.99       8749.34       491.79 o                         
   7   9  -8        355.48        352.77        99.49 o                         
   9   9  -8       1075.74        915.61       266.94 o                         
  11   9  -8         42.49       -160.66       160.66 o                         
 -10  10  -8       1217.25       1469.45       316.09 o                         
  -8  10  -8       1555.86       2035.04       313.99 o                         
  -6  10  -8       2146.63       2545.27       270.26 o                         
  -4  10  -8       3280.05       3067.81       261.91 o                         
  -2  10  -8       1138.00       1025.94       143.94 o                         
   0  10  -8       6552.48       6090.56       407.20 o                         
   2  10  -8       2275.62       2452.29       170.19 o                         
   4  10  -8       3581.61       3560.56       178.18 o                         
   6  10  -8       1634.48       1519.52       191.29 o                         
   8  10  -8        207.83        233.72       107.07 o                         
  10  10  -8       1084.98       1038.78       684.79 o                         
  -9  11  -8        443.53        710.29       195.58 o                         
  -7  11  -8        629.32        413.64       150.46 o                         
  -5  11  -8        321.97        339.09       116.20 o                         
  -3  11  -8        766.13        792.36       135.13 o                         
  -1  11  -8        607.00        610.18        78.39 o                         
   1  11  -8       2137.23       2381.12       151.11 o                         
   3  11  -8       2004.45       2393.05       158.85 o                         
   5  11  -8         94.37         50.59        60.33 o                         
   7  11  -8       1544.56       1359.69       130.07 o                         
   9  11  -8         72.75        -44.44       211.83 o                         
  11  11  -8        541.49        541.15       307.52 o                         
 -10  12  -8        314.57        246.42       137.35 o                         
  -8  12  -8       1292.54       1166.91       224.91 o                         
  -6  12  -8       1448.72       1713.94       249.86 o                         
  -4  12  -8        825.02        945.48       158.34 o                         
  -2  12  -8        922.75       1019.17       136.39 o                         
   0  12  -8        183.02        129.48        76.20 o                         
   2  12  -8       1121.98       1066.05       102.83 o                         
   4  12  -8        930.30        982.32        95.92 o                         
   6  12  -8        607.80        427.77        82.35 o                         
   8  12  -8       5470.30       5134.24       366.92 o                         
  10  12  -8        397.07        156.45       177.78 o                         
  -9  13  -8       1324.52       1173.23       234.71 o                         
  -7  13  -8       4697.11       4497.35       416.31 o                         
  -5  13  -8      15504.90      15507.96       980.26 o                         
  -3  13  -8      12002.54      12586.39       568.95 o                         
  -1  13  -8      36732.32      38066.77      1294.78 o                         
   1  13  -8       8487.76       7918.54       324.64 o                         
   3  13  -8       3619.63       3971.91       205.03 o                         
   5  13  -8       6206.86       5720.46       297.49 o                         
   7  13  -8        508.07        401.82        91.04 o                         
   9  13  -8        153.47        155.24       171.92 o                         
  -8  14  -8       1680.98       1216.21       281.31 o                         
  -6  14  -8       4384.52       3609.67       378.17 o                         
  -4  14  -8       1318.21       1308.97       136.20 o                         
  -2  14  -8        775.53        703.29       137.99 o                         
   0  14  -8        864.78        742.14       140.26 o                         
   2  14  -8       1269.41       1207.70       113.00 o                         
   4  14  -8       2440.53       2298.16       166.54 o                         
   6  14  -8        292.30        252.71       101.75 o                         
   8  14  -8       2332.93       1939.96       277.79 o                         
  10  14  -8       1166.06        636.06       355.23 o                         
  -9  15  -8        802.30        574.38       232.47 o                         
  -7  15  -8       1433.74       1382.19       246.18 o                         
  -5  15  -8        674.97        237.22       244.32 o                         
  -3  15  -8        366.73        162.07       101.09 o                         
  -1  15  -8       4237.74       4599.49       247.94 o                         
   1  15  -8        194.11        156.70        63.45 o                         
   3  15  -8       2048.73       2478.34       210.59 o                         
   5  15  -8        650.52        851.17       105.89 o                         
   7  15  -8       1061.22       1241.45       170.19 o                         
   9  15  -8        784.48        801.38       241.41 o                         
  -8  16  -8        493.67        222.86       165.47 o                         
  -6  16  -8       1080.47       1393.92       306.10 o                         
  -4  16  -8       1347.87       1328.78       213.32 o                         
  -2  16  -8       4827.01       4405.36       269.88 o                         
   0  16  -8      14014.18      14536.75       576.49 o                         
   2  16  -8       4277.94       4249.89       245.12 o                         
   4  16  -8       2357.79       2245.17       204.18 o                         
   6  16  -8        598.11        694.31       127.01 o                         
   8  16  -8        129.71        139.06       119.40 o                         
  10  16  -8        467.85        377.10       310.26 o                         
  -7  17  -8        361.94        156.71       145.58 o                         
  -5  17  -8        440.50        536.09       136.47 o                         
  -3  17  -8       2272.63       2429.01       256.70 o                         
  -1  17  -8       8011.51       8624.18       628.13 o                         
   1  17  -8        558.22        332.11        92.61 o                         
   3  17  -8        334.80        225.71        80.40 o                         
   5  17  -8       1265.97       1456.41       271.24 o                         
   7  17  -8        166.56        371.46       133.68 o                         
   9  17  -8         80.24        412.11       232.34 o                         
  -8  18  -8        329.18         80.72       136.50 o                         
  -6  18  -8        896.25        848.36       173.83 o                         
  -4  18  -8        679.76        503.92       160.99 o                         
  -2  18  -8       1512.38       1473.70       195.84 o                         
   0  18  -8       1751.82       1706.64       202.69 o                         
   2  18  -8       4014.27       4085.37       305.22 o                         
   4  18  -8        464.08        472.04       103.49 o                         
   6  18  -8        471.83        381.31       195.80 o                         
   8  18  -8        102.89       -128.67       144.41 o                         
  -7  19  -8        566.06        719.24       194.60 o                         
  -5  19  -8        335.55        143.99       103.01 o                         
  -3  19  -8       1956.24       2263.73       317.65 o                         
  -1  19  -8        299.91        306.02       124.73 o                         
   1  19  -8       3314.72       2890.76       256.71 o                         
   3  19  -8       1878.47       1911.50       178.34 o                         
   5  19  -8       2479.20       2415.96       328.23 o                         
   7  19  -8       1421.89       1301.27       231.30 o                         
   9  19  -8        777.19       1013.70       567.53 o                         
  -6  20  -8       1594.41       1821.51       266.88 o                         
  -4  20  -8       1297.15       1223.57       197.12 o                         
  -2  20  -8        658.20        943.58       195.08 o                         
   0  20  -8       3737.88       3495.76       261.70 o                         
   2  20  -8       3067.03       3681.99       371.07 o                         
   4  20  -8       2005.12       1766.45       215.04 o                         
   6  20  -8       1571.73       1279.73       248.62 o                         
   8  20  -8         20.56          3.61       323.06 o                         
  -7  21  -8        816.60        979.09       258.82 o                         
  -5  21  -8        273.58        322.71       178.78 o                         
  -3  21  -8         16.19        -59.95       120.85 o                         
  -1  21  -8       1822.32       1788.51       191.23 o                         
   1  21  -8       1877.31       1471.70       198.39 o                         
   3  21  -8       1921.93       1549.24       170.81 o                         
   5  21  -8        928.53        910.24       288.47 o                         
   7  21  -8         33.06        554.85       300.69 o                         
  -6  22  -8        134.35       -122.21       122.21 o                         
  -4  22  -8        389.44        299.85       151.60 o                         
  -2  22  -8        649.41        457.27       277.33 o                         
   0  22  -8       1158.26       1020.29       203.97 o                         
   2  22  -8        166.28         67.83       102.96 o                         
   4  22  -8        629.22        322.82       430.90 o                         
   6  22  -8        194.99        652.70       368.65 o                         
  -5  23  -8       1414.14       1514.00       305.04 o                         
  -3  23  -8        439.67        650.77       282.78 o                         
  -1  23  -8        515.89        350.41       172.84 o                         
   1  23  -8        959.92        974.32       381.83 o                         
   3  23  -8        525.25        734.77       200.78 o                         
   5  23  -8          4.37       -199.89       199.89 o                         
   7  23  -8         84.32       -156.65       156.65 o                         
  -4  24  -8        897.64       1134.30       263.93 o                         
  -2  24  -8        264.30        255.04       185.51 o                         
   0  24  -8        774.28        678.55       210.55 o                         
   2  24  -8        122.92        286.48       183.98 o                         
   4  24  -8        283.14         -4.34       255.52 o                         
   6  24  -8        150.09         68.98       166.84 o                         
  -5  25  -8       1635.37       2184.47       369.53 o                         
  -3  25  -8       1532.24       1562.59       342.06 o                         
  -1  25  -8       1906.45       2024.67       693.88 o                         
   1  25  -8        560.10        689.58       238.62 o                         
   3  25  -8        399.31        225.47       211.10 o                         
   5  25  -8        288.64        999.28       505.39 o                         
  -4  26  -8        799.46        466.33       221.13 o                         
  -2  26  -8        454.84        705.86       253.37 o                         
   0  26  -8        993.68        755.87       384.61 o                         
   2  26  -8        472.39        638.61       260.13 o                         
   4  26  -8       1276.58       1392.18       357.36 o                         
  -3  27  -8        587.29        682.51       266.62 o                         
  -1  27  -8        450.35        547.45       241.56 o                         
   1  27  -8         54.96        -92.49       293.24 o                         
   3  27  -8       1053.22       2347.62       703.40 o                         
   0  28  -8         92.74        160.03       335.67 o                         
   2  28  -8        197.65        401.66       259.63 o                         
 -11   1  -7        211.98        756.18       323.86 o                         
  -9   1  -7       2234.51       2182.12       265.71 o                         
  -7   1  -7       4311.55       3826.09       328.87 o                         
  -5   1  -7       2364.24       3141.41       261.96 o                         
  -3   1  -7       3342.19       3756.64       293.14 o                         
  -1   1  -7       3210.80       2642.32       215.49 o                         
   1   1  -7       8825.32       8788.86       483.58 o                         
   3   1  -7         63.05         40.21        37.43 o                         
   5   1  -7       1663.50       1589.49       132.90 o                         
   7   1  -7       1109.62       1472.01       164.49 o                         
   9   1  -7        963.81        943.40       178.94 o                         
  11   1  -7       1152.00       1436.48       266.71 o                         
 -10   2  -7          9.00         -2.04       113.54 o                         
  -8   2  -7       1120.13       1125.68       216.02 o                         
  -6   2  -7       3687.94       3476.45       293.06 o                         
  -4   2  -7       6122.66       6026.79       360.55 o                         
  -2   2  -7        418.46        470.96       136.01 o                         
   0   2  -7      20313.64      20863.48       880.58 o                         
   2   2  -7      35089.27      35387.25      1275.15 o                         
   4   2  -7       1831.05       1779.98       152.52 o                         
   6   2  -7      13007.26      13574.99       515.78 o                         
   8   2  -7       3208.91       3125.25       309.13 o                         
  10   2  -7       1254.24       1140.46       218.88 o                         
  12   2  -7        213.66        203.80       177.32 o                         
 -11   3  -7       1187.70       1294.16       281.58 o                         
  -9   3  -7       1226.86       1307.42       227.68 o                         
  -7   3  -7        470.46        360.36       129.10 o                         
  -5   3  -7      10733.80       8882.91       538.02 o                         
  -3   3  -7       1174.12       1194.90       216.40 o                         
  -1   3  -7      23922.16      25447.09       970.59 o                         
   1   3  -7        531.00        641.02       115.98 o                         
   3   3  -7       1186.94       1425.29       117.16 o                         
   5   3  -7       2391.48       2274.62       238.45 o                         
   7   3  -7       1378.47       1467.49       167.47 o                         
   9   3  -7       2695.49       2322.00       265.37 o                         
  11   3  -7       2682.85       1930.41       264.73 o                         
 -10   4  -7       1046.85       1021.90       221.66 o                         
  -8   4  -7       3435.90       4123.73       402.80 o                         
  -6   4  -7       4463.78       4164.55       369.70 o                         
  -4   4  -7       3445.21       3492.16       308.31 o                         
  -2   4  -7       7292.84       6507.50       441.76 o                         
   0   4  -7       5326.10       5632.43       267.06 o                         
   2   4  -7      10796.40      11741.56       397.34 o                         
   4   4  -7        386.34        381.86        49.16 o                         
   6   4  -7       2787.39       2776.13       190.66 o                         
   8   4  -7       1490.16       1633.92       211.39 o                         
  10   4  -7       2948.03       2787.77       417.95 o                         
  12   4  -7        380.00        101.59       257.65 o                         
 -11   5  -7        284.63        484.43       204.75 o                         
  -9   5  -7        186.49        231.79       140.79 o                         
  -7   5  -7       1023.58       1036.03       201.30 o                         
  -5   5  -7       4580.59       4459.34       356.76 o                         
  -3   5  -7      24195.35      23596.13       864.27 o                         
  -1   5  -7      14233.41      14300.44       589.82 o                         
   1   5  -7      16094.28      15810.04       695.00 o                         
   3   5  -7       8841.81       8742.10       317.81 o                         
   5   5  -7       5481.31       5070.47       241.23 o                         
   7   5  -7       7952.91       8195.22       461.36 o                         
   9   5  -7       1691.71       1563.08       274.92 o                         
  11   5  -7        556.54       1004.64       214.55 o                         
 -10   6  -7        102.02        146.95       130.89 o                         
  -8   6  -7       1670.04       1190.92       308.64 o                         
  -6   6  -7       1106.28        850.09       186.44 o                         
  -4   6  -7       1348.32       1021.20       144.56 o                         
  -2   6  -7       1804.73       1589.90       145.59 o                         
   0   6  -7       3102.21       3254.38       170.02 o                         
   2   6  -7       1317.27       1411.36       134.74 o                         
   4   6  -7       6325.72       6222.21       255.12 o                         
   6   6  -7        938.18       1036.06        90.61 o                         
   8   6  -7        373.69        344.89       121.28 o                         
  10   6  -7        297.93        387.62       162.37 o                         
 -11   7  -7        422.09        714.55       194.10 o                         
  -9   7  -7         17.35        -18.15       111.79 o                         
  -7   7  -7        417.60        306.46       141.08 o                         
  -5   7  -7        215.37        175.85       165.68 o                         
  -3   7  -7       1212.66       1289.91       146.93 o                         
  -1   7  -7      20457.09      22068.99       776.82 o                         
   1   7  -7       3128.06       2966.22       222.50 o                         
   3   7  -7       1986.66       1958.48       120.06 o                         
   5   7  -7       4957.64       5143.54       208.93 o                         
   7   7  -7        243.47        301.07        84.24 o                         
   9   7  -7        538.27        221.31       149.78 o                         
  11   7  -7         35.55         36.97       124.82 o                         
 -10   8  -7       2140.81       2322.79       327.45 o                         
  -8   8  -7       4613.29       4790.81       620.02 o                         
  -6   8  -7       3591.47       3650.47       316.38 o                         
  -4   8  -7       9591.54      10051.19       504.22 o                         
  -2   8  -7       3333.50       3056.39       214.16 o                         
   0   8  -7        685.83        571.39       109.38 o                         
   2   8  -7        119.11        188.87        58.54 o                         
   4   8  -7       7074.70       7222.90       258.62 o                         
   6   8  -7       3893.78       4181.98       280.89 o                         
   8   8  -7       1316.61       1520.76       179.01 o                         
  10   8  -7       3050.20       2701.90       413.68 o                         
  -9   9  -7         78.30         39.30       103.42 o                         
  -7   9  -7         90.01       -110.58       110.58 o                         
  -5   9  -7       2591.70       2714.13       254.19 o                         
  -3   9  -7       1978.90       1989.43       187.95 o                         
  -1   9  -7       3696.60       3264.28       171.79 o                         
   1   9  -7      16045.91      16178.67       580.61 o                         
   3   9  -7       4875.36       4326.35       203.79 o                         
   5   9  -7       4534.72       4162.35       253.37 o                         
   7   9  -7       2912.46       2870.37       181.30 o                         
   9   9  -7       1740.18       1303.79       213.17 o                         
  11   9  -7        790.30        534.76       384.14 o                         
 -10  10  -7        379.53        322.44       159.48 o                         
  -8  10  -7         80.24        130.87       123.55 o                         
  -6  10  -7       2373.83       2212.23       241.88 o                         
  -4  10  -7       4895.41       5466.12       436.99 o                         
  -2  10  -7       3328.61       3457.50       201.41 o                         
   0  10  -7       3056.52       3080.35       219.97 o                         
   2  10  -7       1569.71       1386.98       128.16 o                         
   4  10  -7       4348.89       4239.85       185.72 o                         
   6  10  -7       7366.79       7345.51       445.28 o                         
   8  10  -7       3091.43       3157.49       265.02 o                         
  10  10  -7        160.25        110.09       235.78 o                         
  -9  11  -7       1632.44       1683.63       300.16 o                         
  -7  11  -7       3351.19       3810.71       377.80 o                         
  -5  11  -7       6689.38       6006.78       405.24 o                         
  -3  11  -7       7084.27       6731.14       377.80 o                         
  -1  11  -7       6885.28       6841.91       288.20 o                         
   1  11  -7       7554.70       7520.06       323.84 o                         
   3  11  -7        882.94        968.52       104.21 o                         
   5  11  -7       2476.88       2246.69       152.14 o                         
   7  11  -7       1876.29       1947.40       166.57 o                         
   9  11  -7       1631.50       1838.66       285.75 o                         
  11  11  -7        950.65       1588.79       547.74 o                         
 -10  12  -7         80.00          0.99       166.47 o                         
  -8  12  -7          7.61        -82.88        82.88 o                         
  -6  12  -7        217.29        448.31       314.93 o                         
  -4  12  -7       2274.29       2040.14       364.58 o                         
  -2  12  -7       1576.37       1206.42       112.35 o                         
   0  12  -7       5705.26       5138.32       269.77 o                         
   2  12  -7      13348.61      13201.40       432.46 o                         
   4  12  -7       8055.44       7879.84       301.14 o                         
   6  12  -7       2937.68       3076.37       191.05 o                         
   8  12  -7       1590.42       1812.33       198.39 o                         
  10  12  -7       1385.81       1834.66       468.89 o                         
  -9  13  -7         55.98        -96.81       139.99 o                         
  -7  13  -7        143.32        116.16       119.45 o                         
  -5  13  -7       1294.73        947.60       238.80 o                         
  -3  13  -7        698.39        591.54       141.28 o                         
  -1  13  -7         65.97        163.35        64.82 o                         
   1  13  -7         45.79        108.05        52.67 o                         
   3  13  -7        514.63        503.66        77.58 o                         
   5  13  -7         31.14         -4.55        75.11 o                         
   7  13  -7        920.41        836.40       119.70 o                         
   9  13  -7         24.76        -82.05        82.05 o                         
  -8  14  -7        300.14        301.33       145.49 o                         
  -6  14  -7       1687.21       1747.00       291.64 o                         
  -4  14  -7       2273.30       2640.55       276.48 o                         
  -2  14  -7       2267.50       2019.15       144.70 o                         
   0  14  -7       2633.54       2405.25       233.00 o                         
   2  14  -7       4944.16       4790.83       252.96 o                         
   4  14  -7       5054.28       4794.79       236.64 o                         
   6  14  -7        466.46        425.15       105.04 o                         
   8  14  -7        168.41        241.33       129.47 o                         
  10  14  -7        372.09        311.41       209.54 o                         
  -9  15  -7       2613.13       2261.97       363.61 o                         
  -7  15  -7       5317.74       5172.41       630.20 o                         
  -5  15  -7       2025.68       1932.60       267.14 o                         
  -3  15  -7       5444.90       5511.02       350.25 o                         
  -1  15  -7       2228.47       2339.71       254.08 o                         
   1  15  -7        895.10        909.10       117.38 o                         
   3  15  -7       1090.34        934.56       104.43 o                         
   5  15  -7       1521.27       1387.12       132.58 o                         
   7  15  -7        963.34        993.46       193.22 o                         
   9  15  -7       1534.01       1652.80       258.65 o                         
  -8  16  -7        297.71        253.14       141.13 o                         
  -6  16  -7       5646.89       5294.00       383.42 o                         
  -4  16  -7       1878.56       1857.41       202.48 o                         
  -2  16  -7      10101.88       9342.70       418.24 o                         
   0  16  -7       1591.00       1452.10       148.42 o                         
   2  16  -7       6836.83       6818.81       327.92 o                         
   4  16  -7       1144.21       1286.06       119.38 o                         
   6  16  -7        820.54        740.17       112.53 o                         
   8  16  -7       3170.51       3540.80       334.54 o                         
  10  16  -7        172.12        506.01       303.68 o                         
  -9  17  -7        247.54        408.86       163.40 o                         
  -7  17  -7        348.50        373.87       163.17 o                         
  -5  17  -7       1359.13       1046.44       210.66 o                         
  -3  17  -7       4116.51       4799.61       339.24 o                         
  -1  17  -7       5944.88       5654.51       410.45 o                         
   1  17  -7       2573.13       2487.22       199.73 o                         
   3  17  -7       5396.78       5586.57       285.66 o                         
   5  17  -7       1787.75       1727.89       219.00 o                         
   7  17  -7       2597.29       2790.95       452.76 o                         
   9  17  -7       1631.25       1891.58       354.67 o                         
  -8  18  -7        468.98        692.26       257.47 o                         
  -6  18  -7       5247.83       5046.71       385.07 o                         
  -4  18  -7        901.03        743.71       147.79 o                         
  -2  18  -7       3359.46       3583.78       269.05 o                         
   0  18  -7       1285.41       1398.21       155.25 o                         
   2  18  -7        958.39       1088.08       139.68 o                         
   4  18  -7         84.15        135.52        98.39 o                         
   6  18  -7        313.00        414.36       134.27 o                         
   8  18  -7       1419.00       1641.93       285.64 o                         
  -7  19  -7         46.47        171.96       127.01 o                         
  -5  19  -7        626.79        533.03       138.94 o                         
  -3  19  -7       1066.16        905.43       202.72 o                         
  -1  19  -7        298.68        199.51       112.42 o                         
   1  19  -7        163.33         55.47        94.41 o                         
   3  19  -7        271.66        261.91        86.82 o                         
   5  19  -7          7.71         52.52        89.16 o                         
   7  19  -7        289.50        616.42       207.97 o                         
   9  19  -7        283.20        396.52       266.48 o                         
  -8  20  -7        954.77       1132.63       238.29 o                         
  -6  20  -7        349.37        298.63       150.29 o                         
  -4  20  -7        412.30        169.63       112.37 o                         
  -2  20  -7        606.52        512.20       145.65 o                         
   0  20  -7        925.08       1028.40       204.15 o                         
   2  20  -7        968.99       1159.05       144.89 o                         
   4  20  -7        776.77        682.23       170.40 o                         
   6  20  -7       1186.97        963.95       257.44 o                         
   8  20  -7         11.19        -54.30       160.39 o                         
  -7  21  -7        471.73        735.12       195.51 o                         
  -5  21  -7         53.20         -9.18        93.65 o                         
  -3  21  -7       1915.22       2045.54       353.66 o                         
  -1  21  -7       1849.91       1911.44       200.38 o                         
   1  21  -7       2619.47       2690.64       278.85 o                         
   3  21  -7        867.51        877.71       186.20 o                         
   5  21  -7       1632.75       1903.32       584.63 o                         
   7  21  -7        556.38        576.13       262.05 o                         
  -6  22  -7       1370.90       1478.02       250.99 o                         
  -4  22  -7       2076.17       2126.37       358.35 o                         
  -2  22  -7       5044.15       4753.83       524.97 o                         
   0  22  -7         86.31         20.87        89.79 o                         
   2  22  -7        402.03        432.55       129.95 o                         
   4  22  -7        760.25        591.85       191.99 o                         
   6  22  -7        252.69        666.29       274.66 o                         
   8  22  -7        476.26        358.56       231.83 o                         
  -5  23  -7        689.63        725.69       230.10 o                         
  -3  23  -7       2049.60       1666.68       272.80 o                         
  -1  23  -7       1425.71       1819.89       205.77 o                         
   1  23  -7        612.72        363.90       181.21 o                         
   3  23  -7        815.44        566.02       164.58 o                         
   5  23  -7        619.02        946.48       281.00 o                         
   7  23  -7        301.49        208.14       336.15 o                         
  -6  24  -7       1020.13       1290.97       289.69 o                         
  -4  24  -7       1348.98       2205.16       401.12 o                         
  -2  24  -7       1863.14       2030.32       362.24 o                         
   0  24  -7       2315.31       2180.57       302.79 o                         
   2  24  -7       1511.22       2026.56       340.83 o                         
   4  24  -7       3588.36       3369.76       490.94 o                         
   6  24  -7        350.76        328.41       230.57 o                         
  -5  25  -7        348.35        650.41       247.81 o                         
  -3  25  -7        513.43        809.35       273.59 o                         
  -1  25  -7        959.33        745.43       242.19 o                         
   1  25  -7        482.45        236.91       190.08 o                         
   3  25  -7        412.68        428.20       211.74 o                         
   5  25  -7        440.70         13.36       380.93 o                         
  -4  26  -7         28.36        152.82       298.19 o                         
  -2  26  -7         70.07       -153.77       296.07 o                         
   0  26  -7        169.43        292.45       194.29 o                         
   2  26  -7        168.15        365.98       250.68 o                         
   4  26  -7         48.16        187.71       204.00 o                         
  -3  27  -7        527.53        945.19       335.58 o                         
  -1  27  -7         58.38          9.43       217.80 o                         
   1  27  -7        241.86        194.39       195.02 o                         
   3  27  -7          9.63       -186.69       186.69 o                         
  -2  28  -7        772.52       1425.46       382.82 o                         
   0  28  -7        328.00        389.66       280.92 o                         
   2  28  -7       1079.06        705.29       420.53 o                         
 -10   0  -6       1109.77       1138.27       306.93 o                         
  -8   0  -6       2426.36       1847.61       326.12 o                         
  -6   0  -6       5348.88       6403.56       717.65 o                         
  -4   0  -6      24727.47      23384.13      1224.12 o                         
  -2   0  -6        380.49        833.58       154.75 o                         
   0   0  -6      16658.35      16826.11      1009.09 o                         
   2   0  -6      25700.76      26921.23      1555.19 o                         
   4   0  -6      14486.86      16824.83       752.14 o                         
   6   0  -6        196.47        435.13       111.49 o                         
   8   0  -6        152.17        237.94       155.38 o                         
  10   0  -6        681.54        672.92       270.13 o                         
  12   0  -6       1784.95       1641.84       438.80 o                         
 -11   1  -6        836.54        788.46       252.12 o                         
  -9   1  -6        280.76        127.70       104.62 o                         
  -7   1  -6        482.52        269.47       118.34 o                         
  -5   1  -6       3556.39       4226.19       302.93 o                         
  -3   1  -6       5273.00       5727.15       396.79 o                         
  -1   1  -6        677.39        675.41       111.15 o                         
   1   1  -6      23980.14      23350.83      1113.84 o                         
   3   1  -6       2147.39       2180.11       112.41 o                         
   5   1  -6       2249.20       1629.00       127.35 o                         
   7   1  -6       1041.68        895.29       169.83 o                         
   9   1  -6       2500.50       2263.57       263.13 o                         
  11   1  -6       3199.83       3480.36       566.08 o                         
 -10   2  -6        915.82       1318.19       222.93 o                         
  -8   2  -6       3217.62       3278.72       313.62 o                         
  -6   2  -6        815.99        707.26       184.52 o                         
  -4   2  -6       3352.62       3864.75       306.08 o                         
  -2   2  -6       4667.84       4902.27       301.80 o                         
   0   2  -6       5433.78       5408.02       286.07 o                         
   2   2  -6       3738.79       4774.33       221.84 o                         
   4   2  -6        307.49        285.69        72.97 o                         
   6   2  -6       1739.61       1648.20       148.10 o                         
   8   2  -6        840.14        904.89       161.34 o                         
  10   2  -6        243.75        121.90       137.60 o                         
  12   2  -6       1507.09       1198.51       279.30 o                         
 -11   3  -6        227.11        225.47       142.67 o                         
  -9   3  -6        477.66        303.85       144.46 o                         
  -7   3  -6      12865.04      12856.71       654.24 o                         
  -5   3  -6       4257.53       5025.23       337.21 o                         
  -3   3  -6       1454.46       1353.42       212.01 o                         
  -1   3  -6       2902.70       2330.13       179.79 o                         
   1   3  -6         86.90         24.54        54.30 o                         
   3   3  -6      27524.04      30996.86       944.02 o                         
   5   3  -6       1034.62       1137.72       157.93 o                         
   7   3  -6       1304.96       1059.97       149.12 o                         
   9   3  -6        807.94        779.91       176.01 o                         
  11   3  -6        287.88        326.77       145.49 o                         
 -10   4  -6       2518.46       2969.52       358.47 o                         
  -8   4  -6       3016.67       3128.87       368.18 o                         
  -6   4  -6       5134.02       5116.13       404.73 o                         
  -4   4  -6       3552.31       3288.91       250.52 o                         
  -2   4  -6      14379.11      13575.47       516.04 o                         
   0   4  -6        706.04        752.82        81.27 o                         
   2   4  -6       1104.95       1087.78       116.63 o                         
   4   4  -6       3921.77       3717.32       161.07 o                         
   6   4  -6       3210.99       3066.74       170.31 o                         
   8   4  -6        959.00        889.14       171.95 o                         
  10   4  -6        123.70        150.49       127.34 o                         
  12   4  -6        826.56        709.20       193.55 o                         
 -11   5  -6        537.88        615.86       222.18 o                         
  -9   5  -6       1902.66       1699.66       265.68 o                         
  -7   5  -6       2778.22       2823.32       309.68 o                         
  -5   5  -6       5107.36       5733.12       372.91 o                         
  -3   5  -6      26390.05      29160.99      1025.31 o                         
  -1   5  -6       5445.26       5987.97       312.82 o                         
   1   5  -6       5472.23       5730.88       266.20 o                         
   3   5  -6       5708.22       5770.55       208.33 o                         
   5   5  -6       2730.09       2702.49       140.11 o                         
   7   5  -6       1962.94       2356.69       172.12 o                         
   9   5  -6       1563.89       1224.28       232.23 o                         
  11   5  -6        132.46        308.79       151.66 o                         
 -10   6  -6       1320.32       1660.81       330.88 o                         
  -8   6  -6       2737.21       2320.61       293.85 o                         
  -6   6  -6        665.55        512.38       136.18 o                         
  -4   6  -6        240.33        403.10       110.55 o                         
  -2   6  -6      12095.29      11688.75       498.80 o                         
   0   6  -6       3211.51       3287.64       163.33 o                         
   2   6  -6      19076.09      17980.55       538.51 o                         
   4   6  -6      40406.19      41352.36      1113.18 o                         
   6   6  -6      14593.74      14478.93       451.08 o                         
   8   6  -6       6073.42       6663.12       618.04 o                         
  10   6  -6       2999.85       3452.97       350.14 o                         
  12   6  -6        316.38        443.57       273.01 o                         
 -11   7  -6        360.29        531.40       241.95 o                         
  -9   7  -6       7486.37       7268.37       568.44 o                         
  -7   7  -6       3267.96       3440.97       338.72 o                         
  -5   7  -6      14887.45      14317.95       629.42 o                         
  -3   7  -6       2695.65       2607.23       308.22 o                         
  -1   7  -6      24052.12      23114.41       692.65 o                         
   1   7  -6      16996.14      16716.02       646.49 o                         
   3   7  -6      10607.29      10246.35       299.14 o                         
   5   7  -6       6150.91       5615.34       218.14 o                         
   7   7  -6        319.67        372.44        68.08 o                         
   9   7  -6         17.91        191.30        77.32 o                         
  11   7  -6         75.22        -71.57        99.37 o                         
 -10   8  -6        942.42        831.97       227.51 o                         
  -8   8  -6       1630.99       1048.59       209.60 o                         
  -6   8  -6       1382.18       1383.98       193.31 o                         
  -4   8  -6       2702.04       2726.68       276.31 o                         
  -2   8  -6       1346.29       2034.83       193.05 o                         
   0   8  -6        478.62        407.42        80.23 o                         
   2   8  -6      14603.08      15186.61       499.70 o                         
   4   8  -6       4163.10       4021.40       175.34 o                         
   6   8  -6       7554.40       7069.92       264.22 o                         
   8   8  -6       3208.18       3484.93       207.81 o                         
  10   8  -6       1168.18       1302.33       224.82 o                         
  -9   9  -6        113.64        -38.95       101.29 o                         
  -7   9  -6        985.69       1247.42       296.47 o                         
  -5   9  -6        284.50        290.27       108.55 o                         
  -3   9  -6       1855.34       1903.57       174.67 o                         
  -1   9  -6       7330.18       7626.46       326.94 o                         
   1   9  -6       4051.30       3882.66       170.05 o                         
   3   9  -6      14981.17      15260.54       447.35 o                         
   5   9  -6        805.46        842.40        91.56 o                         
   7   9  -6        653.56        724.02        92.32 o                         
   9   9  -6       3481.48       3347.18       280.00 o                         
  11   9  -6       1782.60        841.12       277.77 o                         
 -10  10  -6       4877.24       5680.26       497.21 o                         
  -8  10  -6        912.11        779.42       178.55 o                         
  -6  10  -6        265.25        250.78       109.80 o                         
  -4  10  -6       5350.89       4788.41       510.58 o                         
  -2  10  -6       6866.16       7318.82       327.93 o                         
   0  10  -6       3805.43       3912.76       229.96 o                         
   2  10  -6       3714.63       3717.83       211.41 o                         
   4  10  -6       1072.48       1152.17        94.91 o                         
   6  10  -6       8877.61       8802.34       371.03 o                         
   8  10  -6        702.52        717.54       114.06 o                         
  10  10  -6        989.65        875.36       226.75 o                         
  -9  11  -6        123.25        -27.19       114.51 o                         
  -7  11  -6       1303.64       1293.38       233.06 o                         
  -5  11  -6       2126.47       2215.65       245.34 o                         
  -3  11  -6       2106.95       1878.40       147.30 o                         
  -1  11  -6       3613.30       4055.16       284.44 o                         
   1  11  -6       1032.84        908.15        81.87 o                         
   3  11  -6       2627.74       2572.53       138.68 o                         
   5  11  -6        201.66        204.86        63.08 o                         
   7  11  -6       1074.29       1046.29       146.71 o                         
   9  11  -6        100.62        157.14       112.65 o                         
  11  11  -6         54.22        -45.65       350.76 o                         
 -10  12  -6        307.10        287.92       160.72 o                         
  -8  12  -6       2499.28       2793.79       326.83 o                         
  -6  12  -6       1756.19       1375.88       219.70 o                         
  -4  12  -6       5078.14       5186.82       432.32 o                         
  -2  12  -6      10970.77      10762.55       396.88 o                         
   0  12  -6       8120.24       8316.80       351.90 o                         
   2  12  -6       5519.29       5355.59       221.80 o                         
   4  12  -6       4148.22       4468.31       217.75 o                         
   6  12  -6       1110.55       1183.96       117.37 o                         
   8  12  -6        400.30        440.95       109.47 o                         
  10  12  -6        548.86        311.34       205.58 o                         
  -9  13  -6        212.81        575.76       266.79 o                         
  -7  13  -6        868.81       1036.18       209.66 o                         
  -5  13  -6       1129.01       1015.43       116.41 o                         
  -3  13  -6       3909.75       3777.04       295.25 o                         
  -1  13  -6       6536.29       6787.06       320.33 o                         
   1  13  -6      13693.47      13746.19       479.97 o                         
   3  13  -6      15650.85      15233.10       490.00 o                         
   5  13  -6       6339.70       6030.24       292.38 o                         
   7  13  -6       3974.98       3853.50       272.28 o                         
   9  13  -6       4426.83       4215.57       574.78 o                         
  11  13  -6        474.59        898.94       546.79 o                         
 -10  14  -6        218.06        259.01       137.29 o                         
  -8  14  -6       2639.65       2637.78       313.86 o                         
  -6  14  -6       1651.18       1551.40       300.13 o                         
  -4  14  -6       8579.18       8590.56       487.40 o                         
  -2  14  -6      14327.42      15536.11       557.06 o                         
   0  14  -6       2872.30       2854.42       246.95 o                         
   2  14  -6       3357.32       3309.18       187.63 o                         
   4  14  -6       2228.78       2451.70       174.10 o                         
   6  14  -6        117.29        123.69        64.76 o                         
   8  14  -6       1217.65       1343.55       230.46 o                         
  10  14  -6        394.27         98.42       163.02 o                         
  -9  15  -6        596.57        561.52       181.74 o                         
  -7  15  -6       1116.41       1389.61       234.07 o                         
  -5  15  -6       2759.71       2558.13       246.01 o                         
  -3  15  -6       8012.39       8433.48       442.70 o                         
  -1  15  -6      10952.17      11707.12       541.70 o                         
   1  15  -6       7156.53       7123.29       309.21 o                         
   3  15  -6       3230.48       2802.92       179.45 o                         
   5  15  -6       2104.87       1872.43       151.60 o                         
   7  15  -6       1268.15       1180.07       194.50 o                         
   9  15  -6        328.50        470.15       280.77 o                         
  -8  16  -6        196.88        344.27       157.96 o                         
  -6  16  -6        246.73         96.22       106.33 o                         
  -4  16  -6       2600.25       2315.91       229.07 o                         
  -2  16  -6       3383.41       3615.81       281.60 o                         
   0  16  -6       2785.01       2836.46       231.27 o                         
   2  16  -6       3964.36       4242.73       227.06 o                         
   4  16  -6       3393.35       3226.38       193.99 o                         
   6  16  -6        480.94        634.85       132.24 o                         
   8  16  -6       1604.39       1878.67       255.94 o                         
  10  16  -6        140.20        134.36       237.83 o                         
  -9  17  -6        141.60        147.43       183.06 o                         
  -7  17  -6       1051.79       1591.55       243.44 o                         
  -5  17  -6        189.62        399.78       127.16 o                         
  -3  17  -6       8163.00       7947.76       437.46 o                         
  -1  17  -6       9644.10       8884.98       508.45 o                         
   1  17  -6       1594.01       1619.16       161.96 o                         
   3  17  -6       5851.74       5818.43       271.49 o                         
   5  17  -6        476.02        267.98       119.73 o                         
   7  17  -6        682.22        759.08       164.76 o                         
   9  17  -6        701.34        626.07       329.77 o                         
  -8  18  -6        391.51        167.51       130.74 o                         
  -6  18  -6       1226.78        997.89       176.90 o                         
  -4  18  -6        668.47        725.96       184.58 o                         
  -2  18  -6       1448.60       1502.31       191.46 o                         
   0  18  -6       3374.36       3431.65       318.32 o                         
   2  18  -6       1253.02       1275.81       137.78 o                         
   4  18  -6       1398.97       1517.68       181.62 o                         
   6  18  -6       1198.49        844.52       288.20 o                         
   8  18  -6        594.26        455.90       232.42 o                         
  -7  19  -6       3150.63       2956.77       346.39 o                         
  -5  19  -6       8652.76       7945.18       864.91 o                         
  -3  19  -6       1823.18       1558.18       283.30 o                         
  -1  19  -6       2646.91       3261.78       380.35 o                         
   1  19  -6       2974.73       3139.65       278.14 o                         
   3  19  -6       1727.01       1802.13       149.11 o                         
   5  19  -6       1042.09       1462.46       222.94 o                         
   7  19  -6         56.41        -19.26       138.93 o                         
   9  19  -6        287.45        471.16       250.31 o                         
  -8  20  -6        810.25        925.25       245.58 o                         
  -6  20  -6        291.05        236.15       122.94 o                         
  -4  20  -6        798.93       1000.45       177.73 o                         
  -2  20  -6       1121.10       1365.93       312.17 o                         
   0  20  -6        756.37        722.02       121.77 o                         
   2  20  -6       1075.79        902.61       159.36 o                         
   4  20  -6       3468.06       3649.57       356.00 o                         
   6  20  -6       2197.53       2441.43       517.89 o                         
   8  20  -6       2829.88       2953.47       463.85 o                         
  -7  21  -6        462.66        307.52       266.84 o                         
  -5  21  -6       1425.19       1179.31       198.43 o                         
  -3  21  -6       1371.30       1649.36       254.03 o                         
  -1  21  -6       1060.00        800.12       144.31 o                         
   1  21  -6       1348.79       1570.35       184.92 o                         
   3  21  -6        395.57        287.03       117.21 o                         
   5  21  -6       1752.52       1773.59       295.17 o                         
   7  21  -6        482.30        530.67       234.35 o                         
  -6  22  -6       1790.98       2136.37       292.38 o                         
  -4  22  -6       2857.26       2764.86       352.69 o                         
  -2  22  -6       2714.27       3299.05       452.67 o                         
   0  22  -6        235.76        281.69       146.44 o                         
   2  22  -6        783.99        752.95       137.76 o                         
   4  22  -6       1658.61       1751.92       290.76 o                         
   6  22  -6        814.29       1002.77       319.79 o                         
   8  22  -6        330.55        442.97       271.14 o                         
  -5  23  -6        578.06        385.74       377.52 o                         
  -3  23  -6         13.62         55.86       131.64 o                         
  -1  23  -6        146.04         58.55       116.80 o                         
   1  23  -6        711.32        554.82       182.09 o                         
   3  23  -6       1056.40       1408.60       295.16 o                         
   5  23  -6        381.18        -24.07       168.48 o                         
   7  23  -6        410.14        487.64       224.86 o                         
  -6  24  -6        196.56        444.38       221.03 o                         
  -4  24  -6        213.40         83.67       216.63 o                         
  -2  24  -6        108.08        411.05       160.82 o                         
   0  24  -6        276.24        465.95       169.95 o                         
   2  24  -6        456.06        211.51       167.95 o                         
   4  24  -6       1488.61       1434.27       480.78 o                         
   6  24  -6        118.00       -219.69       219.69 o                         
  -5  25  -6         52.68       -134.25       134.25 o                         
  -3  25  -6        583.60        837.32       310.66 o                         
  -1  25  -6       1083.42        461.11       216.65 o                         
   1  25  -6       1930.63       1815.24       335.90 o                         
   3  25  -6        416.76        435.43       191.92 o                         
   5  25  -6       1903.65       1611.63       366.99 o                         
  -4  26  -6       1281.42       1269.20       447.78 o                         
  -2  26  -6       1408.34       1971.22       363.73 o                         
   0  26  -6       1966.58       2234.92       320.05 o                         
   2  26  -6       1227.77       1342.37       310.18 o                         
   4  26  -6        729.79        304.21       212.34 o                         
  -3  27  -6        198.22       1169.49       339.83 o                         
  -1  27  -6       1059.48       1399.49       386.31 o                         
   1  27  -6        915.72        563.49       219.83 o                         
   3  27  -6       1050.90        831.63       443.16 o                         
  -2  28  -6        459.87        394.64       254.32 o                         
   0  28  -6         92.99        117.45       424.30 o                         
   2  28  -6        330.28       -128.23       301.73 o                         
   1  29  -6        195.88        119.98       412.99 o                         
 -11   1  -5         76.90        110.03       181.01 o                         
  -9   1  -5        271.44        143.81       102.99 o                         
  -7   1  -5       2003.26       2102.69       227.21 o                         
  -5   1  -5      12143.76      11276.73       513.42 o                         
  -3   1  -5       5000.09       4973.40       471.12 o                         
  -1   1  -5      11270.18       9950.17       418.16 o                         
   1   1  -5      25063.12      25291.07       910.99 o                         
   3   1  -5       2355.36       2079.09       127.42 o                         
   5   1  -5       5350.33       5758.60       260.97 o                         
   7   1  -5       1471.45       1215.04       154.75 o                         
   9   1  -5        658.07        557.07       275.13 o                         
  11   1  -5         23.35          8.17       121.96 o                         
 -10   2  -5       3694.96       3535.12       337.34 o                         
  -8   2  -5       1908.21       1874.81       266.42 o                         
  -6   2  -5       3554.03       3652.33       282.70 o                         
  -4   2  -5       4163.27       4378.40       281.46 o                         
  -2   2  -5       6331.43       5760.03       324.54 o                         
   0   2  -5      24889.22      26774.05      1088.40 o                         
   2   2  -5       3873.80       4254.88       215.54 o                         
   4   2  -5       1900.10       2018.76       136.26 o                         
   6   2  -5        594.40        521.04        98.30 o                         
   8   2  -5       3560.31       3341.18       304.56 o                         
  10   2  -5       1255.22       1410.08       359.24 o                         
  12   2  -5       1059.95        809.19       268.57 o                         
 -11   3  -5        440.70        528.30       230.87 o                         
  -9   3  -5       1127.78       1122.35       187.07 o                         
  -7   3  -5       1471.40       1479.87       265.07 o                         
  -5   3  -5       2892.78       3017.15       312.07 o                         
  -3   3  -5      26002.21      26453.00       953.37 o                         
  -1   3  -5      10605.78      11305.19       466.02 o                         
   1   3  -5     191210.45     166363.88      8780.17 o                         
   3   3  -5        386.04        468.36        51.88 o                         
   5   3  -5       3691.59       3375.18       165.89 o                         
   7   3  -5       1238.57       1364.76       168.52 o                         
   9   3  -5        106.83        268.99       131.67 o                         
  11   3  -5       1232.24       1155.17       211.34 o                         
 -10   4  -5        623.75        629.18       179.23 o                         
  -8   4  -5        836.93        757.19       165.49 o                         
  -6   4  -5       8487.01       8783.97       510.02 o                         
  -4   4  -5       6134.34       5530.04       326.01 o                         
  -2   4  -5      37926.42      37399.50      1258.94 o                         
   0   4  -5        443.19        451.01        60.51 o                         
   2   4  -5      36912.71      37995.82      1142.99 o                         
   4   4  -5       3751.24       3609.17       133.86 o                         
   6   4  -5       3901.86       3431.10       164.36 o                         
   8   4  -5       1422.46       1701.70       160.10 o                         
  10   4  -5       1666.60       2005.07       264.91 o                         
  12   4  -5        183.58        380.18       191.65 o                         
 -11   5  -5       2185.40       2564.08       327.75 o                         
  -9   5  -5       4378.64       4076.14       400.97 o                         
  -7   5  -5        643.83        794.97       173.53 o                         
  -5   5  -5       4724.41       3869.37       287.56 o                         
  -3   5  -5       1545.93       1956.86       186.03 o                         
  -1   5  -5      10055.40      11315.75       465.28 o                         
   1   5  -5       8587.38       8833.27       358.98 o                         
   3   5  -5        680.21        575.34        55.62 o                         
   5   5  -5       4404.61       4182.02       233.69 o                         
   7   5  -5       2503.89       2242.69       156.74 o                         
   9   5  -5       4198.26       4350.82       282.13 o                         
  11   5  -5       1143.69        469.39       157.20 o                         
 -10   6  -5        174.79        230.48       146.00 o                         
  -8   6  -5       2064.62       2011.39       306.42 o                         
  -6   6  -5       4169.00       3506.57       294.21 o                         
  -4   6  -5       3446.94       3853.74       268.25 o                         
  -2   6  -5       5591.55       4880.20       274.63 o                         
   0   6  -5       1044.63        909.11        97.16 o                         
   2   6  -5      25011.43      25205.56       681.43 o                         
   4   6  -5       8616.24       7819.92       261.47 o                         
   6   6  -5       1873.60       2003.74       118.11 o                         
   8   6  -5        746.69        628.34        78.92 o                         
  10   6  -5        318.40        430.13       155.36 o                         
  12   6  -5        166.69         45.40       151.61 o                         
 -11   7  -5        123.38        213.90       177.37 o                         
  -9   7  -5       4762.30       5351.90       512.75 o                         
  -7   7  -5        857.89        617.41       133.51 o                         
  -5   7  -5        572.88        388.66       109.72 o                         
  -3   7  -5      16946.05      18884.27       704.56 o                         
  -1   7  -5        641.84        578.07        63.71 o                         
   1   7  -5       3662.54       3775.60       154.16 o                         
   3   7  -5       6111.23       6315.62       218.41 o                         
   5   7  -5       4841.16       5020.97       209.25 o                         
   7   7  -5          9.85         11.64        55.84 o                         
   9   7  -5       3403.17       3593.81       234.61 o                         
  11   7  -5        849.16        469.33       226.28 o                         
 -10   8  -5        447.25        532.94       163.56 o                         
  -8   8  -5        203.22        172.62       135.90 o                         
  -6   8  -5       2366.57       2505.89       250.71 o                         
  -4   8  -5       4612.34       3990.77       282.01 o                         
  -2   8  -5       7475.90       6479.12       341.36 o                         
   0   8  -5      15865.07      14849.79       582.48 o                         
   2   8  -5      32696.31      35199.44      1003.42 o                         
   4   8  -5      10955.66      11064.55       364.09 o                         
   6   8  -5       6788.10       6570.03       350.66 o                         
   8   8  -5       3171.38       3167.00       248.96 o                         
  10   8  -5        714.48        574.02       222.56 o                         
 -11   9  -5       2940.83       2310.04       343.73 o                         
  -9   9  -5       5807.23       5895.93       488.91 o                         
  -7   9  -5        451.50        381.77       148.14 o                         
  -5   9  -5       6284.90       7163.37       521.13 o                         
  -3   9  -5       1832.01       2014.64       179.65 o                         
  -1   9  -5       1171.67       1297.08       114.27 o                         
   1   9  -5       7085.51       7159.71       245.64 o                         
   3   9  -5       3566.26       4430.42       250.75 o                         
   5   9  -5       7294.23       7056.50       263.27 o                         
   7   9  -5        725.53        887.31       110.96 o                         
   9   9  -5       1312.16       1518.68       166.62 o                         
  11   9  -5       4531.74       2979.10       452.40 o                         
 -10  10  -5       3753.70       4012.73       387.88 o                         
  -8  10  -5       2572.15       1956.79       268.09 o                         
  -6  10  -5       3277.23       3538.84       253.76 o                         
  -4  10  -5        726.19        767.75       130.24 o                         
  -2  10  -5       4702.90       4471.18       233.61 o                         
   0  10  -5       3687.34       3726.07       197.79 o                         
   2  10  -5       9620.90       9852.13       306.67 o                         
   4  10  -5        227.58        263.47        57.18 o                         
   6  10  -5       1045.38       1298.39       110.46 o                         
   8  10  -5       2484.16       2811.76       207.48 o                         
  10  10  -5       1128.95       1164.74       236.88 o                         
  -9  11  -5        205.44        343.81       152.68 o                         
  -7  11  -5       1093.82       1416.99       306.93 o                         
  -5  11  -5       2505.19       2419.61       244.58 o                         
  -3  11  -5      10593.75      10922.17       514.21 o                         
  -1  11  -5       6688.12       6069.30       255.57 o                         
   1  11  -5      23136.27      22451.21       631.68 o                         
   3  11  -5      17458.06      17653.81       544.45 o                         
   5  11  -5      10771.89      10025.75       355.46 o                         
   7  11  -5         74.78         59.82        83.93 o                         
   9  11  -5       1040.92       1198.66       167.87 o                         
  11  11  -5        182.11         55.09       191.66 o                         
 -10  12  -5       1444.42        946.27       315.14 o                         
  -8  12  -5       1931.36       1598.20       244.11 o                         
  -6  12  -5       2655.09       2604.16       282.87 o                         
  -4  12  -5       1775.96       2646.86       352.29 o                         
  -2  12  -5        834.42        922.42       141.53 o                         
   0  12  -5       3183.06       3128.53       189.87 o                         
   2  12  -5         15.51        -37.06        37.06 o                         
   4  12  -5       2341.05       2409.05       156.68 o                         
   6  12  -5       1987.33       2163.93       163.97 o                         
   8  12  -5       1472.38       1748.98       188.96 o                         
  10  12  -5        924.45        716.60       318.21 o                         
  -9  13  -5         68.52        287.73       148.86 o                         
  -7  13  -5        193.77         86.55       116.06 o                         
  -5  13  -5        112.11         53.46        90.48 o                         
  -3  13  -5        779.99        885.72       129.70 o                         
  -1  13  -5        645.53        663.56       114.20 o                         
   1  13  -5        289.48        294.55        63.77 o                         
   3  13  -5        327.68        314.93        65.05 o                         
   5  13  -5       2076.93       1924.59       137.73 o                         
   7  13  -5        335.98        149.34        76.96 o                         
   9  13  -5        268.57        220.26       141.26 o                         
  11  13  -5        449.98        439.68       250.56 o                         
 -10  14  -5       1125.54       1163.30       280.94 o                         
  -8  14  -5       1775.38       1454.64       232.91 o                         
  -6  14  -5       1916.78       2145.30       248.35 o                         
  -4  14  -5        286.42        178.92       153.79 o                         
  -2  14  -5       1654.88       1447.81       135.39 o                         
   0  14  -5       1589.18       1901.27       204.41 o                         
   2  14  -5          0.15        -13.62        49.14 o                         
   4  14  -5       2523.97       2973.37       185.01 o                         
   6  14  -5        790.92        677.93       149.67 o                         
   8  14  -5       3168.54       2999.62       355.59 o                         
  10  14  -5        973.92        778.26       270.13 o                         
  -9  15  -5         74.00        -18.22       107.37 o                         
  -7  15  -5       1435.19       1354.10       223.48 o                         
  -5  15  -5       2233.19       2436.20       220.82 o                         
  -3  15  -5      11477.18      12211.55       621.35 o                         
  -1  15  -5       9310.71       8713.64       592.85 o                         
   1  15  -5       7468.30       6647.28       282.02 o                         
   3  15  -5       8273.53       7723.04       375.09 o                         
   5  15  -5       3559.81       4062.06       242.84 o                         
   7  15  -5        407.29        419.28       141.15 o                         
   9  15  -5        441.43        753.03       191.39 o                         
  -8  16  -5        404.01        634.25       176.15 o                         
  -6  16  -5       2825.34       2965.33       273.94 o                         
  -4  16  -5        361.06        401.01       112.63 o                         
  -2  16  -5      17410.15      17868.95       716.65 o                         
   0  16  -5         32.41        -31.97        54.42 o                         
   2  16  -5      12216.11      12444.29       429.75 o                         
   4  16  -5       3644.49       3981.01       241.04 o                         
   6  16  -5         88.41         71.11        91.40 o                         
   8  16  -5        875.48        868.61       212.91 o                         
  10  16  -5       1736.09       2553.08       600.15 o                         
  -9  17  -5        839.63        757.03       234.87 o                         
  -7  17  -5       2653.27       2253.34       290.11 o                         
  -5  17  -5       2740.37       3176.68       403.45 o                         
  -3  17  -5       2927.32       3095.58       314.37 o                         
  -1  17  -5       8914.02       8471.29       505.46 o                         
   1  17  -5       1217.47       1197.28       115.30 o                         
   3  17  -5       3519.07       3490.34       189.41 o                         
   5  17  -5       1384.71       1105.15       190.77 o                         
   7  17  -5       2069.90       2191.23       242.21 o                         
   9  17  -5       2071.67       2328.74       411.29 o                         
  -8  18  -5        734.57        548.10       170.08 o                         
  -6  18  -5        940.47        807.09       158.95 o                         
  -4  18  -5       4137.87       4081.36       403.06 o                         
  -2  18  -5      10020.35      10701.04       505.78 o                         
   0  18  -5       4760.81       4763.02       294.95 o                         
   2  18  -5       2750.75       2666.73       178.38 o                         
   4  18  -5       1832.22       1898.83       163.71 o                         
   6  18  -5       3176.43       3186.00       338.42 o                         
   8  18  -5        980.40        821.55       268.27 o                         
  -7  19  -5        653.67        617.42       174.25 o                         
  -5  19  -5       1319.08       1457.61       209.09 o                         
  -3  19  -5        167.84         48.71       112.58 o                         
  -1  19  -5          7.22         14.23       101.25 o                         
   1  19  -5       1171.21       1140.90       134.41 o                         
   3  19  -5        569.30        609.47        87.99 o                         
   5  19  -5        469.37        337.19       108.52 o                         
   7  19  -5        179.64        478.90       179.32 o                         
   9  19  -5        190.07        324.58       215.11 o                         
  -8  20  -5        492.16        276.46       201.46 o                         
  -6  20  -5        438.56        223.68       137.67 o                         
  -4  20  -5       1381.07       1715.67       306.61 o                         
  -2  20  -5       1307.03       1052.53       178.44 o                         
   0  20  -5       1221.93        953.00       144.23 o                         
   2  20  -5        691.39        575.18       117.03 o                         
   4  20  -5       3344.76       3596.04       296.29 o                         
   6  20  -5        118.01         35.52       130.67 o                         
   8  20  -5        118.58        -57.25       130.39 o                         
  -7  21  -5        478.55        553.00       176.15 o                         
  -5  21  -5        584.88        673.71       264.30 o                         
  -3  21  -5        923.29       1028.43       196.48 o                         
  -1  21  -5        941.83        788.50       134.42 o                         
   1  21  -5       1257.14       1433.34       154.75 o                         
   3  21  -5         19.35        -15.44        86.04 o                         
   5  21  -5         14.43         19.30       122.21 o                         
   7  21  -5        274.05        -53.76       171.62 o                         
  -6  22  -5        887.94        789.12       199.38 o                         
  -4  22  -5        389.35        360.80       198.10 o                         
  -2  22  -5       6244.82       6289.95       444.37 o                         
   0  22  -5       2293.69       2385.95       251.28 o                         
   2  22  -5       1899.11       1954.26       194.06 o                         
   4  22  -5       5937.14       5974.91       421.59 o                         
   6  22  -5       1080.98        835.43       287.55 o                         
   8  22  -5        960.13       1041.59       282.06 o                         
  -7  23  -5        720.19        960.72       299.63 o                         
  -5  23  -5        329.69        355.90       184.28 o                         
  -3  23  -5       2457.67       3371.95       580.13 o                         
  -1  23  -5       4340.55       4662.77       336.07 o                         
   1  23  -5        715.00        757.61       142.30 o                         
   3  23  -5       3198.65       4634.69       643.48 o                         
   5  23  -5        836.42       1020.95       524.16 o                         
   7  23  -5        478.46        234.43       227.44 o                         
  -6  24  -5        221.25        -79.41       125.96 o                         
  -4  24  -5        609.77        744.39       213.68 o                         
  -2  24  -5        103.01        248.39       181.79 o                         
   0  24  -5        716.85        869.29       159.88 o                         
   2  24  -5       1520.98       1462.88       217.32 o                         
   4  24  -5       1151.27       1200.31       288.13 o                         
   6  24  -5        331.60         79.64       279.10 o                         
  -5  25  -5         97.12         75.10       166.34 o                         
  -3  25  -5        449.24        516.67       266.26 o                         
  -1  25  -5        959.58       1139.40       274.52 o                         
   1  25  -5       1322.20       1197.04       252.02 o                         
   3  25  -5       1528.63       2065.66       350.47 o                         
   5  25  -5       1500.77       2031.64       417.16 o                         
  -4  26  -5        142.22        156.13       374.33 o                         
  -2  26  -5        201.84        209.53       173.84 o                         
   0  26  -5         63.44       -115.41       115.41 o                         
   2  26  -5        103.75        285.51       261.27 o                         
   4  26  -5        354.53       1142.60       512.94 o                         
  -3  27  -5        459.92        697.74       336.95 o                         
  -1  27  -5        431.89        262.76       179.70 o                         
   1  27  -5        350.54        711.12       229.10 o                         
   3  27  -5       1021.84        697.74       435.62 o                         
  -2  28  -5        132.34       -128.65       187.67 o                         
   0  28  -5        158.09        -63.12       212.15 o                         
   2  28  -5        263.27        408.09       510.01 o                         
  -1  29  -5        143.92       -106.37       167.64 o                         
   1  29  -5        689.19        558.19       443.16 o                         
 -10   0  -4        754.44        725.17       236.82 o                         
  -8   0  -4        137.84          1.64       125.62 o                         
  -6   0  -4          4.93         -8.98       133.45 o                         
  -4   0  -4      34203.36      38052.13      1848.99 o                         
  -2   0  -4      21603.50      19956.55       989.95 o                         
   0   0  -4      25598.40      25350.43      1446.00 o                         
   2   0  -4       4642.29       4238.72       209.42 o                         
   4   0  -4        838.80       1136.73       133.10 o                         
   6   0  -4       3264.35       2750.99       369.58 o                         
   8   0  -4       8684.95       9053.43       515.56 o                         
  10   0  -4        460.56        679.06       212.26 o                         
  12   0  -4        930.96       1559.36       494.08 o                         
 -11   1  -4       1363.80        981.31       234.65 o                         
  -9   1  -4       1707.81       1532.19       261.28 o                         
  -7   1  -4        811.13        738.94       148.09 o                         
  -5   1  -4      17403.93      17852.12       698.39 o                         
  -3   1  -4      21385.31      22243.58       792.21 o                         
  -1   1  -4       4334.41       3981.25       225.00 o                         
   1   1  -4      14935.76      14117.88       523.83 o                         
   3   1  -4       2259.63       2187.60       131.11 o                         
   5   1  -4       1462.45       1604.12       127.44 o                         
   7   1  -4       1051.69        948.35       104.49 o                         
   9   1  -4        176.79        108.26        69.59 o                         
  11   1  -4       1947.58       1792.11       309.23 o                         
 -10   2  -4       2540.44       3185.43       557.27 o                         
  -8   2  -4       3148.78       3591.27       305.35 o                         
  -6   2  -4       2941.13       2567.61       234.26 o                         
  -4   2  -4       6316.73       7335.91       356.82 o                         
  -2   2  -4      10254.87       9983.13       390.57 o                         
   0   2  -4      49567.75      48094.13      2201.96 o                         
   2   2  -4      14385.62      14689.94       461.85 o                         
   4   2  -4       5328.43       5848.44       221.48 o                         
   6   2  -4       1361.24       1420.81       103.84 o                         
   8   2  -4        372.25        397.98        63.35 o                         
  10   2  -4        329.87        223.78       158.41 o                         
  12   2  -4         94.31        -75.07       151.61 o                         
 -11   3  -4        894.76        776.17       278.17 o                         
  -9   3  -4        366.79        364.39       131.91 o                         
  -7   3  -4       4102.55       3792.68       299.65 o                         
  -5   3  -4       4465.38       4202.27       384.64 o                         
  -3   3  -4       9463.32       8662.10       377.94 o                         
  -1   3  -4      13033.91      12096.94       437.04 o                         
   1   3  -4      11866.90      12509.78       433.86 o                         
   3   3  -4       5951.01       5572.28       165.60 o                         
   5   3  -4       7767.93       7709.45       243.84 o                         
   7   3  -4       2674.29       2872.18       149.09 o                         
   9   3  -4        499.34        644.66        94.40 o                         
  11   3  -4        801.79        859.10       179.98 o                         
 -10   4  -4        485.53        497.15       197.49 o                         
  -8   4  -4       3121.11       3052.95       295.31 o                         
  -6   4  -4        402.49        162.42       104.30 o                         
  -4   4  -4        570.89        346.46       121.58 o                         
  -2   4  -4       8987.23       9455.03       373.26 o                         
   0   4  -4      42186.00      41438.88      1466.57 o                         
   2   4  -4      59967.43      58904.54      3279.40 o                         
   4   4  -4       5474.35       5604.81       171.41 o                         
   6   4  -4       5946.06       5734.20       213.31 o                         
   8   4  -4       4292.21       4590.13       205.49 o                         
  10   4  -4       2776.92       2636.97       417.73 o                         
  12   4  -4        147.78        350.11       262.92 o                         
 -11   5  -4        530.91        571.34       168.74 o                         
  -9   5  -4       1978.07       1706.94       216.74 o                         
  -7   5  -4       1762.92       1719.42       177.34 o                         
  -5   5  -4       1692.95       1455.20       239.36 o                         
  -3   5  -4       9272.88      10105.21       419.75 o                         
  -1   5  -4        142.67         75.14        43.36 o                         
   1   5  -4       9215.91       9269.61       332.99 o                         
   3   5  -4       7444.91       7665.38       226.25 o                         
   5   5  -4       4775.34       4603.03       207.81 o                         
   7   5  -4       1402.67       1397.75       103.25 o                         
   9   5  -4       1247.48       1291.90       133.23 o                         
  11   5  -4        259.45        -19.75       109.34 o                         
 -10   6  -4       3747.55       4823.19       435.21 o                         
  -8   6  -4       6709.43       7489.38       558.08 o                         
  -6   6  -4      17172.57      16206.55       803.53 o                         
  -4   6  -4      19244.88      17303.27       664.21 o                         
  -2   6  -4      11291.03      11323.95       435.83 o                         
   0   6  -4       4310.08       4341.42       197.89 o                         
   2   6  -4      17641.31      16987.98       473.12 o                         
   4   6  -4      10679.26      11065.73       357.64 o                         
   6   6  -4        185.87        110.04        49.15 o                         
   8   6  -4       2869.43       3088.23       197.26 o                         
  10   6  -4        454.38        192.23       162.74 o                         
  12   6  -4       1352.55       2017.60       348.20 o                         
 -11   7  -4       1930.54       1873.43       394.40 o                         
  -9   7  -4       4964.81       5592.45       468.22 o                         
  -7   7  -4        482.02        371.55       118.63 o                         
  -5   7  -4       1477.65       1922.65       201.95 o                         
  -3   7  -4       9516.98      10002.55       468.62 o                         
  -1   7  -4       7816.10       8185.16       287.24 o                         
   1   7  -4      21327.24      21563.88       589.37 o                         
   3   7  -4      47722.39      47786.89      1200.03 o                         
   5   7  -4      13400.51      12700.11       397.71 o                         
   7   7  -4       7761.72       7706.63       373.35 o                         
   9   7  -4       1543.73       1675.79       152.32 o                         
  11   7  -4       1085.56       1135.86       217.85 o                         
 -10   8  -4       3773.51       3309.29       366.91 o                         
  -8   8  -4       1854.06       1969.23       320.81 o                         
  -6   8  -4       1842.88       2215.74       192.97 o                         
  -4   8  -4        913.08        724.94       117.67 o                         
  -2   8  -4        496.68        431.34        84.62 o                         
   0   8  -4        629.51        630.13        76.42 o                         
   2   8  -4       2634.00       2956.98       130.89 o                         
   4   8  -4       9134.07       8891.59       293.56 o                         
   6   8  -4        165.12         71.17        57.47 o                         
   8   8  -4       1472.34       1527.40       120.18 o                         
  10   8  -4       1454.55       1458.86       207.11 o                         
 -11   9  -4       1018.73       1083.74       222.12 o                         
  -9   9  -4       3523.21       3382.48       353.76 o                         
  -7   9  -4       1733.17       1540.71       228.84 o                         
  -5   9  -4       5552.96       5468.29       295.73 o                         
  -3   9  -4       8139.33       8141.34       409.10 o                         
  -1   9  -4       7413.19       7373.90       314.71 o                         
   1   9  -4        166.25        178.02        39.66 o                         
   3   9  -4       2518.85       2586.04       128.41 o                         
   5   9  -4       1408.60       1586.73       100.71 o                         
   7   9  -4       1132.38       1398.03       165.36 o                         
   9   9  -4        320.63        381.59        92.75 o                         
  11   9  -4       1764.63       1139.14       284.43 o                         
 -10  10  -4       1000.16        889.42       199.64 o                         
  -8  10  -4       1576.28       1717.22       250.23 o                         
  -6  10  -4       1998.91       1914.07       175.50 o                         
  -4  10  -4       3019.58       3192.40       194.15 o                         
  -2  10  -4      19738.96      19339.47       767.23 o                         
   0  10  -4      19511.30      20331.37       776.98 o                         
   2  10  -4       8705.96       8479.06       285.65 o                         
   4  10  -4       4800.31       4587.50       233.93 o                         
   6  10  -4       2697.36       3162.37       172.76 o                         
   8  10  -4       6664.35       6243.92       314.17 o                         
  10  10  -4       1617.11       1279.43       250.48 o                         
  -9  11  -4        588.18        576.12       161.11 o                         
  -7  11  -4        271.83         72.75       111.78 o                         
  -5  11  -4       5096.52       5215.01       467.81 o                         
  -3  11  -4       1554.29       1855.59       191.22 o                         
  -1  11  -4       7816.98       8232.36       341.89 o                         
   1  11  -4       5276.27       5888.00       293.55 o                         
   3  11  -4       4448.95       4449.65       187.91 o                         
   5  11  -4       6390.08       7059.58       286.81 o                         
   7  11  -4        541.67        522.45        82.67 o                         
   9  11  -4        497.20        661.61       121.43 o                         
  11  11  -4        179.53        574.20       276.20 o                         
 -10  12  -4        126.09         47.90       105.52 o                         
  -8  12  -4         77.88       -129.62       129.62 o                         
  -6  12  -4        774.91        647.39       238.65 o                         
  -4  12  -4       2171.98       1944.07       215.33 o                         
  -2  12  -4       6565.90       6997.48       302.71 o                         
   0  12  -4      14308.27      14942.19       552.46 o                         
   2  12  -4       1111.39        824.62        82.00 o                         
   4  12  -4       8592.27       7583.01       292.61 o                         
   6  12  -4        585.03        518.35        93.55 o                         
   8  12  -4       3948.79       4073.57       261.80 o                         
  10  12  -4        972.10        988.71       526.36 o                         
  -9  13  -4       1313.71       1167.40       217.32 o                         
  -7  13  -4       2962.90       3136.51       282.01 o                         
  -5  13  -4       3357.17       2989.23       231.17 o                         
  -3  13  -4      31681.83      32652.78      1148.62 o                         
  -1  13  -4       8159.38       8131.56       397.63 o                         
   1  13  -4       3495.38       3347.03       175.24 o                         
   3  13  -4         36.43         77.41        46.39 o                         
   5  13  -4        117.25        131.11        56.62 o                         
   7  13  -4         13.27         31.13        65.75 o                         
   9  13  -4       2147.86       2120.87       328.64 o                         
  11  13  -4       1646.61       1222.60       347.59 o                         
 -10  14  -4        702.31        322.32       446.91 o                         
  -8  14  -4        245.95        247.56       135.23 o                         
  -6  14  -4       1689.84       1544.44       240.26 o                         
  -4  14  -4       3912.07       3989.25       299.82 o                         
  -2  14  -4      13536.22      14291.40       509.86 o                         
   0  14  -4       6106.67       5206.46       288.60 o                         
   2  14  -4       4582.01       4198.36       207.69 o                         
   4  14  -4       7788.48       7580.43       342.26 o                         
   6  14  -4        250.35        450.88       103.97 o                         
   8  14  -4       2718.84       2681.44       296.10 o                         
  10  14  -4       1834.93       1615.28       343.80 o                         
  -9  15  -4         91.91        151.84       119.36 o                         
  -7  15  -4        248.37         79.07       109.23 o                         
  -5  15  -4        642.39        640.77       157.57 o                         
  -3  15  -4       8675.79       9119.87       483.03 o                         
  -1  15  -4       4733.19       4607.73       366.81 o                         
   1  15  -4       2000.81       1919.54       183.00 o                         
   3  15  -4       5726.78       5821.64       300.39 o                         
   5  15  -4       6071.80       6100.81       314.48 o                         
   7  15  -4       5254.48       4734.28       381.68 o                         
   9  15  -4        829.63       1044.18       209.32 o                         
  -8  16  -4       1404.77       1546.99       244.46 o                         
  -6  16  -4       2988.57       2878.26       298.96 o                         
  -4  16  -4       1311.24       1339.13       174.12 o                         
  -2  16  -4       7271.51       6373.03       419.38 o                         
   0  16  -4       2961.71       2548.84       222.50 o                         
   2  16  -4       4457.15       4886.15       243.02 o                         
   4  16  -4        934.49        929.62       126.08 o                         
   6  16  -4       1026.25       1364.68       182.98 o                         
   8  16  -4        757.78        747.84       219.83 o                         
  10  16  -4       1006.25       1113.16       853.23 o                         
  -9  17  -4        373.95        293.51       229.58 o                         
  -7  17  -4       1582.50       1449.58       226.21 o                         
  -5  17  -4       1289.75       1339.03       194.82 o                         
  -3  17  -4      18086.13      19797.00       764.77 o                         
  -1  17  -4       1385.87       1140.59       165.59 o                         
   1  17  -4         10.87         10.84        57.02 o                         
   3  17  -4        529.00        666.94        79.75 o                         
   5  17  -4        154.67         96.11        72.16 o                         
   7  17  -4         23.66        134.28        87.14 o                         
   9  17  -4        126.24       -123.43       192.22 o                         
  -8  18  -4        894.67        768.54       218.80 o                         
  -6  18  -4       1068.44        616.24       165.34 o                         
  -4  18  -4        254.26        399.70       168.24 o                         
  -2  18  -4        528.83        439.77       120.55 o                         
   0  18  -4        451.75        516.30       132.21 o                         
   2  18  -4         77.88        -61.79        61.79 o                         
   4  18  -4       2225.16       2285.08       229.25 o                         
   6  18  -4        367.03        415.55       114.79 o                         
   8  18  -4       1111.33        895.94       375.46 o                         
  -9  19  -4         59.69        314.14       217.29 o                         
  -7  19  -4        794.17        785.81       192.79 o                         
  -5  19  -4       2152.31       2106.39       284.59 o                         
  -3  19  -4        555.71        511.77       180.38 o                         
  -1  19  -4       1356.84       1366.93       179.83 o                         
   1  19  -4       1484.04       1795.20       147.10 o                         
   3  19  -4       5350.89       6324.34       406.07 o                         
   5  19  -4       8913.19       9378.90       462.14 o                         
   7  19  -4       4576.64       4969.77       476.28 o                         
   9  19  -4        340.06        295.11       278.02 o                         
  -8  20  -4       1865.00       2006.62       355.03 o                         
  -6  20  -4       5463.66       5997.72       584.10 o                         
  -4  20  -4        198.35        224.55       111.56 o                         
  -2  20  -4       2139.14       1977.79       221.32 o                         
   0  20  -4       1712.99       1851.66       172.14 o                         
   2  20  -4       1347.11       1388.11       143.77 o                         
   4  20  -4       4141.06       4669.58       355.52 o                         
   6  20  -4       2074.05       1976.22       315.96 o                         
   8  20  -4       1407.99       1344.65       686.13 o                         
  -7  21  -4       1498.58       1771.45       265.01 o                         
  -5  21  -4        594.65        503.67       180.25 o                         
  -3  21  -4       1915.04       1731.24       218.29 o                         
  -1  21  -4        434.46        339.72       104.17 o                         
   1  21  -4        588.00        653.12       103.26 o                         
   3  21  -4       2904.82       2517.92       229.44 o                         
   5  21  -4        577.05        796.64       154.15 o                         
   7  21  -4        681.60       1144.69       394.04 o                         
  -6  22  -4         71.60        105.77       139.68 o                         
  -4  22  -4       1247.39       1274.17       262.65 o                         
  -2  22  -4       1346.63       1470.95       202.56 o                         
   0  22  -4       3125.75       3054.92       266.46 o                         
   2  22  -4       1661.82       1662.81       162.70 o                         
   4  22  -4       4493.75       4669.43       373.03 o                         
   6  22  -4        923.94       1283.49       552.44 o                         
   8  22  -4       1590.12       1305.67       387.36 o                         
  -7  23  -4        224.94        526.79       185.71 o                         
  -5  23  -4       4062.05       3431.14       457.66 o                         
  -3  23  -4       3401.98       3494.64       373.38 o                         
  -1  23  -4        984.99       1148.05       170.61 o                         
   1  23  -4       1145.83       1644.47       205.04 o                         
   3  23  -4        871.97        736.86       160.98 o                         
   5  23  -4        675.06        639.67       238.13 o                         
   7  23  -4        255.48        -11.24       289.47 o                         
  -6  24  -4         70.61        273.43       231.15 o                         
  -4  24  -4       1234.10       1361.14       249.84 o                         
  -2  24  -4        298.42        384.37       168.64 o                         
   0  24  -4       1306.85       1281.76       178.10 o                         
   2  24  -4        465.66        468.21       134.40 o                         
   4  24  -4        203.73         48.13       147.99 o                         
   6  24  -4         69.25        -71.38       142.02 o                         
  -5  25  -4        524.90        643.05       422.42 o                         
  -3  25  -4       1682.56       1988.44       311.65 o                         
  -1  25  -4       1758.62       2188.56       315.37 o                         
   1  25  -4       2044.45       2399.19       309.19 o                         
   3  25  -4        220.48        123.12       126.43 o                         
   5  25  -4        169.14        239.04       210.26 o                         
  -4  26  -4        472.74       1037.95       384.93 o                         
  -2  26  -4       1722.27       2396.03       316.68 o                         
   0  26  -4       2239.95       2497.83       324.79 o                         
   2  26  -4        731.63        516.98       270.71 o                         
   4  26  -4        562.60        385.21       339.44 o                         
  -3  27  -4       2169.64       2060.49       509.16 o                         
  -1  27  -4       1004.84        758.11       249.84 o                         
   1  27  -4       1519.72       1101.15       347.53 o                         
   3  27  -4         32.89        111.26       288.53 o                         
   5  27  -4         86.09        288.92       222.52 o                         
  -2  28  -4        753.06        738.45       350.66 o                         
   0  28  -4        821.24        336.03       563.76 o                         
   2  28  -4        710.47        688.76       320.49 o                         
   4  28  -4        185.89        974.77       539.34 o                         
  -1  29  -4          9.51        212.65       221.85 o                         
   1  29  -4          4.61         53.46       323.41 o                         
 -11   1  -3        923.43       1190.07       232.33 o                         
  -9   1  -3       1961.05       1984.42       233.26 o                         
  -7   1  -3       2829.89       2726.99       224.47 o                         
  -5   1  -3       1445.27       1814.96       172.54 o                         
  -3   1  -3       1946.74       2149.73       196.87 o                         
  -1   1  -3      16145.49      15301.17       581.45 o                         
   1   1  -3       9381.89       9902.16       373.93 o                         
   3   1  -3       2077.40       2444.00       181.53 o                         
   5   1  -3      18301.31      19031.30       518.49 o                         
   7   1  -3       3093.19       3382.27       170.43 o                         
   9   1  -3       2083.17       2021.04       147.96 o                         
  11   1  -3       1886.08       2132.06       307.19 o                         
 -10   2  -3       1300.99       1513.98       209.33 o                         
  -8   2  -3       5375.43       5133.66       373.96 o                         
  -6   2  -3       9063.53       9404.66       476.04 o                         
  -4   2  -3      36546.55      37076.59      1179.46 o                         
  -2   2  -3      10140.39       9758.34       344.35 o                         
   0   2  -3      57496.88      57618.27      4499.12 o                         
   2   2  -3       8939.32       9809.66       252.98 o                         
   4   2  -3      24492.84      24552.64       565.37 o                         
   6   2  -3       2132.41       2590.59       146.17 o                         
   8   2  -3       1047.68        926.77       105.29 o                         
  10   2  -3        218.92        252.34       114.66 o                         
  12   2  -3        343.49        218.09       179.49 o                         
 -11   3  -3        681.93       1009.66       234.44 o                         
  -9   3  -3       9481.55       8432.16       565.35 o                         
  -7   3  -3       4292.29       4436.31       357.87 o                         
  -5   3  -3        723.92       1004.60       124.74 o                         
  -3   3  -3      18006.04      17582.54       592.55 o                         
  -1   3  -3      28236.48      28345.51       934.24 o                         
   1   3  -3         17.46         23.16        35.34 o                         
   3   3  -3      32819.66      34565.19       877.77 o                         
   5   3  -3       9775.86       9272.93       306.58 o                         
   7   3  -3       3242.58       3707.71       259.21 o                         
   9   3  -3        139.15         75.10        64.95 o                         
  11   3  -3       1077.32        677.90       189.02 o                         
 -10   4  -3       2999.66       2970.05       482.53 o                         
  -8   4  -3       1099.48        983.55       158.32 o                         
  -6   4  -3       3794.55       4628.06       295.91 o                         
  -4   4  -3       5829.46       5635.23       281.79 o                         
  -2   4  -3       1074.29        937.35       100.24 o                         
   0   4  -3       8536.43       8662.11       306.26 o                         
   2   4  -3       7170.04       6899.59       204.34 o                         
   4   4  -3      10943.80      10591.50       313.83 o                         
   6   4  -3       4363.51       4533.77       226.07 o                         
   8   4  -3       3433.72       3628.41       225.81 o                         
  10   4  -3       6550.43       6549.18       456.02 o                         
  12   4  -3       1302.70       1040.10       249.74 o                         
 -11   5  -3        421.45        611.83       187.53 o                         
  -9   5  -3       6475.15       7088.32       464.72 o                         
  -7   5  -3       7427.67       7601.01       498.91 o                         
  -5   5  -3       2834.49       2690.90       230.72 o                         
  -3   5  -3      17853.66      17741.13       660.36 o                         
  -1   5  -3      84114.12      83283.75      4566.60 o                         
   1   5  -3      23253.47      22384.32       601.29 o                         
   3   5  -3      12131.38      12189.48       319.53 o                         
   5   5  -3       1335.65       1253.86        98.43 o                         
   7   5  -3       4860.72       4854.88       213.37 o                         
   9   5  -3         27.23        164.37        74.54 o                         
  11   5  -3        271.81        104.57       130.93 o                         
 -10   6  -3        268.49        461.98       154.65 o                         
  -8   6  -3        912.52        564.53       301.34 o                         
  -6   6  -3       5447.34       5899.33       332.49 o                         
  -4   6  -3        343.73        434.24        96.91 o                         
  -2   6  -3       1271.62       1206.37       125.02 o                         
   0   6  -3       1441.38       1348.92        88.49 o                         
   2   6  -3      15451.56      15897.55       418.82 o                         
   4   6  -3       1600.47       1736.11        99.98 o                         
   6   6  -3       1170.70       1414.14       117.93 o                         
   8   6  -3       1120.66       1310.84       114.88 o                         
  10   6  -3        769.29        545.51       124.51 o                         
  12   6  -3        319.84        397.00       188.32 o                         
 -11   7  -3        403.76        472.40       163.58 o                         
  -9   7  -3        116.45        128.40       124.37 o                         
  -7   7  -3        395.68        408.13       113.24 o                         
  -5   7  -3       1568.77       2269.16       178.16 o                         
  -3   7  -3      13051.02      13674.81       573.32 o                         
  -1   7  -3      18950.22      19296.02       650.14 o                         
   1   7  -3       2760.93       2745.45       113.71 o                         
   3   7  -3      16277.45      16058.45       520.86 o                         
   5   7  -3       1236.66       1199.80        84.60 o                         
   7   7  -3       4744.02       5100.51       273.78 o                         
   9   7  -3       1011.82       1129.86       120.76 o                         
  11   7  -3        658.93        399.41       220.28 o                         
 -10   8  -3       3255.22       2455.43       295.17 o                         
  -8   8  -3       4044.74       3858.40       368.47 o                         
  -6   8  -3       7914.46       7823.03       477.46 o                         
  -4   8  -3       1454.03       1096.78       108.04 o                         
  -2   8  -3        352.74        391.04       113.19 o                         
   0   8  -3       2178.68       2192.89       120.53 o                         
   2   8  -3       1944.89       1716.70        92.03 o                         
   4   8  -3       1344.25       1198.43        80.67 o                         
   6   8  -3       2572.79       2563.74       210.58 o                         
   8   8  -3       1121.21       1191.68       123.69 o                         
  10   8  -3       4143.37       3373.01       305.69 o                         
 -11   9  -3       1503.40       1753.60       266.84 o                         
  -9   9  -3       2547.99       2577.13       307.76 o                         
  -7   9  -3       3667.97       4180.01       302.54 o                         
  -5   9  -3      12455.97      12174.18       500.34 o                         
  -3   9  -3      21083.19      20592.14       721.71 o                         
  -1   9  -3      29375.53      30417.71      1006.58 o                         
   1   9  -3      26775.51      28591.80       817.97 o                         
   3   9  -3       4922.73       4780.33       199.43 o                         
   5   9  -3        943.62        806.96        86.29 o                         
   7   9  -3        554.90        438.38        76.41 o                         
   9   9  -3       1465.51       1701.38       161.89 o                         
  11   9  -3        787.35        442.46       212.28 o                         
 -10  10  -3       2354.56       2205.74       331.65 o                         
  -8  10  -3        903.34        862.75       186.35 o                         
  -6  10  -3       3490.21       3296.66       252.10 o                         
  -4  10  -3       2882.36       3112.78       194.71 o                         
  -2  10  -3      19566.25      19283.80       690.96 o                         
   0  10  -3      16523.78      16294.57       572.43 o                         
   2  10  -3       3142.79       2881.40       132.36 o                         
   4  10  -3       2757.85       2962.03       155.34 o                         
   6  10  -3       1837.70       2308.44       142.86 o                         
   8  10  -3        525.15        514.20        90.83 o                         
  10  10  -3        975.62       1090.77       179.74 o                         
 -11  11  -3       1297.70       1750.58       320.20 o                         
  -9  11  -3       3855.28       4211.21       387.66 o                         
  -7  11  -3        717.89       1066.29       190.79 o                         
  -5  11  -3       2326.08       2541.17       274.60 o                         
  -3  11  -3        376.77        379.87       112.89 o                         
  -1  11  -3       2371.40       2734.59       223.91 o                         
   1  11  -3       3282.45       3489.18       173.63 o                         
   3  11  -3       5510.36       4700.65       227.15 o                         
   5  11  -3       7358.35       7270.52       385.19 o                         
   7  11  -3        711.17        760.31        91.47 o                         
   9  11  -3       2050.41       2348.24       212.37 o                         
  11  11  -3       2139.46       1731.22       380.53 o                         
 -10  12  -3         13.67         13.17       105.12 o                         
  -8  12  -3       1970.53       2118.47       266.64 o                         
  -6  12  -3       2644.19       2633.30       243.37 o                         
  -4  12  -3      10548.17      10273.92       593.70 o                         
  -2  12  -3       7874.23       8113.35       357.22 o                         
   0  12  -3       6591.06       6068.15       273.33 o                         
   2  12  -3       6896.98       6866.21       237.85 o                         
   4  12  -3       5832.49       5922.67       249.98 o                         
   6  12  -3       1176.53       1024.07       119.81 o                         
   8  12  -3        381.08        251.21       113.76 o                         
  10  12  -3         68.20        316.45       146.56 o                         
  -9  13  -3        882.05        923.08       182.32 o                         
  -7  13  -3        358.23        257.92       111.63 o                         
  -5  13  -3       3043.00       2844.49       232.61 o                         
  -3  13  -3       2515.26       2917.35       218.01 o                         
  -1  13  -3        180.39         59.97        76.47 o                         
   1  13  -3        811.45        571.05        75.16 o                         
   3  13  -3       1340.28       1358.49        94.68 o                         
   5  13  -3         16.96        -41.03        53.51 o                         
   7  13  -3        476.36        434.99       101.74 o                         
   9  13  -3        172.39        148.69       149.98 o                         
  11  13  -3        186.87        424.08       276.48 o                         
 -10  14  -3        624.14        645.20       190.23 o                         
  -8  14  -3        976.35       1115.33       214.86 o                         
  -6  14  -3       1310.51       1222.92       174.12 o                         
  -4  14  -3       4438.32       5059.14       393.96 o                         
  -2  14  -3       2263.72       2191.21       192.68 o                         
   0  14  -3       1298.42       1271.53       108.79 o                         
   2  14  -3       4958.59       4750.44       208.84 o                         
   4  14  -3       4464.32       4841.75       279.19 o                         
   6  14  -3       1525.76       1666.18       183.23 o                         
   8  14  -3        451.73        548.76       128.95 o                         
  10  14  -3        130.97       -142.77       203.70 o                         
  -9  15  -3        303.87        443.44       150.12 o                         
  -7  15  -3       1759.67       1530.16       221.75 o                         
  -5  15  -3        428.82        364.97       110.46 o                         
  -3  15  -3        887.83        698.40       130.10 o                         
  -1  15  -3        692.87        636.70       127.86 o                         
   1  15  -3        282.40        191.80        61.53 o                         
   3  15  -3       6023.77       6249.25       269.78 o                         
   5  15  -3       3944.80       4493.23       277.34 o                         
   7  15  -3       6403.21       6234.72       504.29 o                         
   9  15  -3       3869.89       3763.20       422.27 o                         
 -10  16  -3        425.30        608.16       330.11 o                         
  -8  16  -3        701.45        921.96       254.92 o                         
  -6  16  -3       4080.92       4193.97       318.16 o                         
  -4  16  -3        345.37         35.48        75.53 o                         
  -2  16  -3       4944.09       4908.12       389.04 o                         
   0  16  -3        359.47        348.74        75.31 o                         
   2  16  -3       5571.35       5363.05       240.53 o                         
   4  16  -3       5903.72       6124.51       478.56 o                         
   6  16  -3       3264.80       2830.67       257.71 o                         
   8  16  -3        286.82        295.69       109.18 o                         
  10  16  -3        571.06        524.14       368.35 o                         
  -9  17  -3        441.98        631.31       201.25 o                         
  -7  17  -3       5078.43       4989.30       414.42 o                         
  -5  17  -3       4122.46       4265.29       341.51 o                         
  -3  17  -3        914.87        838.23       136.61 o                         
  -1  17  -3       2086.54       1867.31       278.18 o                         
   1  17  -3       3952.35       4099.22       229.43 o                         
   3  17  -3       5769.08       5367.76       257.92 o                         
   5  17  -3       3626.06       3711.73       294.56 o                         
   7  17  -3       2424.52       2400.79       223.89 o                         
   9  17  -3        216.25         97.31       252.64 o                         
  -8  18  -3        256.35        237.75       185.34 o                         
  -6  18  -3       1168.42       1240.71       190.46 o                         
  -4  18  -3       1406.92       1349.36       283.89 o                         
  -2  18  -3        123.10        189.71       115.86 o                         
   0  18  -3       1685.85       1811.14       174.16 o                         
   2  18  -3       3541.68       3454.24       240.79 o                         
   4  18  -3       3410.74       3437.61       258.62 o                         
   6  18  -3       2735.87       2443.21       227.63 o                         
   8  18  -3       3394.49       3555.61       563.86 o                         
  -9  19  -3        126.76        151.05       117.39 o                         
  -7  19  -3        125.72        460.52       153.77 o                         
  -5  19  -3        878.34        682.64       239.20 o                         
  -3  19  -3        720.07        585.59       156.77 o                         
  -1  19  -3       1433.92       1509.10       177.05 o                         
   1  19  -3       1420.28       1578.12       142.49 o                         
   3  19  -3        371.58        556.07       107.54 o                         
   5  19  -3        880.45        651.26       129.51 o                         
   7  19  -3         89.20         74.93       121.63 o                         
   9  19  -3         85.34        141.03       221.52 o                         
  -8  20  -3        440.44        740.22       217.80 o                         
  -6  20  -3        460.97        528.86       221.24 o                         
  -4  20  -3        767.49        386.18       181.41 o                         
  -2  20  -3        695.67        450.86       223.99 o                         
   0  20  -3        226.48        213.90        91.64 o                         
   2  20  -3       3277.52       3038.71       212.67 o                         
   4  20  -3        179.58        102.34        89.72 o                         
   6  20  -3         77.34        108.83       110.23 o                         
   8  20  -3        470.93        516.19       233.48 o                         
  -7  21  -3        248.81        188.77       138.25 o                         
  -5  21  -3        938.35        855.29       183.89 o                         
  -3  21  -3       4038.52       3841.68       426.53 o                         
  -1  21  -3       4824.55       4819.20       338.71 o                         
   1  21  -3       1227.65       1368.95       137.93 o                         
   3  21  -3        848.56        667.72       140.09 o                         
   5  21  -3         72.11         45.69        68.16 o                         
   7  21  -3         93.01         80.71       201.04 o                         
  -6  22  -3        786.46        662.55       258.25 o                         
  -4  22  -3        681.48        521.24       164.41 o                         
  -2  22  -3        884.86       1178.69       182.18 o                         
   0  22  -3       2324.08       2401.58       229.08 o                         
   2  22  -3       3001.16       3184.71       235.00 o                         
   4  22  -3       1094.01       1229.42       168.18 o                         
   6  22  -3        466.16        121.80       559.14 o                         
   8  22  -3       1924.06       1317.14       399.30 o                         
  -7  23  -3        208.03        503.03       407.17 o                         
  -5  23  -3         55.03        148.14       186.67 o                         
  -3  23  -3        401.10        622.62       374.73 o                         
  -1  23  -3       1636.22       1542.32       219.65 o                         
   1  23  -3        814.70        870.73       121.36 o                         
   3  23  -3       1293.00       1481.57       196.56 o                         
   5  23  -3        990.55       1317.07       322.19 o                         
   7  23  -3       1594.53       1523.04       369.98 o                         
  -6  24  -3        516.69        817.44       294.86 o                         
  -4  24  -3       1415.88       1804.33       277.36 o                         
  -2  24  -3       1574.38       1498.60       225.86 o                         
   0  24  -3       1224.33       1610.11       205.93 o                         
   2  24  -3       3159.56       3530.96       294.35 o                         
   4  24  -3       2918.09       2170.32       299.78 o                         
   6  24  -3        528.07        920.81       290.43 o                         
  -5  25  -3        557.16        617.29       280.23 o                         
  -3  25  -3        144.28        -64.06       112.60 o                         
  -1  25  -3        192.06         74.68       113.30 o                         
   1  25  -3        692.34        694.13       265.84 o                         
   3  25  -3         34.34        170.81       207.76 o                         
   5  25  -3        280.58        489.60       276.27 o                         
  -4  26  -3          1.39         98.38       175.20 o                         
  -2  26  -3        256.12        372.61       160.97 o                         
   0  26  -3        529.43        722.63       230.52 o                         
   2  26  -3         43.68        402.09       249.89 o                         
   4  26  -3         97.34        323.33       211.13 o                         
   6  26  -3        115.48       1153.92       592.14 o                         
  -3  27  -3        473.01        250.33       198.68 o                         
  -1  27  -3        173.71        248.18       303.31 o                         
   1  27  -3        652.50        488.44       315.87 o                         
   3  27  -3        278.37        390.28       444.10 o                         
   5  27  -3        698.26        891.68       360.22 o                         
  -2  28  -3        716.25       1226.84       380.62 o                         
   0  28  -3       1544.98       1721.64       416.03 o                         
   2  28  -3        771.30       1884.30       438.72 o                         
   4  28  -3        104.69        235.72       384.70 o                         
  -1  29  -3         59.93        121.48       336.61 o                         
   1  29  -3        756.29        758.50       310.69 o                         
 -12   0  -2       2641.27       3412.90      1048.31 o                         
 -10   0  -2       7518.57       6239.33       608.24 o                         
  -8   0  -2      20934.70      19740.43      1124.37 o                         
  -6   0  -2      14904.27      15028.95       852.85 o                         
  -4   0  -2      25403.02      24516.26      1228.79 o                         
  -2   0  -2      63868.53      64167.05      5075.98 o                         
   4   0  -2      10142.54       9652.95       406.00 o                         
   6   0  -2       5966.59       6493.03       522.79 o                         
   8   0  -2       2806.99       3398.98       308.31 o                         
  10   0  -2       2767.40       2813.69       333.49 o                         
  12   0  -2       2005.09       3105.52      1334.95 o                         
 -11   1  -2        634.21        807.55       192.60 o                         
  -9   1  -2       3243.11       3190.93       285.36 o                         
  -7   1  -2       1402.87       1451.99       174.43 o                         
  -5   1  -2       5420.91       5673.85       303.66 o                         
  -3   1  -2       4944.96       5364.54       241.95 o                         
  -1   1  -2      21102.66      20539.22       630.51 o                         
   1   1  -2      80038.91      81262.52      3781.29 o                         
   3   1  -2       7058.76       6799.35       178.57 o                         
   5   1  -2      29390.11      31190.69       816.78 o                         
   7   1  -2       2743.25       2625.49       170.71 o                         
   9   1  -2        900.78        805.60       109.25 o                         
  11   1  -2        516.18        672.32       299.63 o                         
 -12   2  -2         91.34        959.68       650.60 o                         
 -10   2  -2        956.78       1057.11       224.68 o                         
  -8   2  -2       1833.93       2196.38       231.28 o                         
  -6   2  -2       1333.13       1390.17       176.53 o                         
  -4   2  -2       3328.65       3164.65       220.69 o                         
  -2   2  -2      40920.93      41537.12      1257.82 o                         
   0   2  -2      26800.59      25956.30      1025.53 o                         
   2   2  -2      12330.59      12489.34       316.32 o                         
   4   2  -2       5010.26       5061.14       172.71 o                         
   6   2  -2       4311.52       4358.00       187.70 o                         
   8   2  -2        659.24        898.48       110.84 o                         
  10   2  -2        792.90        864.76       142.72 o                         
  12   2  -2         10.00       -135.37       237.35 o                         
 -11   3  -2        990.35       1154.38       197.74 o                         
  -9   3  -2       2967.78       3207.65       286.54 o                         
  -7   3  -2       5237.22       5592.82       325.26 o                         
  -5   3  -2       4994.38       5527.87       434.53 o                         
  -3   3  -2       3338.86       3470.64       198.23 o                         
  -1   3  -2      23624.87      23203.70       841.53 o                         
   1   3  -2       6716.89       6892.55       195.39 o                         
   3   3  -2       9563.81       9237.22       282.36 o                         
   5   3  -2          2.84        -20.11        39.29 o                         
   7   3  -2       1343.21       1338.73       111.02 o                         
   9   3  -2       3001.00       3119.45       215.63 o                         
  11   3  -2       1377.37       1621.56       264.76 o                         
 -10   4  -2       2043.77       1808.82       244.84 o                         
  -8   4  -2       1271.72       1393.06       164.36 o                         
  -6   4  -2       3020.84       2990.19       200.60 o                         
  -4   4  -2      14656.45      15946.07       555.09 o                         
  -2   4  -2       7869.03       7505.58       327.21 o                         
   0   4  -2       6203.33       6295.96       213.13 o                         
   2   4  -2       1717.89       1923.18        87.98 o                         
   4   4  -2      16608.57      16684.35       460.62 o                         
   6   4  -2       1205.92       1087.58        91.24 o                         
   8   4  -2       3540.33       3693.12       219.24 o                         
  10   4  -2        443.91        563.57       106.66 o                         
  12   4  -2        547.59        507.25       196.48 o                         
 -11   5  -2          8.88         10.61        87.29 o                         
  -9   5  -2       5910.89       5371.29       385.55 o                         
  -7   5  -2       3723.67       4086.07       271.78 o                         
  -5   5  -2       2512.13       2284.82       157.11 o                         
  -3   5  -2      10990.23      11094.25       437.18 o                         
  -1   5  -2      45545.03      43366.75      1686.36 o                         
   1   5  -2      44584.76      45146.96      2507.66 o                         
   3   5  -2        106.06        127.85        31.15 o                         
   5   5  -2       1755.79       1952.96       116.05 o                         
   7   5  -2       1422.46       1311.20       137.51 o                         
   9   5  -2        106.23         50.66        85.62 o                         
  11   5  -2        949.26        718.78       186.59 o                         
 -10   6  -2         14.22          6.73        99.66 o                         
  -8   6  -2        649.29        393.23       112.16 o                         
  -6   6  -2       7473.82       7530.06       339.07 o                         
  -4   6  -2       6973.60       7344.25       369.29 o                         
  -2   6  -2      34749.16      35938.14      1311.67 o                         
   0   6  -2       1509.40       1554.70        99.92 o                         
   2   6  -2       6000.95       5544.03       176.03 o                         
   4   6  -2      30787.53      29901.29       745.40 o                         
   6   6  -2       7312.45       7219.04       278.63 o                         
   8   6  -2       4254.88       4471.28       243.98 o                         
  10   6  -2       3165.94       2617.23       293.95 o                         
  12   6  -2        358.03        368.08       220.80 o                         
 -11   7  -2       1850.40       2009.28       270.58 o                         
  -9   7  -2       5023.15       5204.21       502.69 o                         
  -7   7  -2       6067.94       6925.10       608.56 o                         
  -5   7  -2       8278.23       8813.64       388.98 o                         
  -3   7  -2      15572.58      15476.20       609.40 o                         
  -1   7  -2       1131.43       1325.68       108.32 o                         
   1   7  -2       4974.04       4961.97       169.80 o                         
   3   7  -2        509.09        568.55        50.53 o                         
   5   7  -2       5282.78       5186.72       203.61 o                         
   7   7  -2       7066.04       7350.99       362.26 o                         
   9   7  -2        719.13        632.93       104.57 o                         
  11   7  -2       2354.05       3199.34       535.84 o                         
 -10   8  -2        424.55        470.22       144.83 o                         
  -8   8  -2        226.01        296.68       124.56 o                         
  -6   8  -2       2887.57       2926.56       214.32 o                         
  -4   8  -2       2512.75       2564.33       173.51 o                         
  -2   8  -2      30458.54      32385.93      1196.94 o                         
   0   8  -2      19208.58      19451.39       657.24 o                         
   2   8  -2       3681.11       3584.34       133.85 o                         
   4   8  -2        487.37        399.94        50.16 o                         
   6   8  -2       5257.20       5554.88       235.89 o                         
   8   8  -2       1290.15       1357.51       121.63 o                         
  10   8  -2       1049.60        977.94       165.82 o                         
 -11   9  -2        123.37        287.42       130.78 o                         
  -9   9  -2       1502.73       1287.48       211.86 o                         
  -7   9  -2        127.67        299.62        98.17 o                         
  -5   9  -2       1883.80       2188.20       174.88 o                         
  -3   9  -2      10839.18      10756.17       469.48 o                         
  -1   9  -2      10398.49       9915.06       374.61 o                         
   1   9  -2      27335.77      26198.32       751.90 o                         
   3   9  -2       9012.90       8967.73       309.18 o                         
   5   9  -2       3086.75       2900.71       156.21 o                         
   7   9  -2        783.88        576.23       119.35 o                         
   9   9  -2       5058.51       5056.75       309.81 o                         
  11   9  -2        206.93        165.25       182.25 o                         
 -10  10  -2       1476.42       1439.89       224.19 o                         
  -8  10  -2        561.17        251.01       138.96 o                         
  -6  10  -2        513.83        410.17       168.67 o                         
  -4  10  -2       7521.17       6896.50       321.94 o                         
  -2  10  -2       1926.15       1933.77       147.99 o                         
   0  10  -2       2832.62       2660.74       160.91 o                         
   2  10  -2      14481.73      15244.71       434.36 o                         
   4  10  -2       5395.72       5085.10       238.73 o                         
   6  10  -2      25454.48      25401.90       745.27 o                         
   8  10  -2        665.65        888.61       109.00 o                         
  10  10  -2        590.46        545.55       152.93 o                         
 -11  11  -2        361.20        204.76       147.55 o                         
  -9  11  -2        488.21        623.95       195.92 o                         
  -7  11  -2        853.27        924.17       154.50 o                         
  -5  11  -2        824.08        875.94       111.58 o                         
  -3  11  -2       3299.08       3673.80       232.92 o                         
  -1  11  -2         85.27        169.37        72.93 o                         
   1  11  -2       1184.36        970.79        78.59 o                         
   3  11  -2        518.70        522.74        70.41 o                         
   5  11  -2       2184.02       2340.19       166.74 o                         
   7  11  -2       1471.74       1726.00       133.57 o                         
   9  11  -2        423.27        396.21       176.49 o                         
  11  11  -2        820.29       1993.09       831.63 o                         
 -10  12  -2        621.91        688.73       165.38 o                         
  -8  12  -2       3065.48       3486.73       334.43 o                         
  -6  12  -2       2836.10       3160.69       261.33 o                         
  -4  12  -2       4245.98       4236.34       275.28 o                         
  -2  12  -2       2764.25       2767.13       207.36 o                         
   0  12  -2      13344.60      13965.71       468.23 o                         
   2  12  -2       5039.22       5111.28       193.26 o                         
   4  12  -2       1199.67       1129.97       115.59 o                         
   6  12  -2       1461.95       1342.24       140.31 o                         
   8  12  -2       3351.97       3832.08       310.56 o                         
  10  12  -2        343.67        113.21       113.30 o                         
  -9  13  -2        400.64        482.23       151.21 o                         
  -7  13  -2        180.39        102.57        90.80 o                         
  -5  13  -2       3276.96       3148.68       242.20 o                         
  -3  13  -2      12421.60      12840.13       512.90 o                         
  -1  13  -2      11620.35      10488.76       472.81 o                         
   1  13  -2      15332.68      15564.05       486.19 o                         
   3  13  -2       3551.33       3484.93       186.68 o                         
   5  13  -2       5803.80       5394.63       284.93 o                         
   7  13  -2       7385.37       7686.43       450.33 o                         
   9  13  -2       3099.16       3346.04       336.31 o                         
  11  13  -2        476.57        592.57       459.65 o                         
 -10  14  -2        315.07        163.92       209.15 o                         
  -8  14  -2       1906.31       1605.46       227.89 o                         
  -6  14  -2         26.74         20.25        81.59 o                         
  -4  14  -2       7408.67       6554.73       368.31 o                         
  -2  14  -2       2577.52       2527.73       203.81 o                         
   0  14  -2       1762.36       1641.43       120.17 o                         
   2  14  -2       1647.55       1899.43       140.48 o                         
   4  14  -2        661.60        521.77        87.25 o                         
   6  14  -2       1574.33       1424.46       155.11 o                         
   8  14  -2       2377.61       2538.49       248.24 o                         
  10  14  -2        676.84        710.63       256.37 o                         
  -9  15  -2        798.53       1018.83       219.79 o                         
  -7  15  -2       3596.58       3616.38       388.54 o                         
  -5  15  -2        892.63        755.62       160.33 o                         
  -3  15  -2         21.85        -62.87        62.87 o                         
  -1  15  -2        430.38        395.92       104.12 o                         
   1  15  -2        528.66        585.55        79.81 o                         
   3  15  -2       2534.34       2517.33       160.41 o                         
   5  15  -2        460.22        670.91       105.44 o                         
   7  15  -2       4566.75       4418.02       318.94 o                         
   9  15  -2        956.35        697.27       492.48 o                         
 -10  16  -2        609.23        601.86       173.28 o                         
  -8  16  -2        508.03        339.31       144.95 o                         
  -6  16  -2        152.08        -59.92       103.57 o                         
  -4  16  -2       6281.31       5988.36       405.44 o                         
  -2  16  -2        571.85        378.76       207.20 o                         
   0  16  -2        962.81       1039.85       103.24 o                         
   2  16  -2       3137.79       3077.03       199.25 o                         
   4  16  -2       4545.45       4661.86       280.65 o                         
   6  16  -2       2131.54       2387.79       370.67 o                         
   8  16  -2         11.61        154.54       107.91 o                         
  10  16  -2        108.20        153.82       236.51 o                         
  -9  17  -2        698.94        987.61       206.97 o                         
  -7  17  -2        788.93        534.48       216.77 o                         
  -5  17  -2       1358.55       1059.85       221.95 o                         
  -3  17  -2        248.50         34.35        90.48 o                         
  -1  17  -2        639.82        870.64       156.39 o                         
   1  17  -2       3503.19       3827.94       206.21 o                         
   3  17  -2        978.64        893.09       105.89 o                         
   5  17  -2        904.59       1324.25       147.31 o                         
   7  17  -2        722.76        582.92       142.87 o                         
   9  17  -2        417.65        322.37       214.51 o                         
  -8  18  -2        948.29       1116.20       212.62 o                         
  -6  18  -2        688.11        481.39       208.62 o                         
  -4  18  -2        187.99         51.35       104.89 o                         
  -2  18  -2       2028.46       2379.03       305.64 o                         
   0  18  -2       1399.10       1374.12       128.92 o                         
   2  18  -2       1022.67        982.85       117.29 o                         
   4  18  -2       1347.93       1280.57       192.83 o                         
   6  18  -2       1891.52       1935.49       210.40 o                         
   8  18  -2        569.18        456.42       213.59 o                         
  -9  19  -2        906.13        962.06       243.60 o                         
  -7  19  -2       2873.49       3182.13       328.31 o                         
  -5  19  -2       4878.20       4628.25       448.48 o                         
  -3  19  -2        673.27        587.52       150.18 o                         
  -1  19  -2       1753.81       1894.94       176.11 o                         
   1  19  -2       1328.47       1280.10       115.52 o                         
   3  19  -2        783.23        776.90       116.19 o                         
   5  19  -2        813.84        927.75       168.53 o                         
   7  19  -2       3096.33       1819.03       353.50 o                         
   9  19  -2        962.76       1270.03       576.15 o                         
  -8  20  -2         71.96        -37.33       121.56 o                         
  -6  20  -2       2418.90       2816.20       324.10 o                         
  -4  20  -2       1960.09       2176.45       266.68 o                         
  -2  20  -2        820.41        759.88       146.26 o                         
   0  20  -2       1436.95       1751.58       187.73 o                         
   2  20  -2       5321.37       5937.10       327.36 o                         
   4  20  -2       2301.67       2363.07       241.71 o                         
   6  20  -2       4181.92       3517.22       647.76 o                         
   8  20  -2       3041.87       3798.46       539.77 o                         
  -7  21  -2       2024.05       2034.37       276.67 o                         
  -5  21  -2        861.42        903.42       172.59 o                         
  -3  21  -2       2496.21       2822.18       324.46 o                         
  -1  21  -2       2332.70       2519.61       216.90 o                         
   1  21  -2        492.80        354.95        87.45 o                         
   3  21  -2       2795.15       2701.24       231.34 o                         
   5  21  -2        497.77        520.41       110.38 o                         
   7  21  -2       1381.83       1210.83       326.04 o                         
  -8  22  -2        115.48        -43.12       153.29 o                         
  -6  22  -2       1029.82       1426.35       242.18 o                         
  -4  22  -2       2115.81       1999.74       272.57 o                         
  -2  22  -2        400.18        243.79       127.60 o                         
   0  22  -2        216.32        198.76       101.92 o                         
   2  22  -2         89.74         18.60        77.55 o                         
   4  22  -2        289.28        338.55       187.06 o                         
   6  22  -2         51.44        -93.72       174.42 o                         
   8  22  -2        241.17       -139.74       146.97 o                         
  -7  23  -2       1736.37       1804.00       266.51 o                         
  -5  23  -2        312.49        589.40       228.55 o                         
  -3  23  -2        696.67        668.21       183.27 o                         
  -1  23  -2       3688.56       3716.47       306.03 o                         
   1  23  -2       2542.10       2575.88       327.55 o                         
   3  23  -2        189.61         62.80       122.29 o                         
   5  23  -2       1609.33       1436.48       581.67 o                         
   7  23  -2       1045.14       1665.67       594.97 o                         
  -6  24  -2         74.78        262.12       297.95 o                         
  -4  24  -2        251.89        221.59       181.80 o                         
  -2  24  -2        112.47        137.18       189.47 o                         
   0  24  -2        171.96        133.81       113.34 o                         
   2  24  -2        364.79        302.02       105.70 o                         
   4  24  -2        412.70        370.23       205.45 o                         
   6  24  -2        236.22        -23.17       165.78 o                         
  -5  25  -2        106.91        150.87       177.99 o                         
  -3  25  -2       2209.02       2417.47       315.77 o                         
  -1  25  -2       2039.19       2401.14       281.61 o                         
   1  25  -2       2883.67       3080.56       372.30 o                         
   3  25  -2        529.65        514.29       286.64 o                         
   5  25  -2        126.61        104.33       493.13 o                         
  -4  26  -2       2421.34       1595.55       410.13 o                         
  -2  26  -2       1089.59       1709.74       291.08 o                         
   0  26  -2       2254.49       2574.00       314.32 o                         
   2  26  -2         17.46       -189.71       312.10 o                         
   4  26  -2        207.39        276.19       200.63 o                         
   6  26  -2         46.93        261.48       220.43 o                         
  -5  27  -2        508.75        445.05       313.04 o                         
  -3  27  -2       1030.28        931.21       255.54 o                         
  -1  27  -2       1059.54       1054.66       192.21 o                         
   1  27  -2        769.90        972.11       318.95 o                         
   3  27  -2        385.43        577.84       274.49 o                         
   5  27  -2        432.33        333.53       287.25 o                         
  -2  28  -2        477.84        346.11       259.29 o                         
   0  28  -2       1453.79       1712.08       724.14 o                         
   2  28  -2        866.07       1134.15       481.73 o                         
   4  28  -2        553.71        544.99       497.85 o                         
  -1  29  -2        286.48        573.28       399.79 o                         
   1  29  -2       1046.27        666.52       325.57 o                         
 -11   1  -1       1595.04       1936.53       411.52 o                         
  -9   1  -1       3384.01       3277.56       282.40 o                         
  -7   1  -1       8078.12       7418.18       354.10 o                         
  -5   1  -1      16594.06      16100.71       527.52 o                         
  -3   1  -1      26832.38      27100.95       854.23 o                         
  -1   1  -1      13588.33      14604.00       450.47 o                         
   1   1  -1      14481.45      15167.40       459.06 o                         
   3   1  -1      16369.47      16807.89       428.14 o                         
   5   1  -1       2665.67       2316.72       121.27 o                         
   7   1  -1       3251.68       3549.87       185.01 o                         
   9   1  -1       2272.20       2112.06       169.71 o                         
  11   1  -1        477.12        372.67       191.67 o                         
 -12   2  -1       1806.41       3211.90       664.88 o                         
 -10   2  -1       2092.19       2169.50       272.30 o                         
  -8   2  -1       1734.14       1551.96       188.51 o                         
  -6   2  -1       4531.93       4669.98       240.64 o                         
  -4   2  -1        408.30        362.09        72.49 o                         
  -2   2  -1       4833.48       4729.39       197.56 o                         
   2   2  -1      32532.38      32581.09      1291.11 o                         
   4   2  -1      24282.55      25876.41       649.18 o                         
   6   2  -1      14487.01      13959.01       410.80 o                         
   8   2  -1       2498.51       2354.50       163.45 o                         
  10   2  -1       2164.29       2237.48       188.95 o                         
  12   2  -1       1794.23       1736.32       552.49 o                         
 -11   3  -1        457.69        695.96       156.95 o                         
  -9   3  -1       4434.15       5009.87       355.59 o                         
  -7   3  -1      17091.62      15404.97       612.95 o                         
  -5   3  -1       1204.38       1101.49       123.28 o                         
  -3   3  -1        735.90        727.71        80.59 o                         
  -1   3  -1      29181.15      29532.64      1174.04 o                         
   1   3  -1      16140.12      16175.11       427.45 o                         
   3   3  -1      11289.06      11894.60       329.14 o                         
   5   3  -1      21855.65      22268.49       579.31 o                         
   7   3  -1       2477.01       2692.84       153.28 o                         
   9   3  -1        251.67        285.34        75.66 o                         
  11   3  -1        944.15        978.00       198.79 o                         
 -12   4  -1        181.76        196.05       229.51 o                         
 -10   4  -1       3049.18       3160.35       356.57 o                         
  -8   4  -1        857.13        655.78       114.89 o                         
  -6   4  -1      12669.27      11955.13       416.09 o                         
  -4   4  -1      15274.20      14801.77       565.29 o                         
  -2   4  -1      79220.44      79984.06      4434.63 o                         
   0   4  -1       9838.50       9863.01       332.69 o                         
   2   4  -1      21634.49      22637.76       576.52 o                         
   4   4  -1       3917.89       3921.92       174.12 o                         
   6   4  -1        402.41        266.24        58.11 o                         
   8   4  -1        400.79        413.12        77.49 o                         
  10   4  -1        496.89        207.71        89.83 o                         
  12   4  -1        549.85        364.45       179.49 o                         
 -11   5  -1        531.34        442.82       141.73 o                         
  -9   5  -1       2854.42       3085.45       268.53 o                         
  -7   5  -1       5091.09       5460.77       348.38 o                         
  -5   5  -1       2551.48       2918.32       174.41 o                         
  -3   5  -1       2302.87       2349.87       147.14 o                         
  -1   5  -1      25428.46      24987.48       898.74 o                         
   1   5  -1     111645.59     135965.67      6609.21 o
[truncated: 431,164 more chars]
